# Supplementary material for: Integrator complex regulates NELF-mediated RNA polymerase II pause/release and processivity at coding genes
Source: Nat Commun. 2014 Nov 20;5:5531. doi: 10.1038/ncomms6531 (PMC4263189; doi:10.1038/ncomms6531)
Supplement: Supplementary Dataset 2 — List of up- or down- regulated genes as obtained from microarray analysis in INTS11-KD, INTS3-KD, NELF-KD compared to scrambled control in triplicates (see Methods). List of differentially expressed genes as obtained by limma analysis of microarray data upon NELF-KD (B), INTS3-KD (C), INTS11-KD (D) or scrambled control performed from three independent experiments (see Supplementary Methods). [file ncomms6531-s3.xlsx]

## Sheet: Table S2a
	Nelf down	Nefl up	Int3 down	Int3 up	Int11 down	Int11 up
OR4F5	0	0	0	0	0	0
LOC100132062	0	0	0	0	0	0
LOC100132287	0	0	0	0	0	0
LOC100133331	0	0	0	0	0	0
OR4F16	0	0	0	0	0	0
OR4F3	0	0	0	0	0	0
OR4F29	0	0	0	0	0	0
LOC643837	0	0	0	0	0	0
SAMD11	0	1	0	0	0	0
KLHL17	0	0	0	0	1	0
PLEKHN1	0	1	0	0	0	1
ISG15	0	1	0	0	0	0
AGRN	0	1	0	0	0	0
MIR200B	0	0	0	0	0	0
MIR200A	0	0	0	0	0	0
MIR429	0	0	0	0	0	0
TTLL10	0	0	0	0	0	0
B3GALT6	0	1	0	1	0	1
SCNN1D	0	0	0	0	0	0
PUSL1	0	0	0	0	0	0
GLTPD1	0	0	0	1	0	0
TAS1R3	0	0	0	0	0	0
LOC148413	0	0	0	0	0	0
TMEM88B	0	0	0	0	0	0
VWA1	0	0	0	0	0	0
ATAD3C	0	0	0	0	0	0
ATAD3B	0	0	0	0	1	0
ATAD3A	0	0	0	0	1	0
MIB2	0	0	0	0	0	0
MMP23B	0	0	0	0	0	0
MMP23A	0	0	0	0	0	0
CALML6	0	0	0	0	0	0
GABRD	0	0	0	0	0	0
PRKCZ	0	1	0	0	0	1
SKI	0	0	0	0	0	0
RER1	0	0	0	0	0	0
PLCH2	0	0	0	0	0	0
TNFRSF14	0	0	0	0	0	0
C1orf93	0	0	0	0	0	0
ACTRT2	0	0	0	0	0	0
PRDM16	0	0	0	0	0	0
ARHGEF16	0	0	0	0	0	0
TPRG1L	0	0	0	0	0	0
TP73	0	0	0	0	0	0
CCDC27	0	0	0	0	0	0
LOC388588	0	0	0	0	0	0
DFFB	0	0	0	0	1	0
LOC100133612	0	0	0	0	0	0
LOC284661	0	0	0	0	0	0
AJAP1	0	0	0	0	0	0
KCNAB2	0	1	0	0	0	0
RNF207	0	0	0	0	0	0
HES3	0	1	0	0	0	0
ESPN	0	0	0	0	0	0
TAS1R1	0	0	0	0	0	0
ZBTB48	0	0	0	0	0	0
PHF13	0	0	0	0	0	1
THAP3	0	0	0	0	1	0
CAMTA1	0	0	0	0	0	0
VAMP3	1	0	0	0	1	0
PER3	0	0	0	0	0	1
PARK7	0	0	0	0	0	0
SLC45A1	0	0	0	0	0	0
CA6	0	0	0	0	0	0
H6PD	0	0	0	0	0	0
SPSB1	0	0	0	0	0	0
SLC25A33	1	0	0	0	1	0
TMEM201	1	0	0	0	1	0
PIK3CD	0	0	0	0	0	0
NMNAT1	0	0	0	0	0	0
RBP7	0	0	0	0	0	0
UBE4B	0	0	0	0	0	0
KIF1B	0	0	1	0	1	0
PGD	1	0	0	0	0	0
APITD1	0	0	0	1	0	1
CORT	0	0	0	0	0	0
PEX14	0	0	0	0	0	0
TARDBP	0	0	0	0	0	0
ANGPTL7	0	0	0	0	0	0
UBIAD1	1	0	0	0	1	0
PTCHD2	0	0	0	0	0	0
FBXO44	0	0	0	0	0	0
FBXO6	0	0	0	0	0	0
C1orf187	0	0	0	0	0	0
AGTRAP	0	1	0	1	0	0
CLCN6	0	0	0	0	0	0
PLOD1	0	0	0	0	0	0
MFN2	1	0	0	0	0	0
MIIP	0	0	0	0	1	0
TNFRSF8	0	0	0	0	0	0
TNFRSF1B	0	0	0	0	0	0
VPS13D	0	0	0	0	0	0
SNORA59B	0	0	0	0	0	0
SNORA59A	0	0	0	0	0	0
AADACL4	0	0	0	0	0	0
AADACL3	0	0	0	0	0	0
C1orf158	0	0	0	0	0	0
PRAMEF12	0	0	0	0	0	0
PRAMEF1	0	0	0	0	0	0
PRAMEF2	0	0	0	0	0	0
PRAMEF8	0	0	0	0	0	0
PRAMEF7	0	0	0	0	0	0
PRAMEF22	0	0	0	0	0	0
PRAMEF5	0	0	0	0	0	0
PRAMEF6	0	0	0	0	0	0
PRAMEF15	0	0	0	0	0	0
PRAMEF9	0	0	0	0	0	0
PRAMEF16	0	0	0	0	0	0
PRAMEF20	0	0	0	0	0	0
PRAMEF21	0	0	0	0	0	0
PRAMEF17	0	0	0	0	0	0
PDPN	0	0	0	0	0	0
PRDM2	0	0	0	0	0	0
KAZ	0	0	0	0	0	0
TMEM51	0	0	0	0	1	0
FHAD1	0	0	0	0	0	0
EFHD2	0	1	0	0	0	0
CTRC	0	0	0	0	0	0
CELA2A	0	0	0	0	0	0
CELA2B	0	0	0	0	0	0
DNAJC16	0	0	0	0	0	1
DDI2	0	0	0	0	0	0
RSC1A1	0	0	0	0	0	0
PLEKHM2	0	0	0	0	0	0
SLC25A34	0	0	0	0	0	0
TMEM82	0	0	0	0	0	0
FBLIM1	0	0	0	0	0	0
SPEN	0	0	0	0	0	0
C1orf64	0	0	0	0	0	0
CLCNKA	0	0	0	0	0	0
CLCNKB	0	0	0	0	0	0
C1orf144	1	0	0	0	1	0
NECAP2	0	0	0	0	1	0
MST1P2	0	0	0	0	0	0
CROCC	0	0	0	0	0	0
PADI1	0	0	0	0	0	0
PADI3	0	0	0	0	0	0
PADI4	0	0	0	0	0	0
PADI6	0	0	0	0	0	0
ARHGEF10L	0	1	0	0	0	0
ACTL8	1	0	0	0	0	0
IGSF21	0	0	0	0	0	0
KLHDC7A	0	0	0	0	0	0
PAX7	0	0	0	0	0	0
MRTO4	0	0	0	0	1	0
PQLC2	0	0	0	0	0	0
C1orf151	0	0	0	0	0	0
NBL1	0	1	0	0	0	1
HTR6	0	0	0	0	0	0
OTUD3	0	0	0	0	0	0
PLA2G5	0	0	0	0	0	0
PLA2G2F	0	0	0	0	0	0
UBXN10	0	0	0	0	0	0
VWA5B1	0	0	0	0	0	0
FAM43B	0	0	0	0	0	0
CDA	0	1	1	0	0	1
PINK1	0	1	0	0	0	1
NBPF3	0	0	0	0	0	0
ALPL	0	0	0	0	0	0
LDLRAD2	0	0	0	0	0	0
CELA3B	0	0	0	0	0	0
CELA3A	0	0	0	0	0	0
HSPC157	0	0	0	1	0	1
CDC42	1	0	1	0	1	0
ZBTB40	0	0	0	0	0	0
EPHA8	0	0	0	0	0	0
C1QA	0	0	0	0	0	0
C1QC	0	0	0	0	0	0
C1QB	0	0	0	0	0	0
EPHB2	0	0	0	0	0	0
KDM1A	0	0	0	0	0	0
C1orf213	0	0	0	0	0	0
MDS2	0	0	0	0	0	0
RPL11	0	1	0	0	0	0
TCEB3	0	0	0	0	0	0
C1orf128	0	0	0	0	0	0
LYPLA2	0	0	0	0	1	0
PNRC2	0	1	0	1	0	0
LOC284632	0	0	0	0	0	0
GRHL3	0	0	0	0	0	0
NIPAL3	0	1	0	0	0	0
RCAN3	0	0	0	0	0	0
C1orf130	0	0	0	0	0	0
SRRM1	0	0	1	0	0	0
CLIC4	1	0	0	0	1	0
RHD	0	0	0	0	0	0
TMEM50A	1	0	1	0	0	0
TMEM57	0	0	0	0	0	0
LDLRAP1	0	1	0	0	0	0
MAN1C1	0	0	0	0	0	0
SEPN1	0	0	0	0	0	0
FAM54B	1	0	0	0	0	1
EXTL1	0	0	0	0	0	0
PDIK1L	0	0	0	0	0	0
GRRP1	0	0	0	0	0	0
ZNF593	1	0	0	0	1	0
CNKSR1	0	0	0	0	0	0
CATSPER4	0	0	0	0	0	0
CCDC21	0	1	0	0	0	0
SH3BGRL3	0	0	1	0	0	1
CD52	0	0	0	0	0	0
LIN28A	0	0	0	0	0	0
DHDDS	1	0	1	0	1	0
HMGN2	0	1	0	1	0	1
RPS6KA1	0	0	0	0	0	0
MIR1976	0	0	0	0	0	0
ARID1A	0	1	0	0	0	0
PIGV	0	1	0	0	0	1
ZDHHC18	0	0	1	0	0	0
SFN	0	1	0	0	0	0
NUDC	1	0	0	0	1	0
TRNP1	0	0	0	0	0	1
WDTC1	0	0	0	0	0	0
TMEM222	0	0	0	0	0	0
LOC644961	0	0	0	0	0	0
SYTL1	0	0	0	0	0	0
GPR3	0	0	0	0	0	0
FAM76A	0	0	0	0	0	0
STX12	0	0	0	0	1	0
PPP1R8	0	0	0	0	1	0
SCARNA1	0	0	0	0	0	0
C1orf38	0	0	0	0	0	0
SMPDL3B	0	0	0	1	0	0
XKR8	0	0	0	0	0	0
ATPIF1	0	1	0	1	0	0
SESN2	0	0	0	1	0	0
MED18	1	0	0	0	0	0
PHACTR4	0	0	0	0	0	0
SNHG3-RCC1	0	0	0	0	0	0
SNHG3	0	0	0	0	0	0
RCC1	0	1	0	0	1	0
TRNAU1AP	0	1	0	1	0	0
RAB42	0	1	0	1	0	0
RNU11	0	0	0	0	0	0
GMEB1	0	0	0	0	0	0
YTHDF2	0	0	0	0	0	0
OPRD1	0	0	0	0	0	0
EPB41	0	1	0	0	1	0
PTPRU	0	0	0	0	0	0
PRO0611	0	0	0	0	0	0
ZCCHC17	0	1	0	0	0	0
SERINC2	0	0	0	0	0	0
LOC149086	0	0	0	0	0	0
LOC284551	0	0	0	0	0	0
TINAGL1	0	1	0	0	1	0
HCRTR1	0	0	0	0	0	0
KHDRBS1	1	0	0	0	0	0
TMEM39B	1	0	0	0	1	0
KPNA6	0	0	0	0	1	0
TXLNA	0	1	0	0	0	0
CCDC28B	0	0	0	0	0	0
IQCC	0	1	0	1	0	1
DCDC2B	0	0	0	0	0	0
EIF3I	0	0	0	0	0	0
FAM167B	0	0	0	0	0	0
LCK	0	0	0	0	0	0
HDAC1	0	0	1	0	1	0
TSSK3	0	0	0	0	0	0
ZBTB8B	0	0	0	0	0	0
ZBTB8A	0	0	0	0	0	0
RBBP4	0	0	0	0	0	1
KIAA1522	0	1	0	0	0	0
S100PBP	1	1	0	0	0	1
HPCA	0	0	0	0	0	0
ADC	0	0	0	0	0	0
ZNF362	0	0	0	0	0	1
ZSCAN20	0	0	0	0	0	0
HMGB4	0	0	0	0	0	0
C1orf94	0	0	0	0	0	0
GJB5	0	1	0	0	0	0
GJB4	0	1	0	0	0	0
GJB3	0	0	1	0	1	0
GJA4	0	0	0	0	0	0
ZMYM1	0	0	0	0	0	1
ZMYM4	0	0	0	0	0	0
NCDN	0	1	0	1	0	0
TFAP2E	0	0	0	0	0	0
EIF2C4	0	0	0	0	0	0
EIF2C1	0	1	0	0	1	0
EIF2C3	0	1	0	0	0	0
TEKT2	0	0	0	0	0	0
ADPRHL2	0	1	0	0	0	0
MAP7D1	0	0	0	0	0	0
THRAP3	0	0	0	0	0	0
C1orf113	0	0	0	0	0	0
ZC3H12A	1	0	1	0	0	0
DNALI1	0	0	0	0	0	0
CDCA8	0	0	0	0	1	0
MANEAL	0	0	0	1	0	0
C1orf122	1	0	0	1	0	0
UTP11L	0	0	0	0	0	0
AKIRIN1	0	0	1	0	0	0
NDUFS5	0	0	0	0	1	0
MACF1	0	1	0	0	0	1
KIAA0754	0	0	0	0	0	0
BMP8A	0	0	0	0	0	0
PPIE	0	0	0	0	1	0
MFSD2A	1	0	0	0	1	0
CAP1	1	0	0	0	1	0
RLF	0	0	0	0	0	0
TMCO2	0	0	0	0	0	0
ZMPSTE24	1	0	0	0	1	0
SMAP2	0	0	0	0	0	0
ZNF643	0	0	0	0	0	0
ZNF642	0	0	0	0	0	0
DEM1	0	0	0	0	0	0
ZNF684	0	0	1	0	0	0
NFYC	1	0	0	0	0	0
MIR30E	0	0	0	0	0	0
MIR30C1	0	0	0	0	0	0
KCNQ4	0	0	0	0	0	0
CTPS	1	0	0	0	1	0
GUCA2B	0	0	0	0	0	0
RIMKLA	0	0	0	0	0	0
PPCS	1	0	0	1	0	1
CCDC30	0	0	0	0	0	0
PPIH	0	0	0	0	1	0
YBX1	0	0	0	0	1	0
C1orf50	0	1	0	0	0	0
ERMAP	0	0	0	0	0	1
ZNF691	0	0	0	1	0	1
FLJ32224	0	0	0	0	0	0
FAM183A	0	0	0	0	0	0
WDR65	0	0	0	0	0	0
TMEM125	0	0	0	0	0	0
TIE1	0	0	0	0	0	0
MPL	0	0	0	0	0	0
CDC20	1	0	0	0	1	0
C1orf84	0	0	0	0	0	0
KIAA0467	0	0	0	0	0	0
PTPRF	0	1	1	0	1	0
KDM4A	1	0	0	0	0	0
ST3GAL3	0	0	0	0	0	0
ARTN	0	0	0	0	0	0
IPO13	0	0	0	0	0	0
DPH2	0	0	0	0	0	0
ATP6V0B	0	0	1	0	1	0
B4GALT2	0	0	1	0	0	0
CCDC24	0	0	0	0	0	0
KLF17	0	1	0	0	0	0
DMAP1	0	1	0	1	0	1
RNF220	0	0	0	0	0	0
C1orf228	0	0	0	0	0	0
KIF2C	0	0	0	0	0	0
RPS8	0	0	0	0	0	0
SNORD55	0	0	0	0	0	0
SNORD46	0	0	0	0	0	0
SNORD38A	0	0	0	0	0	0
SNORD38B	0	0	0	0	0	0
PLK3	0	0	0	0	0	0
BTBD19	0	0	0	0	0	0
UROD	0	0	0	0	1	0
LOC400752	0	0	0	0	0	0
HPDL	0	1	0	1	0	1
TOE1	1	0	0	0	1	0
MMACHC	0	1	0	1	0	1
AKR1A1	0	0	0	0	0	1
NASP	0	1	0	0	0	0
TMEM69	0	1	0	1	0	1
MAST2	0	0	0	0	0	0
TSPAN1	0	0	0	0	0	0
C1orf190	0	0	0	0	0	0
RAD54L	0	0	1	0	0	0
UQCRH	1	0	0	0	1	0
NSUN4	1	1	0	0	1	0
FAAH	0	0	0	0	0	0
DMBX1	0	0	0	0	1	0
C1orf223	0	0	0	0	0	0
CYP4B1	0	0	0	0	0	0
CYP4X1	0	0	0	0	0	0
CYP4Z1	0	0	0	0	0	0
CYP4A22	0	0	0	0	0	0
CMPK1	0	0	1	0	0	0
FOXE3	0	0	0	0	0	0
FOXD2	0	0	0	0	0	0
SLC5A9	0	0	0	0	0	0
ELAVL4	0	0	0	0	0	0
CDKN2C	1	0	0	1	0	0
C1orf185	0	0	0	0	0	0
RNF11	0	1	0	0	0	1
OSBPL9	0	0	0	0	0	0
BTF3L4	0	1	0	1	0	0
ZFYVE9	0	0	0	0	0	0
PRPF38A	0	0	1	0	0	0
GPX7	0	0	0	0	0	0
FAM159A	0	0	0	0	0	0
ZYG11B	0	0	0	0	0	0
ZYG11A	0	0	0	0	1	0
SCP2	0	0	0	0	0	0
PODN	0	0	0	0	0	0
CPT2	0	1	0	1	0	1
DMRTB1	0	0	0	0	0	0
DIO1	0	0	0	0	0	0
LRRC42	0	1	0	0	1	0
C1orf83	0	0	0	0	0	0
MRPL37	1	0	0	0	1	0
ACOT11	0	0	0	0	0	0
C1orf175	0	0	0	0	0	0
TTC4	1	0	0	0	1	0
C1orf177	0	0	0	0	0	0
TMEM61	0	0	0	0	0	0
BSND	0	0	0	0	0	0
PCSK9	0	0	1	0	1	0
PRKAA2	1	0	0	0	0	0
C8A	0	0	0	0	0	0
LOC100131060	0	0	0	0	0	0
FGGY	1	0	0	0	0	0
HOOK1	1	0	0	0	0	0
NFIA	1	0	0	0	0	1
INADL	0	1	0	1	0	1
L1TD1	0	0	0	0	0	0
USP1	0	0	0	0	0	1
ANGPTL3	0	0	0	0	0	0
ATG4C	1	0	0	0	0	0
FOXD3	0	0	0	0	0	0
ALG6	1	0	0	0	1	0
EFCAB7	0	1	0	0	0	0
DLEU2L	0	0	0	0	0	0
PGM1	1	0	0	0	0	0
ROR1	0	0	1	0	0	0
UBE2U	0	0	0	0	0	0
CACHD1	0	0	0	0	0	0
RAVER2	0	0	0	0	0	0
AK4	0	0	1	0	1	0
DNAJC6	0	0	0	0	1	0
LEPROT	0	1	0	1	1	0
LEPR	1	0	0	0	0	0
PDE4B	0	0	0	0	0	0
SGIP1	0	0	0	0	0	0
TCTEX1D1	0	0	0	0	0	0
MIER1	1	0	1	0	0	0
IL23R	0	0	0	0	0	0
IL12RB2	0	0	0	0	0	0
GADD45A	0	1	0	0	0	0
LRRC7	0	0	0	0	0	0
PIN1L	0	0	0	0	0	0
SRSF11	0	0	0	0	0	1
HHLA3	0	0	0	1	0	1
CTH	1	0	1	0	0	0
FPGT	0	0	0	0	0	1
TNNI3K	0	0	0	0	0	0
TYW3	1	0	1	0	0	0
LHX8	0	0	0	0	0	0
ACADM	0	1	0	0	0	1
RABGGTB	1	0	0	0	0	0
SNORD45C	0	0	0	0	0	0
SNORD45A	0	0	0	0	0	0
SNORD45B	0	0	0	0	0	0
MSH4	0	0	0	0	0	0
ST6GALNAC3	0	0	0	0	0	0
ST6GALNAC5	0	0	0	0	0	0
AK5	0	0	0	0	0	0
FAM73A	0	0	0	0	1	0
NEXN	0	1	0	0	0	0
DNAJB4	0	0	0	0	0	0
GIPC2	0	0	0	0	0	0
MGC27382	0	0	0	0	0	0
PTGFR	0	0	0	0	0	0
IFI44L	0	0	0	0	0	0
IFI44	0	1	0	0	1	0
LPHN2	0	0	0	0	0	0
PRKACB	1	0	0	0	0	1
SAMD13	0	0	0	0	0	0
DNASE2B	0	0	0	0	0	0
RPF1	1	0	0	0	1	0
SPATA1	0	0	0	0	0	0
WDR63	0	0	0	0	0	0
CYR61	0	1	1	0	1	0
CLCA2	0	0	0	0	0	1
CLCA1	0	0	0	0	0	0
CLCA4	0	0	0	0	0	0
CLCA3P	0	0	0	0	0	0
SH3GLB1	0	0	0	0	1	0
HS2ST1	1	0	1	0	0	0
LOC339524	0	0	0	0	0	0
LMO4	0	1	0	1	0	1
PKN2	1	0	0	0	0	0
GBP6	0	0	0	0	0	0
LOC400759	0	0	0	0	0	0
LRRC8B	0	0	0	0	0	0
LRRC8C	0	0	0	0	0	0
LRRC8D	0	0	0	0	0	1
ZNF326	0	0	0	0	0	0
CDC7	0	0	0	0	0	0
HSP90B3P	0	0	0	0	0	0
BRDT	0	0	0	0	0	0
EPHX4	0	0	0	0	0	0
BTBD8	0	0	0	0	0	0
KIAA1107	0	0	0	0	0	0
C1orf146	0	0	0	0	0	0
RPAP2	1	0	0	0	0	0
RPL5	0	0	0	0	0	0
SNORD21	0	0	0	0	0	0
SNORA66	0	0	0	0	0	0
MTF2	1	0	1	0	0	0
CCDC18	1	0	0	0	0	0
DR1	1	0	0	0	0	0
FNBP1L	0	0	0	0	0	1
LOC100129046	0	0	0	0	0	0
MIR760	0	0	0	0	0	0
ABCD3	1	0	0	0	0	0
SLC44A3	1	0	0	0	0	0
LOC729970	0	0	0	0	0	0
TMEM56	1	0	0	0	1	0
RWDD3	0	1	0	0	0	1
FLJ31662	0	0	0	0	0	0
PTBP2	1	0	1	0	1	0
SNX7	0	0	0	0	0	0
LOC100129620	0	0	0	0	0	0
LPPR4	0	0	0	0	0	0
PALMD	0	0	0	0	0	0
AGL	1	0	0	0	0	0
SLC35A3	1	0	1	0	1	0
HIAT1	0	0	0	0	1	0
CCDC76	0	0	0	0	0	0
RTCD1	1	0	1	0	0	0
MIR553	0	0	0	0	0	0
CDC14A	0	0	0	0	0	0
GPR88	0	0	0	0	0	0
VCAM1	0	0	0	0	0	0
SLC30A7	1	0	1	0	0	0
S1PR1	0	0	0	0	0	0
HEJ1	0	0	0	0	0	0
RNPC3	0	0	0	0	0	0
AMY2B	0	0	0	1	0	1
LOC648740	0	0	0	0	0	0
AMY2A	0	0	0	1	0	1
AMY1A	0	0	0	0	0	0
AMY1C	0	1	0	1	0	1
AMY1B	0	0	0	0	0	1
LOC100129138	0	0	0	0	0	0
PRMT6	1	0	0	1	0	1
NTNG1	0	0	0	0	0	0
NBPF6	0	0	0	0	0	0
FAM102B	0	0	0	0	1	0
PRPF38B	1	0	0	0	0	0
FNDC7	0	0	0	0	0	0
STXBP3	0	0	0	0	1	0
LOC642864	0	0	0	0	0	0
GPSM2	0	0	0	0	0	0
TMEM167B	0	0	0	0	0	0
SCARNA2	0	0	0	0	0	0
KIAA1324	0	0	0	0	1	0
SARS	1	0	0	0	0	0
CELSR2	0	1	0	0	0	0
SYPL2	0	0	0	0	0	0
ATXN7L2	0	1	0	0	0	0
CYB561D1	0	1	0	0	0	1
GPR61	0	0	0	0	0	0
GNAI3	0	0	0	0	0	0
MIR197	0	0	0	0	0	0
AMPD2	0	0	0	0	0	0
GSTM4	0	1	0	0	1	0
GSTM2	0	1	0	0	0	0
GSTM1	0	0	0	0	0	0
GSTM5	0	0	0	0	0	0
CSF1	0	0	0	0	0	0
AHCYL1	0	1	0	0	0	1
FAM40A	1	0	1	0	1	0
UBL4B	0	0	0	0	0	0
SLC6A17	0	0	0	0	0	0
KCNC4	0	0	0	0	0	0
RBM15	1	0	1	0	1	0
PROK1	0	0	0	0	0	0
CYMP	0	0	0	0	0	0
CD53	0	0	0	0	0	0
CEPT1	0	1	1	0	1	0
CHI3L2	0	0	0	0	0	0
LOC149620	0	0	0	0	0	0
CHIA	0	0	0	0	0	0
C1orf88	0	0	0	0	0	0
ATP5F1	1	0	0	0	0	0
C1orf162	0	0	0	0	0	0
RAP1A	0	1	0	0	0	1
DDX20	1	0	0	0	1	0
CTTNBP2NL	0	0	0	0	0	0
WNT2B	0	1	0	0	0	0
CAPZA1	0	0	0	0	0	0
MOV10	1	0	0	1	0	0
FAM19A3	0	0	0	0	0	0
AFARP1	0	0	0	0	0	0
LRIG2	0	0	0	0	0	0
MAGI3	0	0	0	0	0	0
DCLRE1B	0	1	0	0	0	0
HIPK1	1	0	0	0	0	0
OLFML3	0	0	0	0	0	0
SYCP1	0	0	0	0	0	0
TSHB	0	0	0	0	0	0
VANGL1	1	1	1	0	1	0
SLC22A15	0	0	0	0	0	0
C1orf161	0	0	0	0	0	0
ATP1A1	0	0	0	0	0	0
MIR320B1	0	0	0	0	0	0
CD2	0	0	0	0	0	0
PTGFRN	1	0	1	0	0	1
CD101	0	0	0	0	0	0
TTF2	0	1	0	0	0	1
MIR942	0	0	0	0	0	0
MAN1A2	1	0	0	0	0	0
FAM46C	1	0	1	0	0	0
WDR3	0	0	0	0	0	1
HAO2	0	0	0	0	0	0
HSD3B2	0	0	0	0	0	0
HSD3B1	0	0	0	0	0	0
LOC128102	0	0	0	0	0	0
PHGDH	1	0	0	1	0	0
FAM72B	1	0	0	0	0	0
HIST2H2BA	0	0	1	0	0	1
EMBP1	0	0	0	0	0	0
LOC100130000	0	0	0	0	0	0
NBPF9	0	0	0	0	0	0
SEC22B	0	0	1	0	1	0
NOTCH2NL	1	0	1	0	1	0
NBPF10	0	1	0	0	0	0
HFE2	0	0	0	0	0	0
TXNIP	0	1	0	1	0	1
ANKRD34A	0	0	0	0	0	0
LIX1L	1	0	0	0	1	0
RBM8A	1	0	0	0	1	0
PEX11B	1	0	0	0	0	0
ITGA10	0	0	0	0	0	0
ANKRD35	0	0	0	0	0	0
PIAS3	0	0	0	0	0	0
RNF115	0	0	0	0	0	0
PDZK1	0	1	0	0	0	0
GPR89C	0	0	0	0	0	0
PDIA3P	0	0	0	0	0	0
CHD1L	0	0	0	0	0	0
BCL9	0	0	0	0	0	0
GJA8	0	0	0	0	0	0
GPR89B	0	1	0	0	1	0
NBPF15	0	1	0	0	0	1
NBPF16	0	0	0	0	0	0
PPIAL4E	0	0	0	0	0	0
PPIAL4D	0	0	0	0	0	0
PPIAL4F	0	0	0	0	0	0
LOC645166	0	0	0	0	0	0
LOC388692	0	0	0	0	0	0
FCGR1C	0	0	0	0	0	0
PPIAL4A	0	1	0	1	0	1
PPIAL4C	0	0	0	0	0	0
PPIAL4B	0	0	0	0	0	0
LOC728855	0	0	0	0	0	0
FCGR1A	0	0	0	0	0	0
HIST2H4B	0	0	0	1	0	1
HIST2H4A	0	0	0	1	0	1
HIST2H2AA3	0	0	0	1	0	1
HIST2H2AA4	0	0	0	1	0	1
HIST2H3C	0	0	0	0	0	0
HIST2H3A	0	0	0	0	0	1
HIST2H2AC	0	0	0	1	0	1
BOLA1	0	0	0	1	0	0
VPS45	1	0	0	0	0	0
PLEKHO1	0	0	0	0	0	0
CA14	0	0	0	0	0	0
C1orf54	0	0	0	0	0	0
C1orf51	0	0	0	0	0	0
MRPS21	0	0	0	0	0	0
PRPF3	1	0	0	0	0	0
RPRD2	0	0	0	0	0	0
TARS2	0	0	0	0	0	0
ECM1	0	0	0	0	0	0
ADAMTSL4	0	0	0	0	1	0
SETDB1	0	1	0	0	0	0
ANXA9	0	1	0	1	0	1
PRUNE	0	1	0	0	0	0
BNIPL	0	0	0	0	0	0
C1orf56	0	0	0	0	0	0
MLLT11	1	0	0	0	0	0
GABPB2	0	0	0	0	0	0
TNFAIP8L2	0	0	0	0	0	0
SCNM1	0	0	0	0	0	0
PIP5K1A	0	0	0	0	0	0
PSMD4	0	1	0	0	0	0
ZNF687	0	1	0	0	0	0
PSMB4	0	0	0	0	0	0
CGN	0	1	0	1	0	0
TUFT1	0	1	0	0	0	0
MIR554	0	0	0	0	0	0
SNX27	1	0	0	0	0	0
C1orf230	0	0	0	0	0	0
OAZ3	0	0	0	0	0	0
LOC100132111	0	0	0	0	0	0
LCE5A	0	0	0	0	0	0
CRCT1	0	0	0	0	0	0
LCE3C	0	0	0	0	0	0
LCE3B	0	0	0	0	0	0
LCE2D	0	0	0	0	0	0
LCE2C	0	0	0	0	0	0
LCE2B	0	0	0	0	0	0
LCE2A	0	0	0	0	0	0
LCE4A	0	0	0	0	0	0
C1orf68	0	0	0	0	0	0
KPRP	0	0	0	0	0	0
LCE1F	0	0	0	0	0	0
LCE1E	0	0	0	0	0	0
LCE1D	0	0	0	0	0	0
LCE1B	0	0	0	0	0	0
LCE1A	0	1	0	0	0	0
LCE6A	0	0	0	0	0	0
SMCP	0	0	0	0	0	0
IVL	0	0	0	0	0	0
SPRR4	0	0	0	0	0	0
SPRR1A	0	0	0	0	0	0
SPRR3	0	0	0	0	0	0
SPRR1B	0	0	0	0	0	0
LELP1	0	0	0	0	0	0
LOR	0	0	0	0	0	0
S100A9	0	0	0	0	0	0
S100A7A	0	0	0	0	0	0
S100A1	0	0	0	0	0	0
C1orf77	0	0	0	0	0	0
SNAPIN	0	1	0	1	0	1
NPR1	0	0	1	0	0	0
INTS3	0	0	1	0	0	0
SLC27A3	0	0	0	1	0	1
CREB3L4	0	1	0	1	0	1
RPS27	0	1	0	0	0	1
UBAP2L	0	0	0	0	0	0
HAX1	0	1	0	1	0	0
AQP10	0	0	0	0	0	0
ATP8B2	0	0	0	0	0	0
IL6R	0	0	0	0	0	0
TDRD10	0	0	0	0	0	0
CHRNB2	0	0	0	0	0	0
CKS1B	1	1	0	0	1	0
FLAD1	0	1	0	1	0	1
LENEP	0	0	0	0	0	0
ZBTB7B	0	0	0	0	0	0
DCST1	0	0	0	0	0	0
ADAM15	0	1	0	0	0	0
EFNA4	0	1	0	0	0	0
EFNA3	0	0	0	0	0	0
EFNA1	0	0	0	0	1	0
RAG1AP1	0	0	0	0	0	0
TRIM46	0	0	1	0	0	0
MIR92B	0	0	0	0	0	0
MTX1	0	0	0	0	1	0
HCN3	0	1	0	0	0	0
FDPS	0	0	0	0	0	0
RUSC1	0	1	0	0	0	0
LOC645676	0	0	0	0	0	0
MSTO1	0	1	0	0	0	1
DAP3	0	0	0	0	0	0
MSTO2P	0	0	0	0	0	0
SYT11	0	0	0	0	0	0
RXFP4	0	0	0	0	0	0
ROBLD3	0	0	0	0	0	0
RAB25	0	0	0	0	0	0
LMNA	0	1	0	0	0	0
SEMA4A	0	0	0	0	0	0
SLC25A44	1	0	0	0	1	0
PMF1	0	0	0	0	0	0
BGLAP	0	0	0	0	0	0
TMEM79	0	0	0	0	0	0
C1orf182	0	0	0	1	0	1
RHBG	0	0	0	0	0	0
TTC24	0	0	0	0	0	0
APOA1BP	0	1	0	1	0	1
HAPLN2	0	0	0	0	0	0
BCAN	0	0	0	0	1	0
C1orf66	0	0	0	0	0	0
PRCC	0	0	0	0	0	0
NTRK1	0	0	0	0	0	0
PEAR1	0	0	0	0	0	0
C1orf92	0	0	0	0	0	0
CYCSP52	0	0	0	0	0	0
KIRREL	0	1	0	0	0	0
CD1D	0	0	0	0	0	0
CD1A	0	0	0	0	0	0
CD1C	0	0	0	0	0	0
CD1E	0	0	0	0	0	0
OR10K1	0	0	0	0	0	0
OR10R2	0	0	0	0	0	0
OR10Z1	0	0	0	0	0	0
OR6K6	0	0	0	0	0	0
MNDA	0	0	0	0	0	0
PYHIN1	0	0	0	0	0	0
IFI16	0	0	1	0	1	0
CADM3	0	0	0	0	0	0
DARC	0	0	0	0	0	0
FCER1A	0	0	0	0	0	0
OR10J1	0	0	0	0	0	0
APCS	0	0	0	0	0	0
DUSP23	0	0	0	0	0	0
FCRL6	0	0	0	0	0	0
SLAMF8	0	0	0	0	0	0
KCNJ9	0	0	0	0	0	0
ATP1A2	0	0	0	0	0	0
ATP1A4	0	0	0	0	0	0
CASQ1	0	0	0	0	0	0
PEA15	0	1	0	0	0	0
SUMO1P3	0	0	0	0	0	0
NCSTN	0	0	0	0	0	0
NHLH1	0	0	0	0	0	0
VANGL2	0	0	0	0	0	0
SLAMF7	0	0	0	0	0	0
LY9	0	0	0	0	0	0
KLHDC9	0	0	0	0	0	0
NIT1	0	1	0	1	0	1
UFC1	0	1	0	1	0	1
USP21	0	0	0	0	0	0
PPOX	0	1	0	0	0	0
NDUFS2	0	0	0	0	1	0
FCER1G	0	0	0	0	0	0
TOMM40L	0	0	0	1	1	0
PCP4L1	0	0	0	0	0	0
SDHC	0	1	0	0	0	0
FCGR2A	0	0	0	0	0	0
HSPA6	0	0	0	0	0	0
FCGR2C	0	0	0	0	0	0
HSPA7	0	0	0	0	0	0
FCGR2B	0	0	0	0	0	0
FCRLA	0	0	0	0	0	0
FCRLB	0	0	0	0	0	0
DUSP12	0	0	0	0	0	0
ATF6	1	0	0	0	0	0
NOS1AP	0	0	0	0	0	0
MIR556	0	0	0	0	0	0
C1orf226	0	0	0	0	0	0
UHMK1	1	0	1	0	1	0
UAP1	1	0	1	0	1	0
DDR2	0	0	0	0	1	0
HSD17B7	1	0	0	0	1	0
RGS4	0	0	0	0	0	0
NUF2	0	0	0	0	0	0
PBX1	0	0	0	0	0	1
LRRC52	0	0	0	0	0	0
MGST3	0	1	0	1	0	1
UCK2	0	0	0	0	1	0
FMO9P	0	0	0	0	0	0
POGK	0	0	0	0	0	1
MAEL	0	0	0	0	0	0
DUSP27	0	0	0	0	0	0
POU2F1	0	0	0	0	0	0
RCSD1	0	0	0	0	0	0
MPZL1	1	0	0	0	1	0
DCAF6	1	0	0	0	0	0
TIPRL	1	0	1	0	1	0
SFT2D2	0	1	0	1	0	1
TBX19	0	0	0	0	0	0
MIR557	0	0	0	0	0	0
XCL1	0	0	0	0	0	0
MGC4473	0	0	0	0	0	0
ATP1B1	0	1	0	0	0	1
BLZF1	0	0	0	0	0	0
C1orf112	0	0	0	0	0	0
METTL11B	0	0	0	0	0	0
GORAB	0	0	0	0	0	0
PRRX1	0	0	0	0	0	0
C1orf129	0	0	0	0	0	0
FMO3	0	0	0	0	0	0
FMO6P	0	0	0	0	0	0
FMO2	0	0	0	0	0	0
FMO1	0	0	0	0	0	0
FMO4	0	0	0	0	0	0
TOP1P1	0	0	0	0	0	0
BAT2L2	0	0	0	0	0	0
METTL13	1	0	0	0	1	0
DNM3	0	0	0	0	0	0
C1orf105	0	0	0	0	0	0
C1orf9	1	0	1	0	0	1
FASLG	0	0	0	0	0	0
PRDX6	0	0	0	0	0	0
KLHL20	0	1	0	0	0	0
DARS2	0	0	0	0	0	1
ZBTB37	0	0	0	0	0	0
RABGAP1L	1	0	0	0	1	0
GPR52	0	0	0	0	0	0
CACYBP	1	0	0	0	1	0
TNN	0	0	0	0	0	0
PAPPA2	0	0	0	0	0	0
FAM5B	0	0	0	0	0	0
RASAL2	0	0	0	0	0	0
C1orf49	0	0	0	0	0	0
C1orf220	0	0	0	0	0	0
RALGPS2	0	0	0	0	0	0
FAM20B	1	0	1	0	0	0
TOR3A	0	0	0	0	1	0
SOAT1	1	0	1	0	0	0
C1orf125	0	0	0	0	0	0
TDRD5	0	0	0	0	0	0
FAM163A	0	0	0	0	0	0
TOR1AIP1	0	1	0	0	1	0
CEP350	0	0	0	0	0	0
QSOX1	0	0	0	0	0	0
FLJ23867	0	1	0	0	1	0
LHX4	0	0	0	0	0	0
XPR1	1	0	1	0	1	0
KIAA1614	0	0	0	0	0	0
MR1	0	1	0	1	1	0
IER5	0	1	0	0	0	1
CACNA1E	0	0	0	0	0	0
NCRNA00272	0	0	0	0	0	0
RGSL1	0	0	0	0	0	0
NPL	0	1	0	1	0	0
DHX9	0	0	0	0	0	0
LAMC1	0	0	0	0	0	0
LAMC2	0	0	0	0	0	0
SMG7	0	0	0	0	0	0
RGL1	0	0	0	0	0	0
TSEN15	0	0	0	0	1	0
C1orf21	0	0	0	0	0	0
RNF2	1	0	0	0	1	0
C1orf26	0	0	0	0	0	0
HMCN1	0	0	0	0	0	0
PRG4	0	0	0	0	0	1
C1orf27	1	0	0	0	1	0
OCLM	0	0	0	0	0	0
PLA2G4A	0	0	0	0	0	0
LOC440704	0	0	0	0	0	0
RGS18	0	0	0	0	0	0
RGS21	0	0	0	0	0	0
RGS1	0	0	0	0	0	0
RGS13	0	0	0	0	0	0
RGS2	1	0	1	0	1	0
TROVE2	1	0	0	0	1	0
CDC73	1	0	0	0	0	0
MIR1278	0	0	0	0	0	0
CFH	0	0	0	0	0	0
CFHR3	0	0	0	0	0	0
CFHR1	0	0	0	0	0	0
CFHR4	0	0	0	0	0	0
CFHR2	0	0	0	0	0	0
CFHR5	0	0	0	0	0	0
CRB1	1	0	0	0	0	0
C1orf53	0	0	0	1	0	1
LHX9	0	0	0	0	0	0
NEK7	0	0	0	0	0	0
PTPRC	0	0	0	0	0	0
NR5A2	0	0	0	0	0	0
FAM58B	0	0	0	0	0	0
CAMSAP1L1	1	0	0	0	0	0
GPR25	0	0	0	0	0	0
C1orf106	0	0	0	0	0	0
IGFN1	0	0	0	0	0	0
PKP1	0	0	0	0	0	0
RPS10P7	0	1	0	0	0	1
NAV1	0	0	0	0	0	0
MIR1231	0	0	0	0	0	0
IPO9	0	1	0	0	0	1
SHISA4	0	0	0	0	0	0
TIMM17A	0	0	1	0	1	0
RNPEP	0	0	0	0	0	0
ELF3	0	1	0	0	0	0
GPR37L1	0	0	0	0	0	0
PTPRVP	0	0	0	0	0	0
LGR6	0	0	0	0	0	0
PPP1R12B	0	0	0	0	0	0
LOC148709	0	0	0	0	0	0
TMEM183A	0	0	0	0	1	0
TMEM183B	0	0	0	0	0	0
PPFIA4	0	0	0	0	0	0
ADORA1	0	0	0	0	0	0
BTG2	0	0	0	0	0	1
PRELP	0	0	0	0	0	0
OPTC	0	0	0	0	0	0
ATP2B4	0	1	0	0	0	0
SNORA77	0	0	0	0	0	0
LAX1	0	0	0	0	0	0
ZC3H11A	1	0	0	0	0	0
ZBED6	0	0	0	0	0	0
SNRPE	0	0	0	0	1	0
SOX13	0	0	0	0	0	0
MDM4	1	0	0	0	0	0
NFASC	0	0	0	0	0	0
CNTN2	0	0	0	0	0	0
TMCC2	0	0	0	0	0	0
CDK18	0	0	0	0	0	0
MFSD4	0	0	0	0	0	0
FAM72A	1	0	0	0	0	0
AVPR1B	0	0	0	0	0	0
CTSE	0	0	0	0	0	0
SRGAP2	0	1	0	1	0	1
IKBKE	0	1	0	0	1	0
RASSF5	0	0	0	0	0	0
DYRK3	0	0	0	0	1	0
MAPKAPK2	1	0	0	0	1	0
IL19	0	0	0	0	0	0
IL20	0	0	0	0	0	0
IL24	0	0	0	0	0	0
PFKFB2	1	0	0	0	0	0
C4BPB	0	0	0	0	0	0
C4BPA	0	0	0	1	0	0
CD55	0	0	1	0	0	1
CR2	0	0	0	0	0	0
CR1	0	0	0	0	0	0
CR1L	0	0	0	0	0	0
CD46	1	0	0	0	0	1
LOC148696	0	0	0	0	0	0
LOC642587	0	0	0	0	0	0
MIR205	0	0	0	0	0	0
CAMK1G	0	0	0	0	0	0
G0S2	0	0	0	0	0	0
HSD11B1	0	0	0	0	0	0
TRAF3IP3	0	0	0	0	0	0
C1orf107	0	0	0	0	0	0
SYT14	0	0	0	0	0	0
SERTAD4	0	1	0	0	0	0
HHAT	0	0	0	0	0	0
RCOR3	0	1	0	0	0	1
TRAF5	0	0	1	0	0	0
C1orf97	0	0	0	0	0	0
DTL	0	1	0	0	0	1
PPP2R5A	1	0	0	0	0	0
SNORA16B	0	0	0	0	0	0
NENF	0	1	0	0	0	0
ATF3	0	1	0	0	0	0
FAM71A	0	0	0	0	0	0
TATDN3	0	0	0	0	0	0
FLVCR1	1	0	1	0	1	0
VASH2	0	0	0	0	0	0
RPS6KC1	0	0	0	0	0	0
PROX1	0	0	0	0	0	0
SMYD2	1	0	0	0	0	0
CENPF	0	0	0	0	0	1
KCNK2	0	0	0	0	0	0
KCTD3	0	0	0	0	0	1
SPATA17	0	0	0	1	0	0
RRP15	1	0	1	0	1	0
TGFB2	0	0	0	0	0	0
LYPLAL1	0	0	0	0	0	0
IARS2	0	0	0	0	0	0
MARK1	1	0	1	0	0	0
C1orf115	0	1	0	0	0	0
MOSC2	0	0	0	1	0	0
MOSC1	0	0	0	0	0	1
HLX	0	0	0	0	0	0
MIA3	0	0	0	0	0	0
C1orf58	0	0	0	0	0	0
FAM177B	0	0	0	0	0	0
DISP1	0	0	0	0	0	1
C1orf65	0	0	0	0	0	0
CAPN2	0	0	1	0	1	0
FBXO28	0	0	0	0	0	0
DEGS1	1	0	1	0	1	0
CNIH4	0	0	0	0	1	0
CNIH3	0	0	0	0	0	0
DNAH14	0	0	0	0	0	0
SRP9	0	1	0	0	0	1
EPHX1	0	0	0	0	0	0
H3F3A	0	1	0	0	0	1
LOC440926	0	0	0	0	0	0
MIXL1	0	0	0	0	0	0
C1orf95	0	0	0	0	0	0
PSEN2	1	0	1	0	0	0
CABC1	0	0	0	0	0	0
ZNF678	0	0	0	0	0	0
LOC100130093	0	0	0	0	0	0
SNAP47	0	1	0	0	1	0
PRSS38	0	0	0	0	0	0
WNT3A	0	0	0	0	0	0
ARF1	0	0	0	0	1	0
GUK1	1	0	0	0	0	0
GJC2	0	0	0	0	0	0
C1orf69	0	0	0	0	0	0
OBSCN	0	1	0	0	0	1
HIST3H2BB	1	0	1	0	0	1
RNF187	0	0	0	0	0	1
DUSP5P	0	0	0	0	0	0
RHOU	0	0	0	0	0	1
RAB4A	1	0	0	0	0	0
SPHAR	1	0	0	0	0	0
URB2	0	0	0	0	0	0
GALNT2	0	0	0	0	0	0
COG2	1	0	0	0	0	0
CAPN9	0	0	0	0	0	0
ARV1	0	0	0	1	0	1
TRIM67	0	0	0	0	0	0
GNPAT	1	0	0	0	0	1
C1orf124	1	0	1	0	1	0
TSNAX	0	1	0	0	0	1
TSNAX-DISC1	0	0	0	0	0	0
DISC1	0	0	0	0	0	0
KIAA1383	0	0	0	0	0	0
C1orf57	0	0	0	0	0	0
KIAA1804	0	0	0	0	0	0
KCNK1	0	1	0	0	0	1
SLC35F3	1	0	0	0	0	0
C1orf31	1	0	0	0	1	0
NCRNA00184	0	0	0	0	0	0
GGPS1	1	0	0	0	0	0
TBCE	0	1	0	0	1	0
GPR137B	0	0	0	0	0	0
EDARADD	0	0	0	0	0	0
LGALS8	0	0	0	0	0	0
ACTN2	0	0	0	0	0	0
MTR	0	0	0	0	0	1
RYR2	0	0	0	0	0	0
LOC100130331	0	0	0	0	0	0
CHRM3	0	0	0	0	0	0
FMN2	0	0	0	0	0	0
KMO	1	0	1	0	1	0
WDR64	0	0	0	0	0	0
EXO1	1	0	1	0	0	0
SDCCAG8	0	0	0	1	0	1
LOC339529	0	0	0	0	0	0
ZNF238	1	0	1	0	0	0
C1orf100	0	0	0	0	0	0
C1orf101	0	0	0	0	0	0
PPPDE1	0	1	0	0	0	0
FAM36A	0	1	0	0	0	1
EFCAB2	0	0	0	0	0	0
KIF26B	0	0	0	0	0	0
CNST	0	1	0	0	0	1
SCCPDH	0	0	0	1	0	1
LOC149134	0	0	0	0	0	0
VN1R5	0	0	0	0	0	0
NLRP3	0	0	0	0	0	0
OR2W5	0	0	0	0	0	0
C1orf150	0	0	0	0	0	0
OR2G2	0	0	0	0	0	0
OR2G3	0	0	0	0	0	0
TRIM58	0	0	0	0	0	0
OR2W3	0	0	0	0	0	0
OR2T8	0	0	0	0	0	0
OR2L13	0	0	0	0	0	0
OR2L8	0	0	0	0	0	0
OR2AK2	0	0	0	0	0	0
OR2L1P	0	0	0	0	0	0
OR2L2	0	0	0	0	0	0
OR2L3	0	0	0	0	0	0
OR2M1P	0	0	0	0	0	0
OR2M5	0	0	0	0	0	0
OR2M2	0	0	0	0	0	0
OR2M3	0	0	0	0	0	0
OR2M4	0	0	0	0	0	0
OR14C36	0	0	0	0	0	0
OR2T4	0	0	0	0	0	0
OR2T6	0	0	0	0	0	0
OR2T1	0	0	0	0	0	0
OR2T2	0	0	0	0	0	0
OR2T3	0	0	0	0	0	0
OR2T5	0	0	0	0	0	0
OR2G6	0	0	0	0	0	0
ZNF672	0	1	0	0	0	0
PGBD2	0	0	0	0	0	0
WASH7P	0	0	0	0	0	0
FAM138A	0	0	0	0	0	0
FAM138F	0	0	0	0	0	0
FAM138C	0	0	0	0	0	0
MIR1977	0	0	0	0	0	0
LOC100288069	0	0	0	0	0	0
NCRNA00115	0	0	0	0	0	0
FAM41C	0	0	0	0	0	0
FLJ39609	0	0	0	0	0	0
NOC2L	1	0	0	0	0	0
C1orf170	0	0	0	0	0	0
HES4	0	1	0	0	0	1
C1orf159	0	0	0	0	0	0
TNFRSF18	0	0	0	0	0	0
TNFRSF4	0	0	0	0	0	0
SDF4	1	0	1	0	1	0
FAM132A	0	0	0	0	0	0
UBE2J2	0	0	0	0	1	0
ACAP3	0	0	0	0	0	0
CPSF3L	1	0	0	0	1	0
DVL1	0	0	0	0	0	0
MXRA8	0	0	0	0	0	0
AURKAIP1	0	0	0	0	0	0
CCNL2	0	1	0	0	0	1
MRPL20	1	0	0	1	0	0
LOC441869	0	0	0	0	0	0
C1orf70	0	0	0	0	0	0
SSU72	0	1	1	1	1	1
CDK11B	0	0	0	0	1	0
SLC35E2B	0	0	0	0	0	0
CDK11A	1	0	0	0	1	0
SLC35E2	0	0	0	0	0	0
NADK	0	1	0	0	0	0
GNB1	1	0	0	1	0	0
TMEM52	0	0	0	0	0	0
KIAA1751	0	0	0	0	0	0
C1orf86	0	0	0	0	0	1
LOC100128003	0	0	0	0	0	0
MORN1	0	0	0	0	0	1
LOC100129534	0	0	0	0	0	1
PEX10	0	1	0	1	0	1
PANK4	0	0	0	0	0	0
HES5	0	0	0	0	0	0
LOC115110	0	0	0	0	0	0
MMEL1	0	0	0	0	0	0
FLJ42875	0	0	0	0	0	0
MEGF6	0	0	0	0	0	0
MIR551A	0	0	0	0	0	0
WDR8	0	0	0	0	0	0
KIAA0495	0	0	0	0	0	0
LRRC47	0	0	0	0	0	0
KIAA0562	0	1	0	0	0	0
C1orf174	0	1	0	0	0	0
NPHP4	0	0	0	0	0	0
CHD5	0	0	0	0	0	0
RPL22	0	0	0	0	0	1
ICMT	0	1	0	0	1	0
GPR153	0	0	0	0	0	0
ACOT7	0	0	0	1	0	0
HES2	0	1	0	1	0	1
TNFRSF25	1	0	0	0	0	0
PLEKHG5	0	0	0	0	0	0
NOL9	0	0	0	0	1	0
KLHL21	0	1	0	0	0	0
DNAJC11	1	0	0	0	1	0
UTS2	0	0	0	0	0	0
TNFRSF9	0	0	0	0	0	0
ERRFI1	0	0	0	0	0	0
RERE	1	1	0	0	0	1
ENO1	1	0	0	0	1	0
SLC2A7	0	0	0	0	0	0
SLC2A5	0	0	0	0	0	0
GPR157	0	0	0	0	0	0
MIR34A	0	0	0	0	0	0
C1orf200	0	0	0	0	0	0
CLSTN1	0	1	0	0	0	1
CTNNBIP1	0	1	0	0	0	1
LZIC	0	1	0	0	0	0
DFFA	0	1	0	0	0	1
CASZ1	0	0	0	0	0	0
C1orf127	0	0	0	0	0	0
MASP2	0	0	0	0	0	0
SRM	0	0	0	0	0	0
EXOSC10	0	0	0	0	0	0
MTOR	0	0	0	0	0	0
FBXO2	0	1	0	1	0	0
MAD2L2	0	0	0	0	0	0
MTHFR	0	0	0	0	0	0
NPPA	0	0	0	0	0	0
NPPB	0	0	0	0	0	0
KIAA2013	0	0	0	0	1	0
DHRS3	0	1	0	1	0	1
PRAMEF11	0	0	0	0	0	0
LOC649330	0	0	0	0	0	0
HNRNPCL1	1	0	0	0	1	0
PRAMEF4	0	0	0	0	0	0
PRAMEF10	0	0	0	0	0	0
LOC440563	0	0	0	0	0	0
PRAMEF3	0	0	0	0	0	0
PRAMEF13	0	0	0	0	0	0
PRAMEF14	0	0	0	0	0	0
PRAMEF18	0	0	0	0	0	0
PRAMEF19	0	0	0	0	0	0
LRRC38	0	0	0	0	0	0
C1orf126	0	0	0	0	0	0
CASP9	1	0	1	0	0	0
AGMAT	1	0	0	0	1	0
UQCRHL	0	0	0	0	0	0
FLJ37453	0	1	0	0	0	0
ZBTB17	0	0	0	0	0	0
HSPB7	0	1	0	0	0	0
FAM131C	0	0	0	0	0	0
EPHA2	0	0	1	0	1	0
ARHGEF19	0	1	0	0	0	0
C1orf89	0	0	0	0	0	0
FBXO42	0	0	0	0	0	0
SPATA21	0	0	0	0	0	0
CROCCP3	0	0	0	0	0	0
NBPF1	0	1	0	0	0	0
CROCCP2	0	0	0	0	0	0
ESPNP	0	0	0	0	0	0
MST1P9	0	0	0	0	0	0
MFAP2	0	0	0	0	0	0
ATP13A2	0	0	0	0	0	0
SDHB	1	0	1	0	1	0
PADI2	0	0	0	0	0	0
RCC2	0	1	0	0	0	1
TAS1R2	0	0	0	0	0	0
ALDH4A1	0	0	0	0	0	0
IFFO2	0	0	0	0	0	0
UBR4	0	1	0	0	0	0
KIAA0090	0	0	0	0	0	0
AKR7L	0	0	0	0	1	0
AKR7A3	0	1	0	0	1	0
AKR7A2	0	1	0	1	1	0
CAPZB	1	0	0	0	0	0
TMCO4	0	0	0	0	0	0
RNF186	0	0	0	0	0	0
PLA2G2E	0	0	0	0	0	0
PLA2G2A	0	0	0	0	0	0
PLA2G2D	0	0	0	0	0	0
PLA2G2C	0	0	0	0	0	0
LOC339505	0	0	0	0	0	0
CAMK2N1	0	1	0	1	0	1
MUL1	0	0	0	0	0	0
DDOST	0	0	0	0	0	0
KIF17	0	0	0	0	0	0
SH2D5	0	0	0	0	0	0
HP1BP3	0	1	0	0	0	0
EIF4G3	1	0	0	0	0	0
ECE1	0	0	0	0	0	0
RAP1GAP	0	0	0	1	0	0
USP48	0	0	0	0	0	1
HSPG2	0	0	0	0	0	0
WNT4	0	0	0	0	0	0
LUZP1	1	0	0	0	0	0
HTR1D	0	0	0	0	0	0
HNRNPR	0	1	0	1	0	1
ZNF436	0	0	0	0	0	0
TCEA3	0	0	0	0	0	0
ASAP3	1	0	0	0	0	0
E2F2	0	1	0	0	0	0
ID3	0	1	0	0	0	0
GALE	1	0	0	0	0	0
HMGCL	0	1	0	1	0	1
FUCA1	0	0	0	0	0	0
CNR2	0	0	0	0	0	0
SRSF10	1	0	0	0	0	0
MYOM3	0	0	0	0	0	0
IL22RA1	0	0	0	0	0	0
IL28RA	0	0	0	0	0	0
C1orf201	0	0	0	0	0	0
RUNX3	0	0	0	0	0	0
SYF2	0	0	0	0	0	1
C1orf63	0	0	0	0	0	0
RHCE	0	0	0	0	0	0
LOC646471	0	0	0	0	0	0
C1orf135	1	0	0	0	1	0
PAQR7	0	0	0	0	0	0
STMN1	0	1	0	1	0	1
PAFAH2	0	1	0	0	0	0
SLC30A2	0	0	0	0	0	0
TRIM63	0	0	0	0	0	0
UBXN11	0	0	0	0	0	0
AIM1L	0	0	0	0	0	0
ZNF683	0	0	0	0	0	0
GPN2	0	0	0	0	1	0
GPATCH3	0	0	0	0	1	0
NR0B2	0	0	0	0	0	0
C1orf172	0	0	0	0	0	0
FAM46B	0	0	0	0	1	0
SLC9A1	0	0	0	0	0	0
MAP3K6	0	0	0	0	0	0
FCN3	0	0	0	0	0	0
CD164L2	0	0	0	0	0	0
WASF2	0	0	0	0	0	0
AHDC1	0	0	0	0	0	0
FGR	0	0	0	0	0	0
IFI6	0	1	0	0	0	0
RPA2	0	1	0	1	0	1
EYA3	0	0	0	0	1	0
LOC653566	0	0	0	0	0	0
PTAFR	0	0	0	0	0	0
DNAJC8	0	0	0	0	0	0
SNHG12	0	1	0	1	0	1
SNORD99	0	0	0	0	0	0
SNORA61	0	0	0	0	0	0
SNORA44	0	0	0	0	0	0
SNORA16A	0	0	0	0	0	0
TAF12	0	1	0	1	0	1
TMEM200B	0	0	0	0	0	0
SRSF4	0	0	1	0	1	0
MECR	0	0	0	0	0	0
MATN1	0	0	0	0	0	0
LAPTM5	0	0	0	0	0	0
SDC3	0	0	0	0	0	0
PUM1	0	1	0	0	0	1
SNORD103A	0	0	0	0	0	0
SNORD103B	0	0	0	0	0	0
SNORD85	0	0	0	0	0	0
NKAIN1	0	0	0	0	0	0
SNRNP40	0	0	0	0	0	0
FABP3	0	1	0	0	0	0
PEF1	0	1	0	1	0	0
COL16A1	0	1	0	0	0	0
BAI2	0	0	0	0	0	0
SPOCD1	0	0	0	0	0	0
PTP4A2	1	0	1	0	1	0
C1orf91	0	0	0	0	0	0
MTMR9L	0	0	0	0	0	0
MARCKSL1	0	0	0	0	0	0
LOC100128071	0	0	0	0	0	0
BSDC1	0	1	0	0	0	0
ZBTB8OS	1	0	0	0	0	0
SYNC	0	1	0	0	0	1
YARS	1	0	0	0	0	0
FNDC5	0	0	0	0	0	0
TMEM54	0	0	0	0	0	0
RNF19B	0	0	0	0	0	0
AK2	1	0	1	0	1	1
TRIM62	0	0	0	0	0	0
PHC2	0	1	0	0	0	0
CSMD2	0	0	0	0	0	0
C1orf212	0	0	0	0	1	0
DLGAP3	0	0	0	0	0	0
ZMYM6	0	0	0	0	0	1
SFPQ	0	1	0	0	0	0
KIAA0319L	0	1	0	0	0	1
PSMB2	1	0	1	0	1	0
C1orf216	0	1	0	0	0	1
CLSPN	0	0	0	0	0	0
COL8A2	0	0	0	0	0	0
TRAPPC3	0	0	0	0	1	0
FAM176B	0	0	0	0	0	0
STK40	0	0	0	0	0	0
LSM10	1	0	0	0	1	0
OSCP1	0	0	0	0	0	0
MRPS15	1	0	0	0	1	0
CSF3R	0	0	0	0	0	0
GRIK3	0	0	0	0	0	0
MEAF6	1	0	0	0	0	0
SNIP1	0	0	0	0	0	0
GNL2	0	0	0	0	0	0
RSPO1	0	0	0	0	0	0
C1orf109	0	0	0	0	0	0
EPHA10	0	0	0	0	0	0
YRDC	1	0	0	0	1	0
MTF1	0	0	0	0	0	0
INPP5B	0	0	0	0	0	0
SF3A3	1	0	0	0	1	0
FHL3	0	0	0	0	0	0
POU3F1	0	0	0	0	0	0
RRAGC	1	0	0	0	1	0
MYCBP	0	0	0	1	0	0
GJA9	0	0	0	0	0	0
RHBDL2	0	1	0	0	0	0
PPIEL	0	0	0	0	0	0
PABPC4	0	0	0	0	0	0
SNORA55	0	0	0	0	0	0
HEYL	0	0	0	0	0	0
NT5C1A	0	0	0	0	0	0
HPCAL4	0	0	0	0	0	0
BMP8B	0	0	0	0	0	0
OXCT2	0	0	0	0	0	0
TRIT1	1	0	0	0	1	0
MYCL1	0	0	0	0	0	0
PPT1	0	1	1	0	1	0
COL9A2	0	0	0	0	0	0
RIMS3	0	0	0	0	0	0
LOC100130557	0	0	0	0	0	0
CITED4	0	0	0	0	0	0
SLFNL1	0	0	0	0	0	0
SCMH1	0	0	0	0	0	0
EDN2	0	0	0	0	0	0
HIVEP3	0	0	0	0	0	0
GUCA2A	0	0	0	0	0	0
FOXJ3	0	0	0	0	0	0
ZMYND12	0	0	0	0	0	0
CLDN19	0	0	0	0	0	0
LEPRE1	0	0	0	0	0	0
CCDC23	0	1	0	0	0	0
SLC2A1	1	0	0	0	1	0
EBNA1BP2	1	0	1	0	1	0
C1orf210	0	0	0	0	0	0
ELOVL1	0	0	0	0	0	0
MED8	1	0	0	0	0	1
HYI	1	0	0	0	0	0
LOC100132774	0	0	0	0	0	0
SLC6A9	0	0	0	0	0	0
ERI3	0	0	0	0	0	0
TMEM53	0	0	0	0	0	0
BEST4	0	0	0	0	0	0
TCTEX1D4	0	0	0	0	0	0
PTCH2	0	0	0	0	0	0
EIF2B3	0	0	0	0	1	0
HECTD3	0	0	0	0	0	0
ZSWIM5	0	0	0	0	0	0
MUTYH	0	0	0	1	0	1
TESK2	0	1	0	0	0	0
CCDC163P	0	0	0	0	0	0
PRDX1	1	0	1	0	1	0
CCDC17	0	0	0	0	0	0
GPBP1L1	0	0	0	0	0	0
RPS15AP10	0	0	0	0	0	0
IPP	0	0	0	1	0	1
PIK3R3	1	0	0	0	0	0
POMGNT1	0	0	0	0	0	0
LRRC41	1	0	0	0	0	0
KNCN	0	0	0	0	0	0
MKNK1	0	0	0	0	0	0
MOBKL2C	0	0	0	0	0	0
ATPAF1	0	1	0	1	0	1
KIAA0494	1	0	0	0	1	0
CYP4Z2P	0	0	0	0	0	0
CYP4A11	0	0	0	0	0	0
PDZK1IP1	0	1	0	0	0	0
TAL1	0	0	0	0	0	0
STIL	1	0	0	0	0	0
MGC12982	0	0	0	0	0	0
SKINTL	0	0	0	0	0	0
SPATA6	0	0	0	0	0	0
AGBL4	0	0	0	0	0	0
BEND5	0	0	0	0	0	0
DMRTA2	0	0	0	0	0	0
FAF1	0	0	0	0	0	1
TTC39A	0	0	0	0	0	0
EPS15	1	0	0	0	0	0
NRD1	1	0	0	0	0	0
MIR761	0	0	0	0	0	0
RAB3B	0	0	0	0	0	0
TXNDC12	0	0	0	0	0	0
KTI12	0	0	0	0	0	0
CC2D1B	0	0	0	0	0	0
ORC1L	0	0	0	0	0	0
ZCCHC11	0	0	0	0	0	0
C1orf163	0	0	0	0	0	0
ECHDC2	0	1	0	1	0	1
SLC1A7	0	0	0	0	0	0
C1orf123	0	0	0	0	0	0
MAGOH	0	0	0	0	1	0
LRP8	1	0	1	0	1	0
FLJ40434	0	0	0	0	0	0
GLIS1	0	0	0	0	0	0
TMEM48	1	0	1	0	1	0
YIPF1	1	0	0	0	0	0
HSPB11	0	1	0	0	1	0
LDLRAD1	0	0	0	0	0	0
TMEM59	0	0	0	1	1	0
CDCP2	0	0	0	0	0	0
CYB5RL	0	0	0	0	0	0
SSBP3	0	1	0	0	0	1
FAM151A	0	0	0	0	0	0
PARS2	0	0	0	0	0	0
TTC22	0	0	0	0	0	0
DHCR24	0	0	0	0	0	0
USP24	0	0	0	0	0	0
PPAP2B	1	0	1	0	1	0
C1orf168	0	0	0	0	0	0
C8B	0	0	0	0	0	0
DAB1	0	0	0	0	0	0
MIR548D2	0	0	0	0	0	0
OMA1	0	0	0	1	0	1
TACSTD2	0	0	0	0	0	0
MYSM1	0	0	0	0	0	0
JUN	0	1	0	0	1	0
LOC729467	0	0	0	0	0	0
CYP2J2	0	0	0	0	0	0
C1orf87	0	0	0	0	0	0
TM2D1	1	0	0	0	0	1
KANK4	0	0	0	0	0	0
DOCK7	0	0	0	0	1	0
ITGB3BP	0	1	0	1	0	1
JAK1	1	0	1	0	0	1
MIR101-1	0	0	0	0	0	0
INSL5	0	0	0	0	0	0
WDR78	0	0	0	0	0	1
SLC35D1	1	0	0	0	1	0
C1orf141	0	0	0	0	0	0
SERBP1	1	0	0	0	1	0
GNG12	0	0	0	0	1	0
DIRAS3	0	0	0	0	0	0
WLS	0	0	0	1	0	1
MIR1262	0	0	0	0	0	0
RPE65	0	0	0	0	0	0
DEPDC1	0	0	0	0	0	0
LRRC40	0	0	0	0	0	0
ANKRD13C	1	0	1	0	1	1
PTGER3	0	0	0	0	0	0
ZRANB2	0	0	0	0	0	0
MIR186	0	0	0	0	0	0
NEGR1	0	0	0	0	0	0
LRRIQ3	0	0	0	0	0	0
C1orf173	0	0	0	0	0	0
CRYZ	1	0	0	0	0	0
SLC44A5	0	0	0	0	0	0
ASB17	0	0	0	0	0	0
PIGK	1	0	0	0	1	0
ZZZ3	0	0	0	0	0	0
USP33	0	0	0	0	0	0
FUBP1	0	0	0	1	0	1
ELTD1	0	0	0	0	0	0
TTLL7	0	0	0	0	0	0
UOX	0	0	0	0	0	0
GNG5	1	0	0	0	0	0
CTBS	0	1	0	0	0	1
C1orf180	0	0	0	0	0	0
SSX2IP	0	0	0	0	1	0
LPAR3	0	0	0	0	0	0
MCOLN2	1	0	0	0	0	0
MCOLN3	0	0	0	0	0	0
SYDE2	0	0	0	0	0	0
C1orf52	1	0	0	0	1	0
BCL10	1	0	0	0	1	0
DDAH1	0	0	0	1	1	0
ZNHIT6	1	0	1	0	1	0
COL24A1	0	0	0	0	0	0
ODF2L	1	1	0	0	0	1
2015-09-01	0	0	1	0	0	0
GTF2B	1	0	0	0	0	0
CCBL2	1	0	1	0	0	0
RBMXL1	0	0	0	0	0	0
GBP3	0	1	0	0	0	0
GBP1	0	0	0	0	0	0
GBP2	0	0	0	0	0	0
GBP7	0	0	0	0	0	0
GBP4	0	0	0	0	0	0
GBP5	0	0	0	0	0	0
FLJ27354	0	0	0	0	0	0
GEMIN8P4	0	1	0	1	0	1
BARHL2	0	0	0	0	0	0
ZNF644	0	0	0	0	0	0
HFM1	0	0	0	0	0	0
TGFBR3	0	1	0	0	0	1
GLMN	0	0	0	0	0	0
GFI1	0	0	0	0	0	0
EVI5	1	0	0	0	1	0
FAM69A	0	0	0	0	0	0
TMED5	1	0	1	0	1	0
LOC100131564	0	0	0	0	0	0
BCAR3	0	0	0	0	0	0
DNTTIP2	1	0	0	0	0	0
GCLM	1	0	1	0	1	0
ABCA4	0	0	0	0	0	0
ARHGAP29	0	1	0	0	0	0
F3	0	0	0	0	1	0
CNN3	0	0	0	0	0	0
ALG14	0	0	0	1	0	0
DPYD	0	1	0	0	0	0
MIR137	0	0	0	0	0	0
LPPR5	0	0	0	0	0	0
MIR548D1	0	0	0	0	0	0
FRRS1	0	0	0	0	0	0
SASS6	0	0	0	0	0	0
LRRC39	0	0	0	0	0	0
DBT	0	1	0	0	1	0
EXTL2	0	1	0	1	0	1
DPH5	0	0	0	1	0	1
OLFM3	0	0	0	0	0	0
COL11A1	0	0	0	0	0	0
VAV3	1	0	0	1	0	1
SLC25A24	1	0	0	0	0	0
NBPF4	0	0	0	0	0	0
C1orf59	0	0	0	0	0	0
AKNAD1	0	1	0	0	0	0
CLCC1	1	0	0	0	0	0
WDR47	0	0	0	0	0	0
TAF13	1	0	0	0	0	0
C1orf194	0	0	0	0	0	0
PSRC1	0	0	0	0	0	0
MYBPHL	0	0	0	0	0	0
SORT1	0	0	0	0	0	1
PSMA5	1	0	0	0	1	0
AMIGO1	0	0	0	0	0	0
GNAT2	0	0	0	0	0	0
GSTM3	0	1	0	1	0	1
EPS8L3	0	0	0	0	0	0
ALX3	0	0	0	0	0	0
SLC16A4	0	0	0	0	0	0
HBXIP	1	0	0	0	1	0
KCNA10	0	0	0	0	0	0
KCNA2	0	0	0	0	0	0
KCNA3	0	0	0	0	0	0
C1orf103	0	0	0	0	0	0
DRAM2	1	0	0	0	0	1
DENND2D	0	0	0	0	0	0
LOC441897	0	0	0	0	0	0
OVGP1	0	0	0	0	0	0
WDR77	1	0	0	0	1	0
ADORA3	0	0	0	0	0	0
LOC100129269	0	0	0	0	0	0
C1orf183	0	0	0	1	0	1
KCND3	0	0	0	0	0	0
ST7L	0	0	0	0	0	0
RHOC	0	0	0	0	0	0
PPM1J	0	0	0	0	0	0
SLC16A1	1	0	0	0	0	0
PHTF1	1	0	0	0	1	0
RSBN1	1	0	0	0	1	0
PTPN22	0	0	0	0	0	0
BCL2L15	0	0	0	0	0	0
AP4B1	0	1	0	1	0	0
SYT6	0	0	0	0	0	0
TRIM33	0	0	0	0	0	0
BCAS2	1	0	1	0	0	0
DENND2C	0	0	0	0	0	0
AMPD1	0	0	0	0	0	0
NRAS	1	0	0	0	0	1
CSDE1	1	0	1	0	0	0
SIKE1	1	0	1	0	1	0
TSPAN2	0	0	0	0	0	0
NGF	0	0	0	0	0	0
CASQ2	0	0	0	0	0	0
NHLH2	0	0	0	0	0	0
ATP1A1OS	0	0	0	1	0	1
CD58	0	0	0	0	0	0
IGSF3	0	1	1	0	0	1
TRIM45	0	1	0	0	0	1
VTCN1	0	0	0	0	0	0
GDAP2	0	0	0	0	0	0
SPAG17	0	0	0	0	0	0
TBX15	0	0	0	0	0	0
WARS2	1	0	0	0	0	0
ZNF697	0	0	0	0	0	0
HMGCS2	0	0	0	0	0	0
REG4	0	0	0	0	0	0
NBPF7	0	0	0	0	0	0
ADAM30	0	0	0	0	0	0
NOTCH2	0	0	0	0	0	0
FCGR1B	0	0	0	0	0	0
FLJ39739	0	0	0	0	0	0
LOC100286793	0	0	0	0	0	0
PPIAL4G	0	0	0	0	0	0
FAM72D	1	0	0	0	0	0
LOC728875	0	0	0	0	0	0
C1orf152	0	0	0	0	0	0
PDE4DIP	0	1	0	0	0	0
POLR3GL	0	1	0	1	0	1
GNRHR2	0	0	0	0	0	0
NUDT17	0	0	0	0	0	0
POLR3C	0	1	0	0	0	0
CD160	0	0	0	0	0	0
GPR89A	0	0	0	0	1	0
PDZK1P1	0	0	0	0	0	0
NBPF11	0	1	0	0	0	1
NBPF24	0	0	0	0	0	0
LOC728989	0	0	0	0	0	0
PRKAB2	0	1	1	0	0	0
FMO5	0	0	0	0	0	0
ACP6	0	1	0	1	0	1
GJA5	0	0	0	0	0	0
NBPF14	0	1	0	0	0	1
HIST2H2BF	0	0	0	0	0	0
HIST2H3D	0	0	0	0	0	0
HIST2H2BE	0	0	1	0	0	1
HIST2H2AB	0	0	0	1	0	1
SV2A	0	0	0	0	0	0
SF3B4	0	0	0	0	0	0
MTMR11	0	1	0	0	0	0
OTUD7B	0	1	0	0	0	0
ANP32E	1	0	1	0	1	0
APH1A	0	1	0	0	0	0
MCL1	1	0	1	0	1	0
ENSA	0	1	0	1	0	1
GOLPH3L	1	0	0	0	1	0
HORMAD1	1	0	0	0	0	0
CTSS	0	0	0	0	0	0
CTSK	0	0	0	0	0	0
ARNT	0	0	0	0	0	1
LASS2	0	1	0	0	1	0
FAM63A	0	0	0	0	0	0
CDC42SE1	1	0	0	0	0	0
SEMA6C	0	0	0	0	0	0
LYSMD1	0	0	0	0	0	0
TMOD4	0	0	0	0	0	0
VPS72	0	1	0	0	0	0
PI4KB	0	1	0	0	0	0
RFX5	0	0	0	0	0	1
SELENBP1	0	0	0	0	0	0
POGZ	0	0	0	0	0	0
CELF3	0	0	0	0	0	0
MRPL9	1	0	0	0	1	0
TDRKH	0	0	0	0	0	0
LINGO4	0	0	0	0	0	0
RORC	0	1	0	0	0	0
C2CD4D	0	0	0	0	0	0
THEM5	0	0	0	0	0	0
THEM4	0	0	0	0	0	0
S100A10	0	1	0	0	0	0
S100A11	0	0	1	0	0	0
TCHHL1	0	0	0	0	0	0
TCHH	0	0	0	0	0	0
RPTN	0	0	0	0	0	0
HRNR	0	0	0	0	0	0
FLG	0	0	0	0	0	0
FLG2	0	0	0	0	0	0
CRNN	0	0	0	0	0	0
LCE3E	0	0	0	0	0	0
LCE3D	0	0	0	0	0	0
LCE3A	0	0	0	0	0	0
LCE1C	0	0	0	0	0	0
SPRR2D	0	0	0	0	0	0
SPRR2A	0	0	0	0	0	0
SPRR2B	0	0	0	0	0	0
SPRR2E	0	0	0	0	0	0
SPRR2F	0	0	0	0	0	0
SPRR2C	0	0	0	0	0	0
SPRR2G	0	0	0	0	0	0
PGLYRP3	0	0	0	0	0	0
PGLYRP4	0	0	0	0	0	0
S100A12	0	0	0	0	0	0
S100A8	0	0	0	0	0	0
S100A7L2	0	0	0	0	0	0
S100A7	0	0	0	0	0	0
S100A6	0	0	1	0	0	0
S100A5	0	0	0	0	0	0
S100A4	0	1	0	0	0	1
S100A3	0	0	0	0	0	0
S100A2	0	1	0	0	0	0
S100A16	0	0	0	0	0	0
S100A14	0	1	0	1	0	0
S100A13	0	1	0	0	0	1
ILF2	0	0	0	0	0	0
GATAD2B	0	0	0	0	0	0
DENND4B	0	0	0	0	0	0
CRTC2	0	0	0	0	0	0
SLC39A1	0	1	0	0	0	1
JTB	0	0	0	0	0	0
RAB13	0	1	0	1	0	1
NUP210L	0	0	0	0	0	0
TPM3	1	0	1	0	1	0
MIR190B	0	0	0	0	0	0
C1orf189	0	0	0	0	0	0
C1orf43	0	1	0	1	0	0
SHE	0	0	0	0	0	0
UBE2Q1	1	0	1	0	0	0
ADAR	0	1	0	0	0	0
KCNN3	0	0	0	0	0	0
PMVK	0	1	0	1	0	0
PBXIP1	0	1	0	0	0	0
PYGO2	0	0	0	0	0	0
SHC1	1	0	0	0	1	0
DCST2	0	0	0	0	0	0
DPM3	0	0	0	0	0	0
KRTCAP2	0	0	0	0	1	0
MUC1	1	0	0	0	0	0
THBS3	0	1	0	0	0	1
GBAP1	0	1	0	1	0	1
GBA	0	1	0	1	0	1
FAM189B	0	0	0	0	0	0
SCAMP3	1	0	0	0	1	0
CLK2	0	1	0	0	0	0
PKLR	0	0	0	0	0	0
C1orf104	0	0	0	0	0	0
ASH1L	0	0	0	0	0	0
MIR555	0	0	0	0	0	0
YY1AP1	0	0	0	0	1	0
GON4L	0	1	1	0	0	0
RIT1	0	1	0	0	0	0
KIAA0907	0	0	0	0	0	1
SNORA42	0	0	0	0	0	0
SCARNA4	0	0	0	0	0	0
ARHGEF2	0	0	0	0	0	0
SSR2	0	1	0	0	0	0
UBQLN4	0	0	0	0	1	0
MEX3A	0	0	0	0	0	0
PAQR6	0	1	0	0	0	1
SMG5	0	0	1	0	0	0
C1orf85	0	1	0	0	0	0
VHLL	0	0	0	0	0	0
CCT3	1	0	0	0	0	0
C1orf61	0	0	0	0	0	0
MIR9-1	0	0	0	0	0	0
MEF2D	0	0	0	0	0	0
IQGAP3	0	0	0	0	0	0
GPATCH4	1	0	0	0	0	0
NES	0	1	0	0	0	0
CRABP2	0	1	0	0	0	0
ISG20L2	0	0	0	0	0	0
MRPL24	0	0	0	0	0	0
HDGF	1	0	0	0	0	0
SH2D2A	0	1	0	0	0	0
INSRR	0	0	0	0	0	0
ARHGEF11	0	0	0	0	0	0
MIR765	0	0	0	0	0	0
ETV3L	0	0	0	0	0	0
ETV3	0	0	0	0	0	0
FCRL5	0	0	0	0	0	0
FCRL4	0	0	0	0	0	0
FCRL3	0	0	0	0	0	0
FCRL2	0	0	0	0	0	0
FCRL1	0	0	0	0	0	0
CD5L	0	0	0	0	0	0
LOC646268	0	0	0	0	0	0
CD1B	0	0	0	0	0	0
OR10T2	0	0	0	0	0	0
OR10K2	0	0	0	0	0	0
OR6Y1	0	0	0	0	0	0
OR6P1	0	0	0	0	0	0
OR10X1	0	0	0	0	0	0
SPTA1	0	0	0	0	0	0
OR6K2	0	0	0	0	0	0
OR6K3	0	0	0	0	0	0
OR6N1	0	0	0	0	0	0
OR6N2	0	0	0	0	0	0
AIM2	0	0	0	0	0	0
OR10J3	0	0	0	0	0	0
OR10J5	0	0	0	0	0	0
CRP	0	0	0	0	0	0
C1orf204	0	0	0	0	0	0
VSIG8	0	0	0	0	0	0
CCDC19	1	0	1	0	1	0
TAGLN2	0	1	1	0	1	0
IGSF9	0	1	0	0	0	0
SLAMF9	0	0	0	0	0	0
PIGM	0	1	0	1	0	1
KCNJ10	0	0	0	0	0	0
IGSF8	1	0	1	0	0	0
DCAF8	1	0	0	0	1	0
PEX19	0	0	0	0	0	0
COPA	0	0	0	0	0	1
SLAMF6	1	0	0	0	0	0
CD84	0	0	0	0	0	0
SLAMF1	0	0	0	0	0	0
CD48	0	0	0	0	0	0
CD244	0	0	0	0	0	0
ITLN1	0	0	0	0	0	0
ITLN2	0	0	0	0	0	0
F11R	0	1	0	1	0	1
TSTD1	0	0	0	0	0	0
USF1	0	0	0	0	0	0
ARHGAP30	0	0	0	0	0	0
PVRL4	0	0	0	0	0	0
PFDN2	0	0	0	0	1	0
DEDD	0	0	0	0	0	0
B4GALT3	0	0	0	0	1	0
ADAMTS4	1	0	0	0	0	0
APOA2	0	0	0	0	0	0
NR1I3	0	0	0	0	0	0
MPZ	0	0	0	0	0	0
C1orf192	0	0	0	0	0	0
FCGR3A	0	0	0	0	0	0
FCGR3B	0	0	0	0	0	0
RPL31P11	0	0	0	0	0	0
OLFML2B	0	0	0	0	0	0
C1orf111	0	0	0	0	0	0
SH2D1B	0	0	0	0	0	0
C1orf110	0	0	0	0	0	0
RGS5	0	0	0	0	0	0
LMX1A	0	0	0	0	0	0
RXRG	0	0	0	0	0	0
LOC400794	0	0	0	0	0	0
ALDH9A1	0	0	0	0	0	0
TMCO1	0	0	0	0	0	0
FAM78B	0	0	0	0	0	0
MIR921	0	0	0	0	0	0
TADA1	0	0	0	0	0	0
ILDR2	0	0	0	0	0	0
GPA33	0	0	0	0	0	0
CD247	0	0	0	0	0	0
CREG1	0	0	1	0	0	0
ADCY10	0	0	0	0	0	0
BRP44	0	1	0	1	0	0
GPR161	0	1	0	0	0	0
ANKRD36BP1	0	0	0	0	0	0
XCL2	0	0	0	0	0	0
DPT	0	0	0	0	0	0
NME7	0	0	0	0	0	0
C1orf114	0	0	0	0	0	0
SLC19A2	1	0	1	0	0	0
F5	0	0	0	0	0	0
SELP	0	0	0	0	0	0
SELL	0	0	0	0	0	0
SELE	0	0	0	0	0	0
C1orf156	0	0	0	0	0	0
SCYL3	0	0	0	0	0	0
KIFAP3	0	0	0	1	0	1
LOC284688	0	0	0	0	0	0
MIR1295	0	0	0	0	0	0
MYOC	0	0	0	0	0	0
VAMP4	0	1	0	1	0	1
MIR214	0	0	0	0	0	0
MIR199A2	0	0	0	0	0	0
PIGC	0	1	0	1	0	1
TNFSF18	0	0	0	0	0	0
TNFSF4	0	0	0	0	0	0
LOC646870	0	0	0	0	0	0
SLC9A11	0	0	0	0	0	0
ANKRD45	0	0	0	0	0	0
CENPL	0	0	0	0	0	0
GAS5	0	0	0	0	0	0
SNORD81	0	0	0	0	0	0
SNORD47	0	0	0	0	0	0
SNORD80	0	0	0	0	0	0
SNORD79	0	0	0	0	0	0
SNORD78	0	0	0	0	0	0
SNORD44	0	0	0	0	0	0
SNORD77	0	0	0	0	0	0
SNORD76	0	0	0	0	0	0
SNORD75	0	0	0	0	0	0
SNORD74	0	0	0	0	0	0
SERPINC1	0	0	0	0	0	0
RC3H1	0	0	0	0	0	0
MRPS14	0	1	0	1	0	0
KIAA0040	0	1	0	1	0	1
TNR	0	0	0	0	0	0
RFWD2	0	0	0	0	0	0
SCARNA3	0	0	0	0	0	0
ASTN1	0	0	0	0	0	0
MIR488	0	0	0	0	0	0
SEC16B	0	0	0	0	0	0
LOC100302401	0	0	0	0	0	0
ANGPTL1	0	0	0	0	0	0
ABL2	1	0	0	0	0	0
NPHS2	0	0	0	0	0	0
TOR1AIP2	1	0	0	0	0	0
ACBD6	1	0	1	0	0	0
STX6	1	0	0	0	0	0
ZNF648	0	0	0	0	0	0
GLUL	0	0	0	0	1	0
TEDDM1	0	0	0	0	0	0
RNASEL	0	0	0	0	0	0
RGS16	0	0	0	0	0	0
RGS8	0	0	0	0	0	0
C1orf14	0	0	0	0	0	0
NMNAT2	0	0	0	0	0	0
NCF2	0	0	0	0	0	0
ARPC5	0	1	0	1	0	1
APOBEC4	0	0	0	0	0	0
GLT25D2	0	0	0	0	0	0
EDEM3	1	0	0	0	0	0
FAM129A	0	1	0	1	0	1
C1orf25	0	0	0	0	0	0
IVNS1ABP	1	0	0	0	0	1
MIR548F1	0	0	0	0	0	0
TPR	0	0	1	0	0	0
PDC	0	0	0	0	0	0
PTGS2	0	0	0	0	0	0
FAM5C	0	0	0	0	0	0
UCHL5	0	0	0	0	0	0
GLRX2	1	0	0	0	1	0
B3GALT2	0	0	0	0	0	0
KCNT2	0	0	0	0	0	0
[truncated: 19,842 more rows]

## Sheet: Table S2b
reporterId	geneSymbol	ID	logFC	AveExpr	t	P.Value	adj.P.Val	B
Hs::NM_006519P00282	DYNLT1	id : 6993	-2.90353	11.7518	-36.0488	1.01965e-31	8.87807e-27	60.7669
Hs::BC029412P00313	DYNLT1	id : 6993	-2.90827	11.7128	-35.0036	3.13059e-31	1.3629e-26	59.7801
Hs::BC029412P00319	DYNLT1	id : 6993	-2.90334	11.5819	-34.0047	9.42134e-31	2.73439e-26	58.8034
Hs::BC011600P01016		NA	-3.30673	12.3962	-33.5564	1.56027e-30	2.95931e-26	58.3538
Hs::BC011600P01048		NA	-3.09176	12.3508	-33.481	1.69938e-30	2.95931e-26	58.2775
Hs::BC011600P01011		NA	-3.06613	12.1099	-33.0192	2.87925e-30	4.17828e-26	57.8057
Hs::NM_015391P00725	ANAPC13	id : 25847	-2.35632	11.6304	-28.8942	4.44441e-28	5.52821e-24	53.2216
Hs::BC025235P00913	RDBP	id : 7936	-2.87828	11.6708	-28.0706	1.31493e-27	1.43114e-23	52.2187
Hs::NM_002904P01062	RDBP	id : 7936	-3.03579	11.634	-27.1704	4.44967e-27	3.9596e-23	51.0853
Hs::NM_006519P00469	DYNLT1	id : 6993	-2.85669	12.5324	-27.1546	4.5476e-27	3.9596e-23	51.065
Hs::BC029412P00325	DYNLT1	id : 6993	-2.78781	11.447	-26.8208	7.2156e-27	5.71147e-23	50.6342
Hs::NM_032637P00755	SKP2	id : 6502	-2.13957	11.5737	-26.5264	1.08871e-26	7.8995e-23	50.2495
Hs::NM_014399P01161	TSPAN13	id : 27075	-2.94114	11.3722	-26.1699	1.80178e-26	1.20678e-22	49.7775
Hs::BC033863P01001	TSPAN13	id : 27075	-2.97196	11.5205	-26.0756	2.06062e-26	1.26464e-22	49.6515
Hs::NM_006519P00291	DYNLT1	id : 6993	-2.70747	11.4459	-26.0366	2.17865e-26	1.26464e-22	49.5992
Hs::NM_002814P00281	PSMD10	id : 5716	-2.98675	12.1301	-24.8592	1.21195e-25	6.5953e-22	47.9827
Hs::NM_152426P00352	APOBEC3D	id : 140564	2.9193	10.6565	24.4604	2.2032e-25	1.12843e-21	47.4171
Hs::NM_002904P00500	RDBP	id : 7936	-2.84062	10.5992	-24.1972	3.28425e-25	1.58867e-21	47.0387
Hs::BC025235P00351	RDBP	id : 7936	-3.00404	10.643	-23.8731	5.39717e-25	2.47332e-21	46.567
Hs::NM_014399P01172	TSPAN13	id : 27075	-3.29097	11.2944	-23.8047	5.99854e-25	2.61147e-21	46.4666
Hs::BC007441P00722	SKP2	id : 6502	-2.16665	11.5951	-23.4966	9.68349e-25	4.01496e-21	46.0109
Hs::NM_014145P00657	C20orf30	id : 29058	1.8349	11.9434	23.3767	1.16844e-24	4.62435e-21	45.8319
Hs::AK026669P02496	DYNLT1	id : 6993	-2.74782	11.3711	-23.3198	1.27786e-24	4.83754e-21	45.7466
Hs::NM_032637P01172	SKP2	id : 6502	-2.21812	11.8061	-23.2032	1.5359e-24	5.46164e-21	45.5712
Hs::CR456396P00122	APOBEC3D	id : 140564	2.86177	10.7487	23.19	1.56817e-24	5.46164e-21	45.5514
Hs::NM_005983P01104	SKP2	id : 6502	-2.32646	11.1755	-23.0871	1.84607e-24	6.18219e-21	45.3957
Hs::NM_032906P00687	PIGY	id : 84992	-2.07264	11.1001	-22.9939	2.14099e-24	6.90431e-21	45.2542
Hs::NM_000305P01133	PON2	id : 5445	-1.8473	12.585	-22.9341	2.35513e-24	7.32363e-21	45.1632
Hs::BC013731P00432	C1QBP	id : 708	-2.63753	12.7447	-22.703	3.41159e-24	1.0243e-20	44.809
Hs::NM_002814P00472	PSMD10	id : 5716	-2.93217	12.3092	-22.6019	4.01586e-24	1.16554e-20	44.653
Hs::BC007441P01139	SKP2	id : 6502	-2.1957	11.7907	-22.3855	5.70655e-24	1.60281e-20	44.3166
Hs::AK000373P02403	SYBU	id : 55638	2.76634	9.50629	21.8931	1.2834e-23	3.49204e-20	43.5392
Hs::NM_001212P00698	C1QBP	id : 708	-3.12042	14.324	-21.654	1.91283e-23	5.04697e-20	43.1558
Hs::NM_001885P00377	CRYAB	id : 1410	2.63994	10.0053	21.5851	2.1475e-23	5.4995e-20	43.0445
Hs::NM_016729P00458	FOLR1	id : 2348	2.34931	11.7272	21.5434	2.30356e-23	5.73059e-20	42.977
Hs::BC001390P00085	UQCRQ	id : 27089	-2.71799	14.574	-21.4813	2.55831e-23	6.18756e-20	42.8761
Hs::NM_004900P00602	APOBEC3B	id : 9582	3.01025	10.7567	21.4578	2.66187e-23	6.26402e-20	42.8379
Hs::NM_006472P01324	TXNIP	id : 10628	3.73044	9.72434	21.3694	3.09158e-23	7.08378e-20	42.6938
Hs::NM_014402P00120	UQCRQ	id : 27089	-2.54983	14.54	-21.2973	3.49435e-23	7.7966e-20	42.5759
Hs::NM_002814P00445	PSMD10	id : 5716	-2.94314	12.0415	-21.2828	3.58176e-23	7.7966e-20	42.5521
Hs::NM_015391P00566	ANAPC13	id : 25847	-2.53707	9.99892	-21.1679	4.35722e-23	9.2511e-20	42.3633
Hs::NM_014402P00064	UQCRQ	id : 27089	-2.52749	13.7442	-21.1539	4.46246e-23	9.2511e-20	42.3403
Hs::NM_003766P01402	BECN1	id : 8678	-1.83586	10.7132	-21.0895	4.98257e-23	1.00891e-19	42.234
Hs::NM_005776P00574	CNIH	id : 10175	-2.37917	12.0674	-21.0617	5.22678e-23	1.03431e-19	42.1879
Hs::BC040010P01036	PON2	id : 5445	-1.91493	12.5474	-20.9212	6.65667e-23	1.28799e-19	41.9546
Hs::NM_203495P00051	COMMD6	id : 170622	1.96156	12.6375	20.8847	7.08999e-23	1.34201e-19	41.8937
Hs::NM_032637P01246	SKP2	id : 6502	-1.79836	12.57	-20.8056	8.13075e-23	1.47599e-19	41.7615
Hs::BC033863P01024	TSPAN13	id : 27075	-3.00547	11.3996	-20.8052	8.13686e-23	1.47599e-19	41.7608
Hs::BC093702P01177	TXNIP	id : 10628	3.7141	9.64136	20.7277	9.30921e-23	1.65419e-19	41.6308
Hs::BC033863P01607	TSPAN13	id : 27075	-3.07192	10.672	-20.69	9.94163e-23	1.73124e-19	41.5673
Hs::NM_194281P00503	INO80C	id : 125476	-2.17632	10.2471	-20.5794	1.20612e-22	2.05408e-19	41.3806
Hs::NM_014399P01528	TSPAN13	id : 27075	-3.13239	11.1793	-20.5697	1.22674e-22	2.05408e-19	41.3642
Hs::BC093702P00797	TXNIP	id : 10628	3.6426	9.66475	20.5553	1.25809e-22	2.06683e-19	41.3398
Hs::BC039361P01450	C16orf75	id : 116028	2.45356	9.62136	20.4334	1.5583e-22	2.51261e-19	41.1329
Hs::NM_033520P00223	C19orf33	id : 64073	2.12687	12.619	20.3553	1.7886e-22	2.83151e-19	40.9996
Hs::NM_016730P00996		NA	2.26593	11.3483	20.3177	1.91146e-22	2.96081e-19	40.9353
Hs::NM_000802P00295	FOLR1	id : 2348	2.37225	11.0807	20.3099	1.93828e-22	2.96081e-19	40.9218
Hs::NM_001009925P00426	C20orf30	id : 29058	1.90015	12.0016	20.2415	2.1879e-22	3.28448e-19	40.8046
Hs::BC001390P00078	UQCRQ	id : 27089	-2.57499	14.6863	-20.2172	2.28438e-22	3.37121e-19	40.7628
Hs::BC023518P00048	HSPE1	id : 3336	-2.3307	13.1121	-20.1448	2.59858e-22	3.71103e-19	40.638
Hs::BC007441P01065	SKP2	id : 6502	-2.2397	11.2719	-20.1379	2.6308e-22	3.71103e-19	40.6261
Hs::NM_033159P01512	HYAL1	id : 3373	2.42654	10.1205	20.1354	2.64252e-22	3.71103e-19	40.6218
Hs::BC046160P00999	PON2	id : 5445	-1.8637	12.5512	-20.0113	3.2983e-22	4.55375e-19	40.407
Hs::CR456396P00155	APOBEC3D	id : 140564	2.96586	10.1808	20.0031	3.34719e-22	4.55375e-19	40.3927
Hs::NM_006472P01560	TXNIP	id : 10628	3.79089	9.80673	19.9724	3.53684e-22	4.70624e-19	40.3393
Hs::NM_032906P00647	PIGY	id : 84992	-1.81131	11.1338	-19.9676	3.56738e-22	4.70624e-19	40.331
Hs::NM_014402P00132	UQCRQ	id : 27089	-2.70026	14.5757	-19.9509	3.67633e-22	4.77759e-19	40.3018
Hs::NM_080655P00927	C9orf30	id : 91283	-1.88476	11.0684	-19.8961	4.05648e-22	5.19409e-19	40.2065
Hs::BC093702P01122	TXNIP	id : 10628	3.70726	9.84846	19.8487	4.41849e-22	5.57563e-19	40.1236
Hs::NM_004900P00714	APOBEC3B	id : 9582	2.86483	9.79544	19.8044	4.78681e-22	5.95411e-19	40.0459
Hs::BC000435P00565	C1QBP	id : 708	-3.15094	14.2978	-19.7562	5.2225e-22	6.40455e-19	39.9614
Hs::BC023518P00077	HSPE1	id : 3336	-2.54133	14.2797	-19.7004	5.77909e-22	6.98869e-19	39.8631
Hs::NM_016730P00585		NA	2.37123	11.634	19.5623	7.43066e-22	8.86284e-19	39.6191
Hs::NM_004900P00620	APOBEC3B	id : 9582	2.908	10.3244	19.4977	8.36146e-22	9.73246e-19	39.5045
Hs::NM_006353P01063	HMGN4	id : 10473	-1.6424	11.3189	-19.4891	8.49371e-22	9.73246e-19	39.4893
Hs::XM_929731P00816		NA	2.01365	13.1902	19.489	8.49508e-22	9.73246e-19	39.4891
Hs::NM_153286P00588		NA	2.17476	10.106	19.4459	9.19374e-22	1.03961e-18	39.4123
Hs::NM_006016P02539	CD164	id : 8763	3.03372	11.53	19.4276	9.50842e-22	1.06141e-18	39.3796
Hs::BC000435P00443	C1QBP	id : 708	-2.64148	12.741	-19.3992	1.00179e-21	1.10413e-18	39.3289
Hs::NM_016724P00287	FOLR1	id : 2348	2.31993	11.6342	19.3846	1.02906e-21	1.12e-18	39.3028
Hs::NM_001009551P00461		NA	-2.45462	12.0098	-19.2473	1.32561e-21	1.41946e-18	39.0567
Hs::NM_145699P00391	APOBEC3A	id : 200315	2.90192	10.312	19.2427	1.33681e-21	1.41946e-18	39.0485
Hs::NM_001009551P00272		NA	-2.40384	12.3491	-19.0286	1.99019e-21	2.08778e-18	38.6614
Hs::BC107792P00931	TMEM106C	id : 79022	1.84883	12.8532	18.9644	2.24415e-21	2.32616e-18	38.5445
Hs::XM_933365P00065	LOC646049	id : 646049	1.93193	12.5656	18.9337	2.37702e-21	2.43491e-18	38.4885
Hs::BC053859P00445	APOBEC3B	id : 9582	2.69801	10.0594	18.9129	2.47177e-21	2.50253e-18	38.4504
Hs::NM_001018161P00589	PON2	id : 5445	-2.05599	13.1905	-18.8938	2.56162e-21	2.56368e-18	38.4156
Hs::NM_000802P00438	FOLR1	id : 2348	2.36796	11.7283	18.8654	2.70242e-21	2.67386e-18	38.3635
Hs::BC107792P00691	TMEM106C	id : 79022	1.88868	11.911	18.8356	2.85784e-21	2.77464e-18	38.309
Hs::NM_002157P00003	HSPE1	id : 3336	-2.61403	14.2176	-18.8338	2.86801e-21	2.77464e-18	38.3056
Hs::BC001390P00099	UQCRQ	id : 27089	-2.70501	14.6298	-18.7949	3.08566e-21	2.9524e-18	38.2343
Hs::NM_004736P03600	XPR1	id : 9213	-2.70634	8.90072	-18.786	3.13809e-21	2.96993e-18	38.2179
Hs::NM_007312P01997	HYAL1	id : 3373	2.44051	10.1051	18.7084	3.63374e-21	3.36817e-18	38.075
Hs::NM_005471P01203	GNPDA1	id : 10007	-1.82638	9.7791	-18.7012	3.68357e-21	3.36817e-18	38.0617
Hs::NM_016725P00359	FOLR1	id : 2348	2.3443	11.6264	18.7001	3.69147e-21	3.36817e-18	38.0597
Hs::NM_203497P00062	COMMD6	id : 170622	1.90266	12.7394	18.6952	3.72608e-21	3.36817e-18	38.0506
Hs::BC007710P01024	SSR1	id : 6745	-1.89383	12.9343	-18.6915	3.75229e-21	3.36817e-18	38.0437
Hs::AK027882P02091	HSD17B12	id : 51144	-1.93344	9.63744	-18.5417	4.98761e-21	4.43134e-18	37.7662
Hs::BC046160P00931	PON2	id : 5445	-2.15023	13.4609	-18.5297	5.10318e-21	4.48823e-18	37.7439
Hs::NM_006472P01510	TXNIP	id : 10628	3.37419	8.82082	18.4865	5.54231e-21	4.82569e-18	37.6634
Hs::NM_024056P00670	TMEM106C	id : 79022	1.75043	11.9437	18.4534	5.90342e-21	5.08921e-18	37.6018
Hs::NM_001212P00611	C1QBP	id : 708	-3.02156	14.24	-18.444	6.01078e-21	5.13096e-18	37.5842
Hs::XM_933365P00083	LOC646049	id : 646049	1.87394	12.9207	18.4334	6.13409e-21	5.18539e-18	37.5644
Hs::NM_033520P00252	C19orf33	id : 64073	2.20595	12.2988	18.3062	7.83178e-21	6.55686e-18	37.3259
Hs::AB209512P01929	LIMA1	id : 51474	-1.81649	11.6619	-18.2894	8.09031e-21	6.70879e-18	37.2942
Hs::BC039361P01382	C16orf75	id : 116028	1.99938	8.75627	18.2261	9.14178e-21	7.5092e-18	37.1749
Hs::NM_005776P00321	CNIH	id : 10175	-2.14725	10.5967	-18.1603	1.03823e-20	8.44847e-18	37.0506
Hs::NM_016729P00605	FOLR1	id : 2348	2.23454	11.2948	18.1217	1.11891e-20	9.02068e-18	36.9775
Hs::NM_015475P01313	FAM98A	id : 25940	-2.23186	10.5799	-18.003	1.40979e-20	1.12615e-17	36.7517
Hs::NM_002014P01373	FKBP4	id : 2288	-1.96434	10.2249	-17.9378	1.60147e-20	1.26764e-17	36.6271
Hs::NM_005517P00895	HMGN2	id : 3151	1.98138	13.1262	17.9087	1.69536e-20	1.32707e-17	36.5714
Hs::BC002684P00996	PSME3	id : 10197	-1.89256	11.7743	-17.9052	1.70704e-20	1.32707e-17	36.5647
Hs::NM_016725P00770	FOLR1	id : 2348	2.19723	11.2362	17.7963	2.11456e-20	1.62934e-17	36.3553
Hs::BC006344P01968	PDIA4	id : 9601	-2.14682	9.79365	-17.7878	2.15026e-20	1.64231e-17	36.3389
Hs::NM_000228P03393	LAMB3	id : 3914	2.07325	9.56917	17.7731	2.21339e-20	1.67583e-17	36.3106
Hs::BC031016P00948	C16orf75	id : 116028	2.08325	8.69253	17.767	2.24007e-20	1.68141e-17	36.2989
Hs::BC060319P00324	C19orf33	id : 64073	2.20027	12.777	17.7091	2.51148e-20	1.86901e-17	36.187
Hs::BC070297P00762	HMGN2	id : 3151	1.96635	13.168	17.7001	2.55639e-20	1.88499e-17	36.1696
Hs::XM_929811P00090	LOC646853	id : 646853	1.92879	11.8654	17.6962	2.57625e-20	1.88499e-17	36.162
Hs::NM_006009P01541	TUBA1A	id : 7846	2.72921	8.70504	17.6739	2.69286e-20	1.95389e-17	36.1187
Hs::NM_020342P04154	SLC39A10	id : 57181	-2.80655	9.34884	-17.653	2.80646e-20	2.00561e-17	36.0783
Hs::XM_929731P00798		NA	1.96648	12.697	17.6523	2.81021e-20	2.00561e-17	36.077
Hs::NM_000802P00585	FOLR1	id : 2348	2.15113	11.3203	17.6166	3.01629e-20	2.13519e-17	36.0077
Hs::BC060319P00282	C19orf33	id : 64073	2.13667	11.9864	17.5961	3.14207e-20	2.20629e-17	35.9677
Hs::BC004553P01390	RIPK2	id : 8767	-1.75652	10.4428	-17.5782	3.2558e-20	2.26786e-17	35.9329
Hs::BC048989P00596	INO80C	id : 125476	-2.00019	9.79107	-17.5401	3.512e-20	2.42691e-17	35.8587
Hs::NM_024056P00718	TMEM106C	id : 79022	1.85824	11.9394	17.5018	3.79104e-20	2.58844e-17	35.7838
Hs::XM_926744P00824		NA	-1.59715	10.9774	-17.4999	3.80521e-20	2.58844e-17	35.7802
Hs::BC026015P00506	HNRNPD	id : 3184	-1.56566	12.0785	-17.4799	3.96062e-20	2.67326e-17	35.741
Hs::XM_927624P00161		NA	1.86531	12.7999	17.4589	4.12975e-20	2.76598e-17	35.7
Hs::NM_003479P02903		NA	-1.66677	10.5149	-17.4414	4.27678e-20	2.84259e-17	35.6657
Hs::NM_000305P01006	PON2	id : 5445	-1.85553	12.8992	-17.4287	4.38733e-20	2.89398e-17	35.6407
Hs::NM_016556P00253	PSMC3IP	id : 29893	1.73171	11.0198	17.4194	4.46937e-20	2.92593e-17	35.6226
Hs::NM_013363P00785	PCOLCE2	id : 26577	-2.17951	10.8923	-17.4001	4.64624e-20	3.01901e-17	35.5846
Hs::BC101266P00519		NA	1.813	11.9101	17.385	4.78916e-20	3.08883e-17	35.5549
Hs::BC000088P01118	GSTM3	id : 2947	2.36322	11.0263	17.3439	5.20052e-20	3.32948e-17	35.4741
Hs::NM_016724P00357	FOLR1	id : 2348	2.27559	11.0431	17.3381	5.26175e-20	3.34409e-17	35.4626
Hs::BC009597P00571	BZW2	id : 28969	-1.82396	11.3124	-17.3267	5.3837e-20	3.3968e-17	35.4402
Hs::BC000435P00748	C1QBP	id : 708	-2.81062	14.3021	-17.2964	5.72175e-20	3.58412e-17	35.3805
Hs::NM_020342P04689	SLC39A10	id : 57181	-3.33401	10.5418	-17.2881	5.81857e-20	3.61315e-17	35.3641
Hs::BC013731P00855	C1QBP	id : 708	-3.04037	13.9095	-17.2853	5.85109e-20	3.61315e-17	35.3586
Hs::NM_017786P02937	SYBU	id : 55638	2.71175	9.72795	17.2683	6.05607e-20	3.7134e-17	35.3248
Hs::NM_000509P01098	FGG	id : 2266	-3.94391	7.46883	-17.2274	6.57727e-20	3.99487e-17	35.2439
Hs::NM_001009923P00532	C20orf30	id : 29058	1.928	11.9846	17.2251	6.60689e-20	3.99487e-17	35.2395
Hs::NM_153282P01422	HYAL1	id : 3373	2.25103	10.1578	17.2163	6.72639e-20	4.03908e-17	35.2219
Hs::BC053859P00295	APOBEC3B	id : 9582	2.77514	9.91597	17.1231	8.12266e-20	4.84411e-17	35.0369
Hs::NM_017671P04579	FERMT1	id : 55612	-1.84085	9.95817	-17.034	9.73622e-20	5.76689e-17	34.8592
Hs::NM_014167P00759	CCDC59	id : 29080	-1.75828	10.0902	-17.017	1.00807e-19	5.93059e-17	34.8251
Hs::NM_194281P00586	INO80C	id : 125476	-2.06239	9.8959	-16.9997	1.04422e-19	6.102e-17	34.7905
Hs::NM_152308P00944	C16orf75	id : 116028	2.10153	8.64303	16.9908	1.06347e-19	6.1731e-17	34.7726
Hs::NM_033520P00245	C19orf33	id : 64073	2.1169	12.4851	16.9856	1.07466e-19	6.19676e-17	34.7623
Hs::BC007710P00036	SSR1	id : 6745	-1.74579	11.5869	-16.9655	1.11968e-19	6.41384e-17	34.722
Hs::XM_933365P00050	LOC646049	id : 646049	1.80902	11.6251	16.9572	1.139e-19	6.48186e-17	34.7052
Hs::XM_931765P00686		NA	2.0798	9.53575	16.9413	1.17669e-19	6.6529e-17	34.6733
Hs::NM_020143P00766	PNO1	id : 56902	-2.02172	10.9729	-16.8867	1.31591e-19	7.39204e-17	34.5635
Hs::NM_005517P00875	HMGN2	id : 3151	2.00248	13.5724	16.8523	1.41201e-19	7.88102e-17	34.4943
Hs::BC070297P00742	HMGN2	id : 3151	2.01846	13.5575	16.8236	1.49795e-19	8.30741e-17	34.4363
Hs::NM_016725P00429	FOLR1	id : 2348	2.25686	11.0486	16.8011	1.56886e-19	8.64561e-17	34.3909
Hs::NM_000228P03596	LAMB3	id : 3914	2.41194	10.331	16.7684	1.67837e-19	9.19095e-17	34.3246
Hs::NM_006009P01566	TUBA1A	id : 7846	2.61497	9.54822	16.7439	1.76547e-19	9.55939e-17	34.2749
Hs::NM_001009551P00256		NA	-2.41252	12.4564	-16.7433	1.76761e-19	9.55939e-17	34.2737
Hs::NM_001009925P00403	C20orf30	id : 29058	1.83963	11.5108	16.7399	1.77984e-19	9.56606e-17	34.267
Hs::BC039498P01409	SLC39A6	id : 25800	-2.2099	9.53768	-16.6925	1.96309e-19	1.04863e-16	34.1707
Hs::BC107792P00743	TMEM106C	id : 79022	1.78116	12.4907	16.6762	2.03082e-19	1.07819e-16	34.1374
Hs::NM_006476P00016	ATP5L	id : 10632	-2.37823	8.5577	-16.6526	2.13224e-19	1.12476e-16	34.0895
Hs::NM_006857P00156	SNRNP27	id : 11017	1.69545	11.3306	16.6499	2.14437e-19	1.12476e-16	34.0839
Hs::NM_152308P00844	C16orf75	id : 116028	2.2084	8.72072	16.641	2.1845e-19	1.13497e-16	34.0657
Hs::NM_005983P00554	SKP2	id : 6502	-2.05354	11.3866	-16.6398	2.1899e-19	1.13497e-16	34.0633
Hs::XM_931040P00712		NA	2.5841	14.0754	16.6307	2.23136e-19	1.14961e-16	34.0448
Hs::NM_153345P01272	TMEM139	id : 135932	1.96456	9.71049	16.6183	2.28972e-19	1.17274e-16	34.0195
Hs::BC031016P01016	C16orf75	id : 116028	2.20279	9.59795	16.5844	2.45658e-19	1.25085e-16	33.9504
Hs::BC112301P00668	MMP12	id : 4321	-1.84677	11.9762	-16.5635	2.56588e-19	1.2989e-16	33.9076
Hs::NM_033159P01116	HYAL1	id : 3373	2.02566	9.20113	16.5443	2.67047e-19	1.34403e-16	33.8683
Hs::NM_015475P02121	FAM98A	id : 25940	-2.1583	10.1134	-16.5367	2.71351e-19	1.35441e-16	33.8526
Hs::NM_000022P00954	ADA	id : 100	-2.00505	10.2134	-16.5346	2.72519e-19	1.35441e-16	33.8484
Hs::NM_020810P04880	TRMT5	id : 57570	1.95532	12.7501	16.5324	2.73775e-19	1.35441e-16	33.8438
Hs::NM_203497P00155	COMMD6	id : 170622	1.93737	12.4563	16.4858	3.01749e-19	1.48437e-16	33.7482
Hs::BC011748P00389	RNASEH2A	id : 10535	1.7752	11.9701	16.4765	3.07663e-19	1.50496e-16	33.7291
Hs::NM_001885P00400	CRYAB	id : 1410	2.53959	9.77101	16.4366	3.34466e-19	1.62693e-16	33.647
Hs::XM_290629P08421		NA	2.4311	9.00022	16.4226	3.44421e-19	1.66604e-16	33.6181
Hs::XM_931536P01005		NA	-1.92101	12.8576	-16.3981	3.62549e-19	1.73842e-16	33.5677
Hs::NM_002402P01129	MEST	id : 4232	-2.31169	9.28778	-16.397	3.63377e-19	1.73842e-16	33.5655
Hs::NM_203298P00175	CHCHD1	id : 118487	-1.30991	13.0933	-16.3859	3.71937e-19	1.76965e-16	33.5426
Hs::NM_007312P01601	HYAL1	id : 3373	2.18132	9.17202	16.3532	3.98352e-19	1.88503e-16	33.4751
Hs::NM_001002000P01416	GMPR2	id : 51292	-1.62682	10.4555	-16.3282	4.19922e-19	1.97636e-16	33.4232
Hs::NM_006391P03482	IPO7	id : 10527	-2.14311	11.8137	-16.3188	4.28263e-19	2.00124e-16	33.4039
Hs::NM_000228P03618	LAMB3	id : 3914	2.25933	10.1496	16.3171	4.29805e-19	2.00124e-16	33.4003
Hs::NM_014167P00111	CCDC59	id : 29080	-1.75739	10.7085	-16.2602	4.84599e-19	2.24436e-16	33.2823
Hs::BC017063P00543	FDX1	id : 2230	-1.86844	11.419	-16.246	4.9929e-19	2.30017e-16	33.2529
Hs::NM_194281P00668	INO80C	id : 125476	-1.83709	9.85168	-16.2368	5.09158e-19	2.33328e-16	33.2336
Hs::NM_203495P00160	COMMD6	id : 170622	2.01816	12.8094	16.218	5.29772e-19	2.41504e-16	33.1946
Hs::NM_024056P00770	TMEM106C	id : 79022	1.86869	12.46	16.2093	5.3959e-19	2.44699e-16	33.1765
Hs::NM_004736P03251	XPR1	id : 9213	-2.74573	9.06975	-16.1995	5.50942e-19	2.48552e-16	33.156
Hs::NM_007280P01055	OIP5	id : 11339	-2.22859	11.3913	-16.1627	5.95622e-19	2.67324e-16	33.0793
Hs::NM_003793P01728	CTSF	id : 8722	2.1378	8.64081	16.1207	6.51066e-19	2.90709e-16	32.9916
Hs::NM_006397P00669	RNASEH2A	id : 10535	1.86945	13.0187	16.1174	6.55688e-19	2.91279e-16	32.9847
Hs::NM_013363P01152	PCOLCE2	id : 26577	-1.9502	11.0386	-16.1086	6.68118e-19	2.95295e-16	32.9662
Hs::NM_006397P00455	RNASEH2A	id : 10535	1.70398	12.1874	16.0796	7.1058e-19	3.12476e-16	32.9055
Hs::BC112301P01306	MMP12	id : 4321	-1.90191	12.1504	-16.0664	7.30831e-19	3.19766e-16	32.8779
Hs::BC017063P00453	FDX1	id : 2230	-1.79012	10.5598	-16.0615	7.38486e-19	3.215e-16	32.8676
Hs::BC013731P00492	C1QBP	id : 708	-3.07315	13.8914	-16.0568	7.45872e-19	3.231e-16	32.8578
Hs::BC011748P00507	RNASEH2A	id : 10535	1.8029	12.1399	16.0323	7.85922e-19	3.38592e-16	32.8063
Hs::BC063551P00955	TRMT5	id : 57570	1.92157	12.7655	16.0302	7.89413e-19	3.38592e-16	32.8019
Hs::NM_004911P01504	PDIA4	id : 9601	-2.36735	9.31057	-16.0054	8.32453e-19	3.55302e-16	32.7497
Hs::NM_001009923P00509	C20orf30	id : 29058	1.85775	11.5274	15.9773	8.8394e-19	3.75438e-16	32.6906
Hs::NM_016730P00655		NA	2.22983	11.0697	15.9541	9.28812e-19	3.92581e-16	32.6418
Hs::BC000088P00959	GSTM3	id : 2947	2.20167	10.8005	15.9358	9.65941e-19	4.06302e-16	32.6032
Hs::NM_013363P00820	PCOLCE2	id : 26577	-1.97531	10.7889	-15.9264	9.85757e-19	4.12643e-16	32.5832
Hs::NM_000804P00682	FOLR3	id : 2352	1.98947	9.48279	15.9113	1.01809e-18	4.24138e-16	32.5514
Hs::BC007986P00181	TK1	id : 7083	1.9664	11.5081	15.9006	1.04186e-18	4.31975e-16	32.5286
Hs::BC106941P01401	CCT6A	id : 908	-2.01045	12.6367	-15.8764	1.09724e-18	4.52781e-16	32.4776
Hs::AB063318P01457	CCT6A	id : 908	-2.09719	12.9407	-15.8707	1.11076e-18	4.56196e-16	32.4655
Hs::BC021892P01609	SCARB2	id : 950	-2.17398	9.3996	-15.8596	1.13757e-18	4.65015e-16	32.442
Hs::NM_017786P03004	SYBU	id : 55638	2.58734	8.74329	15.8476	1.16733e-18	4.74949e-16	32.4166
Hs::XM_497897P00175		NA	-1.65336	11.196	-15.8272	1.21997e-18	4.94059e-16	32.3731
Hs::BC025235P00532	RDBP	id : 7936	-2.37662	10.2571	-15.7916	1.31713e-18	5.30938e-16	32.2976
Hs::NM_153285P00737	HYAL1	id : 3373	2.33218	10.1621	15.7638	1.39862e-18	5.60899e-16	32.2385
Hs::NM_005776P00366	CNIH	id : 10175	-2.3264	12.4888	-15.7619	1.40434e-18	5.60899e-16	32.2344
Hs::NM_001011663P01563	PCGF6	id : 84108	-1.62967	9.8728	-15.6914	1.63576e-18	6.50346e-16	32.0841
Hs::AB063318P01533	CCT6A	id : 908	-2.06031	13.2555	-15.6765	1.68953e-18	6.68671e-16	32.0522
Hs::BC009597P00368	BZW2	id : 28969	-1.69552	11.6612	-15.6674	1.72328e-18	6.78939e-16	32.0327
Hs::NM_032466P01831	ASPH	id : 444	-2.17515	11.6115	-15.6476	1.79879e-18	7.055e-16	31.9904
Hs::BC112301P00927	MMP12	id : 4321	-1.7961	11.8937	-15.6345	1.85052e-18	7.22534e-16	31.9624
Hs::NM_015878P03925	AZIN1	id : 51582	-1.57872	10.8544	-15.6276	1.87861e-18	7.30226e-16	31.9476
Hs::NM_003372P00512	VBP1	id : 7411	-1.77079	12.0803	-15.6038	1.97842e-18	7.65606e-16	31.8965
Hs::BC004553P01247	RIPK2	id : 8767	-1.47484	10.1222	-15.5873	2.05087e-18	7.90131e-16	31.8611
Hs::BC048989P00451	INO80C	id : 125476	-1.90158	9.28679	-15.5692	2.13323e-18	8.1824e-16	31.8222
Hs::BC060319P00289	C19orf33	id : 64073	2.01687	11.6648	15.5653	2.15132e-18	8.21561e-16	31.8139
Hs::NM_001551P01049	IGBP1	id : 3476	-1.657	11.1985	-15.5528	2.21117e-18	8.39411e-16	31.7868
Hs::NM_182487P05481	OLFML2A	id : 169611	2.40022	8.11082	15.5515	2.21735e-18	8.39411e-16	31.7841
Hs::BC019917P00876	QKI	id : 9444	-1.6801	9.32196	-15.5475	2.23686e-18	8.39828e-16	31.7754
Hs::NM_002157P00079	HSPE1	id : 3336	-2.6882	14.0742	-15.5473	2.23774e-18	8.39828e-16	31.7751
Hs::NM_153286P00610		NA	2.24082	9.84277	15.5421	2.2633e-18	8.45775e-16	31.7639
Hs::NM_003258P00584	TK1	id : 7083	1.88885	11.1147	15.5346	2.30062e-18	8.56048e-16	31.7477
Hs::NM_031412P01785	GABARAPL1	id : 23710	1.80495	12.7289	15.5068	2.44477e-18	9.05812e-16	31.6878
Hs::NM_002426P00615	MMP12	id : 4321	-1.94899	11.9106	-15.4957	2.5047e-18	9.24084e-16	31.6639
Hs::NM_000509P01023	FGG	id : 2266	-3.29283	7.77219	-15.4901	2.53554e-18	9.31519e-16	31.6518
Hs::NM_002426P00875	MMP12	id : 4321	-1.88068	11.8626	-15.4826	2.57746e-18	9.42939e-16	31.6356
Hs::NM_017826P01487	SOHLH2	id : 54937	-1.55116	10.8904	-15.4804	2.58973e-18	9.43465e-16	31.6309
Hs::BC040010P00528	PON2	id : 5445	-2.03589	13.2175	-15.4608	2.70369e-18	9.80878e-16	31.5885
Hs::BC004464P01061	CCDC28A	id : 25901	2.14491	9.23051	15.4363	2.8526e-18	1.0306e-15	31.5356
Hs::NM_001024668P00871	LETMD1	id : 25875	1.38459	10.4828	15.4265	2.91442e-18	1.04859e-15	31.5144
Hs::XM_497897P00738		NA	-1.83287	10.1791	-15.4161	2.9823e-18	1.0686e-15	31.4917
Hs::NM_006023P00576	CDC123	id : 8872	-1.18525	12.8141	-15.4063	3.04671e-18	1.0872e-15	31.4706
Hs::NM_001009186P01350	CCT6A	id : 908	-2.0321	12.9765	-15.3984	3.10031e-18	1.09989e-15	31.4534
Hs::XM_931536P01238		NA	-1.9198	12.4015	-15.3973	3.10753e-18	1.09989e-15	31.4511
Hs::BC003053P00911	GMPR2	id : 51292	-1.77317	10.4288	-15.3941	3.12951e-18	1.10318e-15	31.4441
Hs::NM_003766P01348	BECN1	id : 8678	-1.58176	10.1012	-15.3904	3.15527e-18	1.10778e-15	31.4361
Hs::BX247993P00880	GMPR2	id : 51292	-1.62699	10.6844	-15.3844	3.19672e-18	1.10888e-15	31.4232
Hs::BC025236P01898	ASPH	id : 444	-2.07379	10.6917	-15.383	3.20706e-18	1.10888e-15	31.42
Hs::NM_004763P00276	ITGB1BP1	id : 9270	-1.51619	12.5894	-15.3828	3.20851e-18	1.10888e-15	31.4195
Hs::BC063001P01199	SRPRB	id : 58477	-1.47064	11.6116	-15.3827	3.20934e-18	1.10888e-15	31.4193
Hs::NM_006016P02525	CD164	id : 8763	2.82933	11.2148	15.3716	3.28849e-18	1.13173e-15	31.3952
Hs::NM_032906P00537	PIGY	id : 84992	-1.9364	10.9981	-15.3658	3.33037e-18	1.14163e-15	31.3828
Hs::NM_015475P01370	FAM98A	id : 25940	-2.15649	10.0398	-15.3437	3.49657e-18	1.19391e-15	31.3347
Hs::BC013705P01923	PANK3	id : 79646	-1.72914	9.05507	-15.3234	3.65701e-18	1.24381e-15	31.2904
Hs::BC002401P00277	HNRNPD	id : 3184	-1.51789	11.979	-15.3034	3.82128e-18	1.29463e-15	31.247
Hs::NM_138448P00609	ACYP2	id : 98	-2.48853	9.80165	-15.2372	4.42424e-18	1.49012e-15	31.1024
Hs::NM_032466P01850	ASPH	id : 444	-2.16442	11.364	-15.2341	4.45404e-18	1.49012e-15	31.0958
Hs::NM_004911P01890	PDIA4	id : 9601	-2.11815	10.0266	-15.2329	4.46629e-18	1.49012e-15	31.093
Hs::NM_015878P03909	AZIN1	id : 51582	-1.67824	11.2338	-15.2328	4.46678e-18	1.49012e-15	31.0929
Hs::BC002496P00301	TMEM14C	id : 51522	-1.55221	14.3843	-15.1958	4.84911e-18	1.6115e-15	31.0118
Hs::BC025774P01675	HYAL1	id : 3373	2.37547	10.0724	15.1614	5.2341e-18	1.73283e-15	30.9364
Hs::XM_931046P00695		NA	2.41155	14.116	15.1376	5.51855e-18	1.82008e-15	30.8841
Hs::XM_495917P04775		NA	1.91454	9.31068	15.1173	5.77257e-18	1.89667e-15	30.8397
Hs::NM_003479P03130		NA	-1.63568	11.8525	-15.1132	5.82652e-18	1.9072e-15	30.8305
Hs::BC014840P01425	SMAD2	id : 4087	-1.70457	10.4433	-15.0886	6.15379e-18	2.00678e-15	30.7765
Hs::U08470P00410	FOLR3	id : 2352	1.79926	9.6971	15.0748	6.34712e-18	2.06064e-15	30.746
Hs::BC005339P00635	TPMT	id : 7172	-1.91718	10.7816	-15.0734	6.36629e-18	2.06064e-15	30.743
Hs::BC090889P02503	AHNAK2	id : 113146	2.2802	8.97147	15.0518	6.6812e-18	2.15456e-15	30.6953
Hs::XM_497897P00461		NA	-1.96515	9.4112	-15.0107	7.32461e-18	2.35333e-15	30.6044
Hs::NM_020342P03787	SLC39A10	id : 57181	-2.9375	8.9809	-15.0077	7.37268e-18	2.36007e-15	30.598
Hs::NM_006397P00516	RNASEH2A	id : 10535	1.65414	12.0856	15.0036	7.44055e-18	2.37307e-15	30.5889
Hs::NM_002904P00421	RDBP	id : 7936	-2.57754	9.99893	-14.963	8.15036e-18	2.58997e-15	30.4989
Hs::NM_014145P00755	C20orf30	id : 29058	1.71919	10.3813	14.9589	8.22457e-18	2.60405e-15	30.4899
Hs::NM_021870P01164	FGG	id : 2266	-3.26507	7.29045	-14.9046	9.29289e-18	2.93164e-15	30.3692
Hs::BC000903P00036	HMGB2	id : 3148	1.63762	12.2487	14.9007	9.37374e-18	2.93682e-15	30.3607
Hs::NM_000804P00451	FOLR3	id : 2352	1.94191	9.6321	14.9006	9.37678e-18	2.93682e-15	30.3604
Hs::NM_022334P00232	ITGB1BP1	id : 9270	-1.52351	12.4313	-14.8946	9.50348e-18	2.96584e-15	30.3471
Hs::NM_007172P04807	NUP50	id : 10762	-1.59746	10.1425	-14.883	9.75438e-18	3.03326e-15	30.3213
Hs::NM_153282P01328	HYAL1	id : 3373	1.99826	9.39101	14.8754	9.92222e-18	3.07448e-15	30.3045
Hs::NM_203298P00195	CHCHD1	id : 118487	-1.35112	12.5163	-14.8697	1.0052e-17	3.10366e-15	30.2916
Hs::BC108283P02140	CARHSP1	id : 23589	1.95873	8.93553	14.8613	1.02425e-17	3.15129e-15	30.2731
Hs::NM_080392P01620		NA	-1.58038	12.3238	-14.83	1.09924e-17	3.37011e-15	30.2032
Hs::NM_012423P00776	RPL13A	id : 23521	2.41837	14.4041	14.8157	1.13523e-17	3.46822e-15	30.1714
Hs::NM_006009P01514	TUBA1A	id : 7846	2.63649	8.70429	14.8131	1.1419e-17	3.4764e-15	30.1656
Hs::NM_014038P00372	BZW2	id : 28969	-1.77755	11.3695	-14.8077	1.15606e-17	3.50726e-15	30.1534
Hs::BC003053P01489	GMPR2	id : 51292	-1.67799	10.355	-14.7918	1.19844e-17	3.62321e-15	30.1178
Hs::BC011754P01969	PDIA4	id : 9601	-2.0171	9.83091	-14.7798	1.2313e-17	3.70966e-15	30.0911
Hs::XM_932569P00096		NA	1.66874	11.0286	14.7704	1.25767e-17	3.77604e-15	30.0701
Hs::BC039498P01275	SLC39A6	id : 25800	-2.01786	8.80444	-14.7686	1.26286e-17	3.7786e-15	30.066
Hs::NM_032305P00392	POLR3GL	id : 84265	1.5558	10.0663	14.7586	1.29172e-17	3.8517e-15	30.0437
Hs::NM_153285P00341	HYAL1	id : 3373	2.15795	9.14045	14.7527	1.30916e-17	3.89039e-15	30.0304
Hs::XM_926744P00984		NA	-1.68791	12.8917	-14.7462	1.32864e-17	3.93487e-15	30.0158
Hs::NM_002402P01093	MEST	id : 4232	-2.33592	9.30397	-14.7402	1.34683e-17	3.97522e-15	30.0024
Hs::XM_290629P08759		NA	2.61106	10.3314	14.7248	1.39477e-17	4.1028e-15	29.9678
Hs::AB063318P01577	CCT6A	id : 908	-2.07302	13.7874	-14.72	1.40982e-17	4.13311e-15	29.9572
Hs::BC006344P01470	PDIA4	id : 9601	-2.47232	10.032	-14.7045	1.46056e-17	4.26748e-15	29.9222
Hs::U08470P00598	FOLR3	id : 2352	1.81537	9.23435	14.6937	1.49659e-17	4.345e-15	29.8981
Hs::NM_002426P01254	MMP12	id : 4321	-1.9928	12.2085	-14.6929	1.49937e-17	4.345e-15	29.8963
Hs::AK000373P02253	SYBU	id : 55638	2.84556	9.54312	14.6921	1.50206e-17	4.345e-15	29.8945
Hs::NM_032928P00228	TMEM141	id : 85014	1.55194	10.5794	14.6488	1.65761e-17	4.77907e-15	29.797
Hs::BC022364P00364	CFL2	id : 1073	1.48798	10.5134	14.6232	1.7573e-17	5.04976e-15	29.7393
Hs::NM_015139P00992	SLC35D1	id : 23169	-1.99858	8.03926	-14.617	1.78203e-17	5.10399e-15	29.7254
Hs::NM_198841P02064	FAM120AOS	id : 158293	1.3846	10.3072	14.605	1.83144e-17	5.22832e-15	29.6984
Hs::NM_001002000P00916	GMPR2	id : 51292	-1.57101	10.217	-14.5995	1.85488e-17	5.27792e-15	29.6858
Hs::NM_001885P00189	CRYAB	id : 1410	2.24956	9.29458	14.5966	1.86713e-17	5.29547e-15	29.6793
Hs::CR613766P01378	TIMP3	id : 7078	2.48947	9.48374	14.584	1.92162e-17	5.43233e-15	29.6508
Hs::NM_014234P00457	HSD17B8	id : 7923	1.61936	9.46258	14.563	2.01603e-17	5.68077e-15	29.6034
Hs::NM_006810P00891	PDIA5	id : 10954	-2.12437	8.48544	-14.5596	2.03194e-17	5.70713e-15	29.5956
Hs::BC106941P01477	CCT6A	id : 908	-2.0708	13.2781	-14.5539	2.0585e-17	5.7555e-15	29.5828
Hs::BC017063P00562	FDX1	id : 2230	-1.85804	11.5209	-14.553	2.06238e-17	5.7555e-15	29.5809
Hs::CR606086P01007	FGG	id : 2266	-3.48082	7.58307	-14.5145	2.25267e-17	6.26645e-15	29.4936
Hs::XM_290629P08434		NA	2.51619	8.97742	14.5125	2.26286e-17	6.27475e-15	29.4891
Hs::NM_014764P01262	DAZAP2	id : 9802	-1.37067	10.0044	-14.5093	2.27965e-17	6.30124e-15	29.4818
Hs::NM_001902P00880	CTH	id : 1491	-1.94942	9.45557	-14.5033	2.31144e-17	6.36889e-15	29.4681
Hs::BC065015P00561	CNPY2	id : 10330	-1.10987	13.3265	-14.4992	2.33296e-17	6.40792e-15	29.4589
Hs::NM_007280P00528	OIP5	id : 11339	-2.10849	10.1505	-14.4911	2.37685e-17	6.50793e-15	29.4405
Hs::NM_003405P00390	YWHAH	id : 7533	-1.46649	11.6324	-14.4791	2.44342e-17	6.66923e-15	29.4131
Hs::NM_153286P00192		NA	2.04118	9.18855	14.4759	2.46107e-17	6.69642e-15	29.406
Hs::NM_203378P00941	MB	id : 4151	2.22103	8.76876	14.4606	2.5491e-17	6.91432e-15	29.3712
Hs::BC003047P00321	YWHAH	id : 7533	-1.53301	11.4052	-14.4326	2.71849e-17	7.3509e-15	29.3075
Hs::NM_017826P01380	SOHLH2	id : 54937	-1.57478	10.8434	-14.4144	2.83496e-17	7.6421e-15	29.266
Hs::BC003053P01557	GMPR2	id : 51292	-1.58238	10.8522	-14.4015	2.92057e-17	7.84858e-15	29.2366
Hs::BC041809P00782	GCLM	id : 2730	-1.41947	11.8549	-14.3836	3.04362e-17	8.15408e-15	29.1957
Hs::BC063001P00817	SRPRB	id : 58477	-1.17692	10.9826	-14.3721	3.12531e-17	8.34727e-15	29.1695
Hs::NM_005471P01767	GNPDA1	id : 10007	-1.7488	10.0525	-14.3679	3.1557e-17	8.40266e-15	29.1599
Hs::BC000903P00041	HMGB2	id : 3148	1.53312	11.9137	14.3601	3.21301e-17	8.52917e-15	29.1421
Hs::NM_003768P02411	PEA15	id : 8682	1.54391	11.4993	14.3447	3.32905e-17	8.81034e-15	29.107
Hs::BC065015P00427	CNPY2	id : 10330	-1.06836	12.8631	-14.3288	3.45405e-17	9.11345e-15	29.0705
Hs::BC026015P01470	HNRNPD	id : 3184	-1.36976	13.6054	-14.3234	3.49753e-17	9.20029e-15	29.0581
Hs::BC012264P00187	ITGB1BP1	id : 9270	-1.53228	12.46	-14.321	3.51708e-17	9.22387e-15	29.0526
Hs::NM_020375P00591	C12orf5	id : 57103	-1.44012	11.7746	-14.3135	3.57791e-17	9.34357e-15	29.0356
Hs::BC011754P01835	PDIA4	id : 9601	-2.11935	9.78829	-14.3116	3.59433e-17	9.34357e-15	29.0311
Hs::NM_016061P01914	YPEL5	id : 51646	1.87297	9.23079	14.3115	3.59492e-17	9.34357e-15	29.0309
Hs::NM_003405P01661	YWHAH	id : 7533	-1.3082	12.0687	-14.3019	3.67598e-17	9.52582e-15	29.0088
Hs::NM_006430P01370	CCT4	id : 10575	-1.69681	13.0056	-14.2962	3.72448e-17	9.62286e-15	28.9958
Hs::BC014277P01572	TIMP3	id : 7078	2.20293	9.27361	14.2866	3.80814e-17	9.80989e-15	28.9738
Hs::NM_004911P01523	PDIA4	id : 9601	-2.48901	9.76456	-14.2834	3.83629e-17	9.85326e-15	28.9666
Hs::NM_020803P03869	KLHL8	id : 57563	-2.06514	7.76658	-14.2733	3.92756e-17	1.0058e-14	28.9433
Hs::BC008453P01120	BZW2	id : 28969	-1.74014	11.9725	-14.2605	4.04532e-17	1.03292e-14	28.914
Hs::NM_003118P01992	SPARC	id : 6678	1.86917	8.69338	14.2568	4.08068e-17	1.0389e-14	28.9054
Hs::NM_170717P00872		NA	1.73773	9.34066	14.2378	4.26419e-17	1.07943e-14	28.8618
Hs::BC002493P01782	TCF19	id : 6941	1.88968	8.26306	14.2378	4.26465e-17	1.07943e-14	28.8617
Hs::XM_929731P00840		NA	1.98125	13.5399	14.236	4.28251e-17	1.08081e-14	28.8576
Hs::BC003047P00258	YWHAH	id : 7533	-1.36086	10.9286	-14.2241	4.40228e-17	1.10782e-14	28.8303
Hs::NM_021870P01098	FGG	id : 2266	-3.52405	7.54471	-14.2042	4.61059e-17	1.1569e-14	28.7845
Hs::NM_012319P01245	SLC39A6	id : 25800	-2.24242	8.8739	-14.1794	4.88465e-17	1.22215e-14	28.7273
Hs::BC090889P02841	AHNAK2	id : 113146	2.61184	10.269	14.1755	4.92871e-17	1.22963e-14	28.7184
Hs::NM_003405P00308	YWHAH	id : 7533	-1.41346	10.5887	-14.1713	4.97716e-17	1.23817e-14	28.7087
Hs::NM_199184P00716	C6orf108	id : 10591	1.07237	13.6698	14.1612	5.09677e-17	1.26432e-14	28.6852
Hs::BC015502P00732	HOMER1	id : 9456	-2.51011	8.64758	-14.1585	5.12826e-17	1.26852e-14	28.6791
Hs::NM_199483P00401	C20orf24	id : 55969	-1.40196	12.6899	-14.1315	5.46163e-17	1.34715e-14	28.6167
Hs::NM_003766P01209	BECN1	id : 8678	-1.49609	10.0911	-14.1182	5.63419e-17	1.38579e-14	28.5859
Hs::NM_004763P00232	ITGB1BP1	id : 9270	-1.43038	12.4775	-14.1033	5.83296e-17	1.43064e-14	28.5515
Hs::NM_001212P00549	C1QBP	id : 708	-3.04076	13.8976	-14.0965	5.92629e-17	1.44944e-14	28.5358
Hs::NM_003372P00560	VBP1	id : 7411	-1.75951	12.0903	-14.0767	6.20741e-17	1.51395e-14	28.4899
Hs::NM_024684P00234	C11orf67	id : 28971	1.32562	10.8077	14.0717	6.28072e-17	1.52755e-14	28.4783
Hs::BC031016P01032	C16orf75	id : 116028	2.02129	9.40805	14.0657	6.36934e-17	1.54479e-14	28.4644
Hs::BC012290P00387	ACYP2	id : 98	-2.19042	9.70555	-14.0567	6.50535e-17	1.57339e-14	28.4434
Hs::BC063551P00805	TRMT5	id : 57570	2.0136	13.5021	14.0513	6.58856e-17	1.58787e-14	28.4308
Hs::AK056881P01146	IWS1	id : 55677	-1.53068	9.32704	-14.0504	6.6017e-17	1.58787e-14	28.4289
Hs::BC012264P00231	ITGB1BP1	id : 9270	-1.53696	12.5721	-14.0279	6.96052e-17	1.66957e-14	28.3764
Hs::NM_016729P00264	FOLR1	id : 2348	2.23334	11.0188	14.016	7.15642e-17	1.71184e-14	28.3489
Hs::NM_006644P02180	HSPH1	id : 10808	-1.56363	9.68415	-13.9962	7.49713e-17	1.78843e-14	28.3028
Hs::NM_005471P01185	GNPDA1	id : 10007	-1.64229	10.355	-13.9805	7.77896e-17	1.84661e-14	28.2663
Hs::BC006344P01308	PDIA4	id : 9601	-2.34328	9.35841	-13.9803	7.78348e-17	1.84661e-14	28.2657
Hs::NM_025191P04813	EDEM3	id : 80267	-1.46642	9.42199	-13.9786	7.81324e-17	1.84864e-14	28.2619
Hs::BC110536P01740	IWS1	id : 55677	-1.47346	9.84544	-13.9772	7.84007e-17	1.8495e-14	28.2585
Hs::BC000088P01083	GSTM3	id : 2947	2.36729	10.5144	13.9761	7.85937e-17	1.8495e-14	28.2561
Hs::NM_052966P06705	FAM129A	id : 116496	1.49568	9.43383	13.9746	7.88861e-17	1.85138e-14	28.2524
Hs::AF039692P01323	CWC27	id : 10283	-1.86966	9.3806	-13.9653	8.0618e-17	1.88694e-14	28.2309
Hs::AK002024P01139	MKLN1	id : 4289	-1.88114	9.52249	-13.9637	8.09238e-17	1.88902e-14	28.2271
Hs::NM_001004304P02029	ZNF740	id : 283337	-2.25159	10.6268	-13.9591	8.18155e-17	1.90012e-14	28.2162
Hs::NM_001009186P01426	CCT6A	id : 908	-2.04773	13.368	-13.959	8.18357e-17	1.90012e-14	28.216
Hs::NM_203298P00163	CHCHD1	id : 118487	-1.32679	12.9391	-13.9408	8.54014e-17	1.97763e-14	28.1737
Hs::NM_001423P01754	EMP1	id : 2012	1.59691	9.00622	13.9343	8.67288e-17	1.99845e-14	28.1584
Hs::NM_138448P00618	ACYP2	id : 98	-2.4373	9.62462	-13.9341	8.67593e-17	1.99845e-14	28.1581
Hs::CR597461P00940	FGG	id : 2266	-2.89132	7.77529	-13.928	8.80179e-17	2.02209e-14	28.1438
Hs::BC047237P00911	YPEL5	id : 51646	1.63007	9.68541	13.9108	9.16739e-17	2.10054e-14	28.1035
Hs::NM_173517P00609	VKORC1L1	id : 154807	-1.88903	10.5613	-13.9074	9.24093e-17	2.10649e-14	28.0956
Hs::NM_001423P01346	EMP1	id : 2012	1.76154	9.16076	13.9073	9.24175e-17	2.10649e-14	28.0955
Hs::NM_203377P00958	MB	id : 4151	2.22079	8.69283	13.8954	9.50551e-17	2.16095e-14	28.0676
Hs::BC008596P01964	TMEM19	id : 55266	-1.90253	8.30524	-13.8918	9.58781e-17	2.17399e-14	28.059
Hs::BC105786P00286	S100A10	id : 6281	1.74946	13.6423	13.8864	9.71005e-17	2.19598e-14	28.0465
Hs::BC010469P00822	PEA15	id : 8682	1.53856	11.4709	13.8831	9.78594e-17	2.20288e-14	28.0388
Hs::BC093076P00119	PPIA	id : 5478	1.40298	11.9328	13.8829	9.79113e-17	2.20288e-14	28.0382
Hs::BC025699P01283	SMAD2	id : 4087	-1.60745	10.4857	-13.8694	1.01071e-16	2.26231e-14	28.0067
Hs::NM_006359P03647	SLC9A6	id : 10479	-1.6691	8.32294	-13.8694	1.01073e-16	2.26231e-14	28.0067
Hs::BC047237P01542	YPEL5	id : 51646	1.61012	10.3628	13.868	1.01405e-16	2.26394e-14	28.0035
Hs::BC036094P02091	GAGE1	id : 2543	-1.83241	8.51534	-13.8566	1.04189e-16	2.32013e-14	27.9766
Hs::NM_005669P02819	REEP5	id : 7905	-1.86462	11.4553	-13.8396	1.08474e-16	2.40939e-14	27.9367
Hs::NM_016357P02278	LIMA1	id : 51474	-1.88731	11.7715	-13.8119	1.1582e-16	2.56343e-14	27.8717
Hs::NM_016556P00718	PSMC3IP	id : 29893	1.52586	11.2466	13.8112	1.15998e-16	2.56343e-14	27.8702
Hs::NM_001009925P00524	C20orf30	id : 29058	1.72182	10.3884	13.809	1.1661e-16	2.57044e-14	27.865
Hs::BC022364P00296	CFL2	id : 1073	1.49628	10.5688	13.7973	1.19897e-16	2.63621e-14	27.8374
Hs::BC025236P01922	ASPH	id : 444	-2.12677	11.541	-13.774	1.26706e-16	2.77892e-14	27.7826
Hs::NM_032466P01909	ASPH	id : 444	-2.15326	11.0622	-13.7696	1.28034e-16	2.80098e-14	27.7723
Hs::BC003056P00960	BZW2	id : 28969	-1.8509	11.8461	-13.7672	1.28764e-16	2.8099e-14	27.7666
Hs::BC002684P00774	PSME3	id : 10197	-1.67582	11.818	-13.7657	1.29239e-16	2.8132e-14	27.763
Hs::NM_002061P01913	GCLM	id : 2730	-1.68736	9.38972	-13.7587	1.31406e-16	2.85324e-14	27.7465
Hs::NM_006359P03722	SLC9A6	id : 10479	-1.55652	8.75204	-13.7548	1.32612e-16	2.87226e-14	27.7374
Hs::XM_931801P00317		NA	2.16006	8.0033	13.753	1.33179e-16	2.8774e-14	27.7332
Hs::CR592461P00165	CDC123	id : 8872	-1.14216	12.7667	-13.7378	1.381e-16	2.97633e-14	27.6972
Hs::NM_013290P00412	PSMC3IP	id : 29893	1.67395	10.5315	13.7349	1.39051e-16	2.98944e-14	27.6904
Hs::BC053859P00377	APOBEC3B	id : 9582	2.69113	10.5858	13.7319	1.40036e-16	3.00318e-14	27.6834
Hs::CR604003P00346	LGMN	id : 5641	-1.54925	9.59712	-13.7238	1.42782e-16	3.05454e-14	27.6642
Hs::AK129538P00834	TOMM34	id : 10953	-1.31962	8.86359	-13.7205	1.43883e-16	3.07055e-14	27.6565
Hs::BC036094P02066	GAGE1	id : 2543	-1.89343	8.84059	-13.7178	1.44821e-16	3.08302e-14	27.6501
Hs::BC002496P00317	TMEM14C	id : 51522	-1.54551	14.2292	-13.7159	1.45485e-16	3.0896e-14	27.6456
Hs::NM_000305P00963	PON2	id : 5445	-2.08635	13.6794	-13.7146	1.45946e-16	3.09185e-14	27.6424
Hs::NM_007243P01022	NRM	id : 11270	1.89114	9.1153	13.7133	1.46379e-16	3.09351e-14	27.6395
Hs::NM_001018161P00951	PON2	id : 5445	-2.00436	13.553	-13.7017	1.50474e-16	3.16863e-14	27.6121
Hs::CR933688P03157	CCT6B	id : 10693	-1.91168	12.1144	-13.7012	1.50662e-16	3.16863e-14	27.6109
Hs::NM_182487P05454	OLFML2A	id : 169611	2.21035	7.71246	13.6991	1.51411e-16	3.16924e-14	27.606
Hs::BC070182P01351	PTP4A2	id : 8073	-1.74949	13.1411	-13.6991	1.51419e-16	3.16924e-14	27.6059
Hs::CR621176P00494	LGMN	id : 5641	-1.40468	10.1033	-13.6979	1.5187e-16	3.17105e-14	27.603
Hs::BC025236P01888	ASPH	id : 444	-2.08141	11.7109	-13.6916	1.54147e-16	3.21091e-14	27.5882
Hs::NM_014417P01704	BBC3	id : 27113	1.92043	9.07936	13.6816	1.5787e-16	3.28061e-14	27.5645
Hs::BC106941P01351	CCT6A	id : 908	-1.85721	12.2089	-13.6792	1.58786e-16	3.29179e-14	27.5588
Hs::BC003056P00321	BZW2	id : 28969	-1.74107	12.0471	-13.6719	1.61557e-16	3.34128e-14	27.5416
Hs::BC070297P00787	HMGN2	id : 3151	1.99614	13.6129	13.6663	1.63735e-16	3.3783e-14	27.5284
Hs::BC003056P01537	BZW2	id : 28969	-1.75582	12.4247	-13.6584	1.66854e-16	3.4248e-14	27.5096
Hs::NM_020375P00625	C12orf5	id : 57103	-1.41043	11.878	-13.6584	1.66877e-16	3.4248e-14	27.5095
Hs::BC009410P01450	CDT1	id : 81620	1.53266	8.86708	13.6576	1.67169e-16	3.4248e-14	27.5078
Hs::NM_013290P00791	PSMC3IP	id : 29893	1.64534	11.1707	13.6333	1.77177e-16	3.62132e-14	27.4501
Hs::NM_016462P00376	TMEM14C	id : 51522	-1.51748	14.4054	-13.6216	1.82187e-16	3.71499e-14	27.4224
Hs::BC039361P01034	C16orf75	id : 116028	2.15585	8.14905	13.6111	1.86829e-16	3.79821e-14	27.3975
Hs::NM_018115P01479	SDAD1	id : 55153	-1.70552	8.56371	-13.6104	1.8714e-16	3.79821e-14	27.3958
Hs::BC001671P00282	HDDC2	id : 51020	-1.18681	11.8186	-13.6067	1.88825e-16	3.82349e-14	27.3869
Hs::BC025246P00583	ME1	id : 4199	-1.75681	9.56432	-13.6009	1.91432e-16	3.86728e-14	27.3733
Hs::NM_014417P01718	BBC3	id : 27113	2.15853	9.33916	13.594	1.94645e-16	3.92309e-14	27.3568
Hs::NM_002923P00995	RGS2	id : 5997	-1.84928	11.1537	-13.5922	1.95477e-16	3.93076e-14	27.3526
Hs::BC026285P00213	TMEM167A	id : 153339	-1.10205	12.1601	-13.5906	1.96239e-16	3.93698e-14	27.3487
Hs::NM_032305P00351	POLR3GL	id : 84265	1.76797	9.64527	13.5747	2.03875e-16	4.08079e-14	27.3108
Hs::BC010469P00826	PEA15	id : 8682	1.42532	11.3868	13.5544	2.1404e-16	4.27441e-14	27.2626
Hs::NM_177988P00233	MRPL47	id : 57129	-1.14468	13.2119	-13.5439	2.19472e-16	4.37287e-14	27.2377
Hs::BC108717P01143	CCDC28A	id : 25901	2.10936	8.74764	13.5399	2.21633e-16	4.40584e-14	27.228
Hs::NM_000022P00777	ADA	id : 100	-2.15386	8.8017	-13.5376	2.22827e-16	4.41949e-14	27.2227
Hs::BC001459P00921	RAD51	id : 5888	1.251	9.3686	13.5306	2.26629e-16	4.48468e-14	27.2059
Hs::BC063551P01005	TRMT5	id : 57570	2.04571	13.5287	13.5172	2.34037e-16	4.62077e-14	27.1739
Hs::BC046160P00853	PON2	id : 5445	-1.99149	13.6775	-13.4982	2.44959e-16	4.82547e-14	27.1287
Hs::NM_006353P00863	HMGN4	id : 10473	-1.56386	10.3073	-13.4877	2.51249e-16	4.92544e-14	27.1035
Hs::BC006311P01232	GLTSCR2	id : 29997	1.51865	12.7788	13.4872	2.51525e-16	4.92544e-14	27.1024
Hs::NM_001011663P01450	PCGF6	id : 84108	-1.69591	10.1594	-13.4869	2.51731e-16	4.92544e-14	27.1016
Hs::NM_001024671P00498		NA	1.2796	10.2975	13.4838	2.53602e-16	4.95092e-14	27.0943
Hs::NM_152308P01075	C16orf75	id : 116028	1.92057	8.311	13.4779	2.5725e-16	5.01091e-14	27.0801
Hs::NM_001001683P00434	MED11	id : 400569	1.23573	10.718	13.4733	2.60117e-16	5.05544e-14	27.0691
Hs::NM_020810P04930	TRMT5	id : 57570	2.03586	13.5155	13.4716	2.61179e-16	5.05666e-14	27.0651
Hs::NM_001005269P00858		NA	1.90751	13.6711	13.4713	2.61341e-16	5.05666e-14	27.0644
Hs::CR609510P01206	GNPDA1	id : 10007	-1.66995	9.84503	-13.4617	2.67506e-16	5.16446e-14	27.0413
Hs::NM_021822P01480	APOBEC3G	id : 60489	2.29631	8.12606	13.4571	2.70472e-16	5.20667e-14	27.0304
Hs::NM_014255P00890	CNPY2	id : 10330	-1.17639	13.5161	-13.4565	2.70888e-16	5.20667e-14	27.0288
Hs::NM_002966P00312	S100A10	id : 6281	1.73058	13.632	13.4491	2.75767e-16	5.28877e-14	27.0111
Hs::BC015516P00413	SRGN	id : 5552	-1.88816	12.2905	-13.432	2.87376e-16	5.49931e-14	26.9702
Hs::NM_001009923P00444	C20orf30	id : 29058	1.57401	9.79761	13.4306	2.88306e-16	5.49989e-14	26.967
Hs::AF039693P00762	CWC27	id : 10283	-1.76513	9.33223	-13.4301	2.8867e-16	5.49989e-14	26.9657
Hs::BC011444P00281	CFL2	id : 1073	1.40836	10.4805	13.4282	2.90021e-16	5.51356e-14	26.9611
Hs::BC007986P00492	TK1	id : 7083	1.77219	10.5529	13.4272	2.90713e-16	5.51468e-14	26.9587
Hs::BC047523P03601	CALM1	id : 801	-1.93129	9.35771	-13.423	2.93698e-16	5.55919e-14	26.9486
Hs::AK026669P01452	DYNLT1	id : 6993	-2.79327	10.2307	-13.415	2.99362e-16	5.6541e-14	26.9296
Hs::NM_080655P00473	C9orf30	id : 91283	-1.55192	9.21159	-13.4092	3.0363e-16	5.72231e-14	26.9156
Hs::XM_932569P00085		NA	1.667	10.9858	13.4074	3.04961e-16	5.73498e-14	26.9113
Hs::NM_003821P01359	RIPK2	id : 8767	-1.6031	10.1313	-13.4059	3.06086e-16	5.74373e-14	26.9076
Hs::NM_003299P01316	HSP90B1	id : 7184	-1.53672	12.5435	-13.4029	3.08296e-16	5.77275e-14	26.9005
Hs::AF354656P01210	BBC3	id : 27113	1.95723	8.96938	13.3986	3.11513e-16	5.81148e-14	26.8902
Hs::NM_018944P00681	MIS18A	id : 54069	-1.31197	10.1268	-13.3983	3.11699e-16	5.81148e-14	26.8896
Hs::NM_013290P00704	PSMC3IP	id : 29893	1.51778	10.9246	13.3774	3.27891e-16	6.10031e-14	26.8393
Hs::NM_002076P03630	GNS	id : 2799	-1.51661	9.25941	-13.376	3.29046e-16	6.10874e-14	26.8358
Hs::BC011748P00544	RNASEH2A	id : 10535	1.65304	11.9916	13.374	3.30589e-16	6.12434e-14	26.8312
Hs::NM_006353P00965	HMGN4	id : 10473	-1.7834	9.99972	-13.3693	3.34417e-16	6.1821e-14	26.8197
Hs::NM_020810P04728	TRMT5	id : 57570	1.93367	13.5447	13.3509	3.49601e-16	6.4491e-14	26.7756
Hs::AB209512P01591	LIMA1	id : 51474	-1.8233	11.1257	-13.3373	3.61326e-16	6.6513e-14	26.7429
Hs::NM_001553P00554	IGFBP7	id : 3490	1.08404	12.5438	13.329	3.68717e-16	6.77304e-14	26.7228
Hs::BC071983P01404	KLF2	id : 10365	2.36093	7.34555	13.3139	3.82498e-16	7.00814e-14	26.6864
Hs::BC009839P00697	SKP1	id : 6500	-1.73467	14.1778	-13.3132	3.83125e-16	7.00814e-14	26.6847
Hs::BX247993P00306	GMPR2	id : 51292	-1.75817	9.38369	-13.2839	4.11383e-16	7.48517e-14	26.6141
Hs::BC000903P00193	HMGB2	id : 3148	1.56925	12.0043	13.2838	4.11515e-16	7.48517e-14	26.6138
Hs::BC015516P00273	SRGN	id : 5552	-1.84626	12.3092	-13.2835	4.11783e-16	7.48517e-14	26.6131
Hs::BC039498P01445	SLC39A6	id : 25800	-2.1586	8.44066	-13.2822	4.13092e-16	7.49332e-14	26.61
Hs::BC036094P02476	GAGE1	id : 2543	-1.76354	9.40419	-13.2801	4.152e-16	7.5159e-14	26.6049
Hs::BC011754P01514	PDIA4	id : 9601	-1.8715	9.73433	-13.2764	4.18969e-16	7.56839e-14	26.5959
Hs::NM_003768P02356	PEA15	id : 8682	1.52968	11.211	13.2644	4.31372e-16	7.77631e-14	26.567
Hs::AK056881P01537	IWS1	id : 55677	-1.54121	9.86523	-13.2522	4.44342e-16	7.99356e-14	26.5376
Hs::NM_001551P01076	IGBP1	id : 3476	-1.6163	11.5614	-13.2186	4.82242e-16	8.6575e-14	26.4563
Hs::XM_496668P00064		NA	1.21223	12.8928	13.2163	4.84988e-16	8.68886e-14	26.4506
Hs::NM_002790P00551	PSMA5	id : 5686	-1.56431	13.7299	-13.2113	4.90957e-16	8.77774e-14	26.4385
Hs::XM_931785P00351		NA	2.06347	7.99529	13.2098	4.92716e-16	8.77973e-14	26.435
Hs::BC108283P01332	CARHSP1	id : 23589	1.93952	8.50674	13.2095	4.93085e-16	8.77973e-14	26.4342
Hs::NM_144593P00270	RHEBL1	id : 121268	1.96545	8.52353	13.2036	5.00239e-16	8.88894e-14	26.4199
Hs::BC106933P00517	CCT4	id : 10575	-1.69258	13.1017	-13.2015	5.02869e-16	8.91747e-14	26.4147
Hs::NM_002881P01714	RALB	id : 5899	-1.39789	9.55527	-13.1992	5.05649e-16	8.94855e-14	26.4092
Hs::NM_003877P01081	SOCS2	id : 8835	-1.66244	9.13875	-13.1821	5.27194e-16	9.31091e-14	26.3678
Hs::BC009596P00532	TPMT	id : 7172	-1.81062	10.7498	-13.1766	5.34447e-16	9.41991e-14	26.3542
Hs::NM_003756P00365	EIF3H	id : 8667	1.12593	13.6952	13.1727	5.39511e-16	9.48994e-14	26.3448
Hs::NM_152391P00312	PQLC3	id : 130814	1.63143	9.85777	13.1547	5.63762e-16	9.88817e-14	26.3012
Hs::XM_931795P00551		NA	1.76278	8.80034	13.1542	5.64422e-16	9.88817e-14	26.3
Hs::BC004464P00872	CCDC28A	id : 25901	2.04091	8.54138	13.1517	5.67895e-16	9.92903e-14	26.2939
Hs::BC002813P00608	RFC2	id : 5982	1.14609	11.1693	13.1476	5.73701e-16	1.00105e-13	26.2838
Hs::U08470P00641	FOLR3	id : 2352	1.79125	9.50993	13.1451	5.77226e-16	1.00518e-13	26.2777
Hs::NM_003877P01020	SOCS2	id : 8835	-2.05725	9.00271	-13.1314	5.96859e-16	1.0373e-13	26.2445
Hs::BC067086P01301	BTN3A2	id : 11118	1.40665	8.35512	13.122	6.10811e-16	1.05943e-13	26.2216
Hs::XM_086360P00926		NA	1.82824	12.435	13.1046	6.37393e-16	1.10334e-13	26.1793
Hs::NM_017826P01294	SOHLH2	id : 54937	-1.5448	10.7424	-13.0855	6.68014e-16	1.15405e-13	26.1326
Hs::NM_014417P01710	BBC3	id : 27113	1.86119	9.28457	13.067	6.99097e-16	1.20535e-13	26.0875
Hs::AK130277P00996	RPL9P11	id : 642740	-1.42384	14.6403	-13.0514	7.26463e-16	1.24825e-13	26.0493
Hs::NM_002014P01125	FKBP4	id : 2288	-1.82187	9.80552	-13.0503	7.28269e-16	1.24825e-13	26.0469
Hs::AF258583P00412	RAB24	id : 53917	1.37744	9.89701	13.0503	7.28276e-16	1.24825e-13	26.0468
Hs::AY205314P01346	TROVE2	id : 6738	-1.50835	9.89123	-13.0419	7.43529e-16	1.26791e-13	26.0263
Hs::AK222595P01281	ASB3	id : 51130	-1.58349	9.10635	-13.0419	7.43623e-16	1.26791e-13	26.0261
Hs::NM_006888P03776	CALM1	id : 801	-2.07514	8.8867	-13.0415	7.44228e-16	1.26791e-13	26.0253
Hs::NM_007182P01084	RASSF1	id : 11186	1.80515	9.35507	13.0408	7.45575e-16	1.26791e-13	26.0235
Hs::NM_012423P00713	RPL13A	id : 23521	2.38946	14.2019	13.0398	7.47411e-16	1.26856e-13	26.0211
Hs::BC007781P00281	ING4	id : 51147	1.46999	9.78767	13.0351	7.56161e-16	1.28091e-13	26.0095
Hs::BC009596P00547	TPMT	id : 7172	-1.90447	10.2754	-13.0281	7.69296e-16	1.30063e-13	25.9924
Hs::XM_930828P01245		NA	-1.30715	13.3362	-13.0135	7.97337e-16	1.34543e-13	25.9568
Hs::AK056881P01513	IWS1	id : 55677	-1.64769	9.8357	-13.0089	8.06443e-16	1.35816e-13	25.9456
Hs::BC066656P01307	HSP90B1	id : 7184	-1.6011	12.5444	-13.0046	8.1508e-16	1.37006e-13	25.935
Hs::NM_017969P01871	IWS1	id : 55677	-1.67268	9.88112	-13.0037	8.17009e-16	1.37065e-13	25.9326
Hs::BC033086P01778	TCF19	id : 6941	2.16908	8.05402	13.0022	8.19884e-16	1.37283e-13	25.9291
Hs::NM_006584P01615	CCT6B	id : 10693	-1.92324	10.7309	-13	8.24408e-16	1.37776e-13	25.9237
Hs::BC015502P00689	HOMER1	id : 9456	-2.3527	8.37517	-12.9927	8.39385e-16	1.4001e-13	25.9058
Hs::BC049823P00460		NA	-2.25852	13.9352	-12.981	8.63955e-16	1.43697e-13	25.8771
Hs::NM_013230P01860	CD24	id : 100133941	1.71806	13.9355	12.9806	8.64788e-16	1.43697e-13	25.8762
Hs::NM_001005269P01292		NA	1.69792	10.667	12.9733	8.80616e-16	1.46048e-13	25.8581
Hs::BC100019P00403	HMGB2	id : 3148	1.52058	13.2968	12.9616	9.06348e-16	1.49967e-13	25.8295
Hs::NM_005869P01361	CWC27	id : 10283	-1.66322	9.3853	-12.961	9.07691e-16	1.49967e-13	25.828
Hs::AF258583P00554	RAB24	id : 53917	1.30074	9.72777	12.9511	9.30108e-16	1.5338e-13	25.8038
Hs::NM_018170P03376	RPRD1A	id : 55197	-1.82922	8.05744	-12.9484	9.36449e-16	1.54133e-13	25.797
Hs::BC004464P01049	CCDC28A	id : 25901	1.92589	9.08675	12.9449	9.44422e-16	1.55153e-13	25.7886
Hs::BC014453P00730	BACE2	id : 25825	-1.33169	12.7494	-12.9436	9.4763e-16	1.55386e-13	25.7853
Hs::NM_198841P02157	FAM120AOS	id : 158293	1.29703	9.91823	12.9419	9.51653e-16	1.55519e-13	25.781
Hs::CR603101P01378	TIMP3	id : 7078	2.37442	9.49394	12.9417	9.52012e-16	1.55519e-13	25.7807
Hs::BC013120P00383	PMAIP1	id : 5366	1.38277	10.4246	12.938	9.60688e-16	1.56643e-13	25.7717
Hs::NM_002014P01251	FKBP4	id : 2288	-1.81925	11.1293	-12.9356	9.66598e-16	1.57312e-13	25.7656
Hs::BC003682P00636	CDC42	id : 998	-1.03373	11.0575	-12.9188	1.00747e-15	1.63657e-13	25.7244
Hs::NM_004926P02765	ZFP36L1	id : 677	1.33669	10.6911	12.9124	1.02358e-15	1.65965e-13	25.7086
Hs::NM_032881P00354	LSM10	id : 84967	-1.32897	11.6579	-12.9069	1.03756e-15	1.67919e-13	25.6952
Hs::NM_004600P01619	TROVE2	id : 6738	-1.40844	10.7473	-12.8949	1.06903e-15	1.72692e-13	25.6655
Hs::NM_002129P00298	HMGB2	id : 3148	1.49151	12.012	12.8939	1.07156e-15	1.72779e-13	25.6631
Hs::BC002457P00597	DERL1	id : 79139	-1.29402	11.3222	-12.8928	1.07451e-15	1.72935e-13	25.6604
Hs::BC002493P01712	TCF19	id : 6941	1.93083	8.64172	12.8621	1.15945e-15	1.8626e-13	25.5848
Hs::BC033086P01953	TCF19	id : 6941	2.02157	8.60461	12.8598	1.16608e-15	1.86981e-13	25.5791
Hs::BC008453P00987	BZW2	id : 28969	-1.67135	11.7753	-12.8551	1.17989e-15	1.88847e-13	25.5674
Hs::AK026278P01071	TXNDC15	id : 79770	-1.40003	10.6297	-12.8324	1.2482e-15	1.99413e-13	25.5115
Hs::CR606086P00932	FGG	id : 2266	-3.52371	7.72973	-12.8295	1.25737e-15	2.00511e-13	25.5042
Hs::BC002684P00988	PSME3	id : 10197	-1.67407	11.5117	-12.8245	1.27297e-15	2.02615e-13	25.4919
Hs::BC001561P01591	DNASE1L1	id : 1774	1.59991	8.64877	12.8238	1.27522e-15	2.02615e-13	25.4902
Hs::BC100019P00409	HMGB2	id : 3148	1.56176	13.2108	12.8172	1.29623e-15	2.0558e-13	25.4739
Hs::NM_006096P02415	NDRG1	id : 10397	2.72373	10.331	12.802	1.34653e-15	2.13168e-13	25.4361
Hs::BC041384P03542	KLHL8	id : 57563	-1.65839	7.52862	-12.7919	1.38061e-15	2.18167e-13	25.4112
Hs::BC008596P02044	TMEM19	id : 55266	-1.94616	8.31272	-12.7856	1.40235e-15	2.212e-13	25.3957
Hs::BC108283P02149	CARHSP1	id : 23589	1.72996	9.30898	12.7811	1.41824e-15	2.23302e-13	25.3845
Hs::NM_001008530P01495	LGMN	id : 5641	-1.29835	10.1832	-12.7796	1.42368e-15	2.23481e-13	25.3807
Hs::CR601720P00741	TMED5	id : 50999	-0.994031	10.996	-12.7793	1.42451e-15	2.23481e-13	25.3801
Hs::NM_014038P00400	BZW2	id : 28969	-1.88299	11.7764	-12.7748	1.44078e-15	2.25627e-13	25.3688
Hs::NM_005368P00582	MB	id : 4151	1.99242	8.31593	12.7725	1.44916e-15	2.26532e-13	25.3631
Hs::NM_080392P01832		NA	-1.71578	12.9134	-12.738	1.57924e-15	2.46424e-13	25.2776
Hs::NM_016142P01713	HSD17B12	id : 51144	-1.55881	9.59807	-12.7368	1.58414e-15	2.46638e-13	25.2745
Hs::NM_012257P02097	HBP1	id : 26959	1.61573	8.8973	12.7362	1.58628e-15	2.46638e-13	25.2732
Hs::BC018001P00831	MB	id : 4151	2.14704	8.77264	12.7267	1.62439e-15	2.52113e-13	25.2496
Hs::NM_016061P02007	YPEL5	id : 51646	1.87025	9.40237	12.7189	1.65639e-15	2.56623e-13	25.2302
Hs::NM_004881P01199	TP53I3	id : 9540	1.16332	9.48742	12.7164	1.66677e-15	2.57773e-13	25.224
Hs::XM_930735P00932		NA	1.60544	10.2409	12.697	1.74967e-15	2.70113e-13	25.1757
Hs::NM_182487P05084	OLFML2A	id : 169611	2.3395	8.15711	12.682	1.81645e-15	2.79926e-13	25.1385
Hs::BC021892P01248	SCARB2	id : 950	-2.45776	8.54554	-12.6664	1.88907e-15	2.90603e-13	25.0995
Hs::CR592461P00533	CDC123	id : 8872	-1.17516	13.2351	-12.6591	1.92389e-15	2.95438e-13	25.0814
Hs::NM_213595P00592	ISCU	id : 23479	-1.11579	12.7179	-12.6577	1.93081e-15	2.95979e-13	25.0778
Hs::BC004155P00189	RNF5	id : 6048	1.45739	10.831	12.6515	1.96106e-15	3.00087e-13	25.0623
Hs::NM_007280P00471	OIP5	id : 11339	-2.21106	10.5548	-12.6469	1.98368e-15	3.03016e-13	25.0509
Hs::BC000234P00399	NNMT	id : 4837	-1.52887	12.5396	-12.6417	2.00981e-15	3.0647e-13	25.0379
Hs::XM_931817P00230		NA	2.09434	8.0239	12.6396	2.02056e-15	3.07571e-13	25.0326
Hs::NM_014765P02662	TOMM20	id : 9804	-1.63005	12.2642	-12.6379	2.02923e-15	3.08351e-13	25.0283
Hs::NM_014300P01072	SEC11A	id : 23478	1.02269	12.7915	12.6365	2.03592e-15	3.08542e-13	25.0251
Hs::BC048989P00514	INO80C	id : 125476	-1.71026	10.1202	-12.6362	2.03758e-15	3.08542e-13	25.0243
Hs::NM_053041P01006	COMMD7	id : 149951	-1.52866	9.52417	-12.6253	2.09437e-15	3.16592e-13	24.9969
Hs::NM_005517P00848	HMGN2	id : 3151	1.80613	14.0721	12.6208	2.11818e-15	3.19635e-13	24.9857
Hs::NM_016947P00400		NA	1.22766	12.995	12.6196	2.12462e-15	3.20053e-13	24.9827
Hs::NM_002656P03261	PLAGL1	id : 5325	2.02776	9.93762	12.6089	2.18204e-15	3.28135e-13	24.9561
Hs::NM_001003810P00618	HNRNPD	id : 3184	-1.26659	13.22	-12.6017	2.22199e-15	3.33017e-13	24.9381
Hs::AY775289P00848	PRMT1	id : 3276	-1.11289	13.0247	-12.6017	2.22215e-15	3.33017e-13	24.938
Hs::BC015973P00297	S100A10	id : 6281	1.76062	13.6622	12.5922	2.27578e-15	3.40467e-13	24.9143
Hs::BC011682P01730	CTSF	id : 8722	2.00534	8.36757	12.583	2.32928e-15	3.47874e-13	24.8912
Hs::BC047237P01092	YPEL5	id : 51646	1.44256	10.564	12.5807	2.3424e-15	3.49233e-13	24.8856
Hs::NM_006857P01168	SNRNP27	id : 11017	1.95592	9.47607	12.5766	2.36695e-15	3.52292e-13	24.8753
Hs::NM_006169P00966	NNMT	id : 4837	-1.57568	12.6309	-12.5665	2.42774e-15	3.60722e-13	24.85
Hs::NM_004779P01072	CNOT8	id : 9337	-1.31683	9.45328	-12.5642	2.44175e-15	3.62186e-13	24.8443
Hs::NM_003821P01502	RIPK2	id : 8767	-1.41859	10.5255	-12.5425	2.57899e-15	3.81893e-13	24.7899
Hs::BX537916P05123	LIMCH1	id : 22998	-1.31991	10.5604	-12.5404	2.59272e-15	3.83274e-13	24.7846
Hs::NM_031412P01692	GABARAPL1	id : 23710	1.78056	11.1699	12.5391	2.60161e-15	3.83936e-13	24.7812
Hs::XM_931046P00721		NA	2.59828	13.6886	12.5362	2.62055e-15	3.86076e-13	24.774
Hs::AF218016P01342	CERCAM	id : 51148	2.21383	8.12112	12.5353	2.62628e-15	3.86268e-13	24.7719
Hs::NM_017671P04327	FERMT1	id : 55612	-1.72648	9.59961	-12.5343	2.63284e-15	3.86579e-13	24.7694
Hs::BC095434P00283	ING4	id : 51147	1.49393	9.98675	12.5296	2.66424e-15	3.90531e-13	24.7576
Hs::NM_001333P00445	CTSL2	id : 1515	1.7848	9.24154	12.5217	2.71835e-15	3.97793e-13	24.7376
Hs::NM_006888P03610	CALM1	id : 801	-1.98933	9.15395	-12.5151	2.76385e-15	4.03772e-13	24.7211
Hs::XM_292085P00330		NA	1.0897	13.3526	12.5049	2.83597e-15	4.13615e-13	24.6955
Hs::NM_001008530P01516	LGMN	id : 5641	-1.32202	9.77016	-12.5018	2.858e-15	4.1613e-13	24.6878
Hs::XM_930446P00752		NA	-1.34579	10.0623	-12.5005	2.86772e-15	4.16367e-13	24.6844
Hs::NM_005003P00261	NDUFAB1	id : 4706	-1.33101	13.1973	-12.5003	2.86919e-15	4.16367e-13	24.6839
Hs::BC009839P00677	SKP1	id : 6500	-1.66579	14.2398	-12.4986	2.88145e-15	4.17451e-13	24.6796
Hs::BC009710P00615	GOSR2	id : 9570	-1.6742	9.71568	-12.4862	2.97315e-15	4.3002e-13	24.6485
Hs::BC002493P01638	TCF19	id : 6941	2.06568	8.39789	12.4717	3.08407e-15	4.45323e-13	24.612
Hs::NM_019051P00315	MRPL50	id : 54534	-1.23746	11.8851	-12.4681	3.1122e-15	4.48641e-13	24.603
Hs::NM_004600P01884	TROVE2	id : 6738	-1.59635	11.2213	-12.4593	3.18274e-15	4.58051e-13	24.5807
Hs::BC009596P00516	TPMT	id : 7172	-1.84277	10.4845	-12.4578	3.19473e-15	4.58311e-13	24.577
Hs::BC010578P01397	TARS	id : 6897	-1.60416	13.2265	-12.4577	3.19507e-15	4.58311e-13	24.5769
Hs::NM_007178P01308	STRAP	id : 11171	-1.34685	12.2922	-12.457	3.20087e-15	4.58388e-13	24.5751
Hs::BC001871P00358	C20orf24	id : 55969	-1.52609	13.4507	-12.4494	3.26315e-15	4.66539e-13	24.5559
Hs::BC000836P00508	YPEL5	id : 51646	1.61043	10.5066	12.4404	3.33841e-15	4.76516e-13	24.5332
Hs::NM_018944P00440	MIS18A	id : 54069	-1.55051	10.3485	-12.4379	3.3597e-15	4.7877e-13	24.5269
Hs::BC002813P00407	RFC2	id : 5982	1.19005	11.6671	12.4185	3.52935e-15	5.02125e-13	24.4779
Hs::BC000836P00353	YPEL5	id : 51646	1.58242	9.88719	12.4147	3.56352e-15	5.06159e-13	24.4683
Hs::NM_024684P00290	C11orf67	id : 28971	1.21216	9.9253	12.4099	3.60731e-15	5.11065e-13	24.4561
Hs::NM_017815P01102	HAUS4	id : 54930	1.10732	10.2781	12.4096	3.60979e-15	5.11065e-13	24.4554
Hs::NM_022171P02086	TCTA	id : 6988	1.56846	8.82316	12.3976	3.72152e-15	5.26027e-13	24.4251
Hs::BC111778P01358	DCAF4L2	id : 138009	1.33742	8.6537	12.3963	3.7335e-15	5.26866e-13	24.4219
Hs::NM_001008661P01347	CCBL2	id : 56267	-1.21755	10.8529	-12.3878	3.81532e-15	5.3754e-13	24.4004
Hs::NM_024104P00266	C19orf42	id : 79086	-1.17032	11.4998	-12.3787	3.90393e-15	5.49076e-13	24.3775
Hs::NM_001536P00816	PRMT1	id : 3276	-1.08939	13.2327	-12.3782	3.90981e-15	5.49076e-13	24.376
Hs::NM_018584P00586	CAMK2N1	id : 55450	1.52443	9.41785	12.377	3.92131e-15	5.49804e-13	24.3731
Hs::AY205314P01269	TROVE2	id : 6738	-1.49355	9.68522	-12.3689	4.00244e-15	5.60277e-13	24.3527
Hs::NM_152766P00221	C17orf61	id : 254863	1.36352	12.2781	12.3679	4.01259e-15	5.60797e-13	24.3502
Hs::BC007986P00694	TK1	id : 7083	1.69138	10.2676	12.3663	4.02967e-15	5.62281e-13	24.346
Hs::NM_001955P00801	EDN1	id : 1906	1.83528	9.10286	12.3593	4.10233e-15	5.71504e-13	24.3282
Hs::NM_006270P00391	RRAS	id : 6237	1.90291	10.0227	12.3574	4.12196e-15	5.72806e-13	24.3234
Hs::NM_024758P00801	AGMAT	id : 79814	-1.6544	8.92111	-12.3571	4.12484e-15	5.72806e-13	24.3228
Hs::CR609510P01780	GNPDA1	id : 10007	-1.52114	10.0455	-12.3543	4.15469e-15	5.76033e-13	24.3156
Hs::NM_138448P00820	ACYP2	id : 98	-2.4461	8.69595	-12.3533	4.165e-15	5.76544e-13	24.3131
Hs::NM_033452P01282	TRIM47	id : 91107	1.54794	8.87426	12.3522	4.17693e-15	5.77279e-13	24.3103
Hs::BC014277P01332	TIMP3	id : 7078	2.25695	9.61319	12.3441	4.26406e-15	5.88387e-13	24.2897
Hs::NM_000022P00860	ADA	id : 100	-1.67958	9.9948	-12.343	4.27532e-15	5.89007e-13	24.2871
Hs::NM_005338P07122	HIP1	id : 3092	1.42619	9.18629	12.3354	4.35958e-15	5.99007e-13	24.2677
Hs::NM_133259P04790	LRPPRC	id : 10128	-1.94046	9.65758	-12.3352	4.36167e-15	5.99007e-13	24.2672
Hs::NM_016332P00852	SEPX1	id : 51734	-1.73705	9.31193	-12.3315	4.40313e-15	6.03748e-13	24.2578
Hs::NM_022916P01770	VPS33A	id : 65082	-1.56864	8.61743	-12.3297	4.42331e-15	6.05563e-13	24.2532
Hs::NM_182513P01553	SPC24	id : 147841	1.31434	9.28371	12.3271	4.45234e-15	6.08579e-13	24.2467
Hs::NM_022334P00414	ITGB1BP1	id : 9270	-1.7447	11.6862	-12.3187	4.54863e-15	6.20767e-13	24.2254
Hs::NM_003258P00513	TK1	id : 7083	1.78736	10.6271	12.3116	4.63182e-15	6.3113e-13	24.2074
Hs::BC110536P01975	IWS1	id : 55677	-1.42095	9.44844	-12.3065	4.69227e-15	6.38369e-13	24.1945
Hs::AK027885P01029	PCGF6	id : 84108	-1.6354	9.81843	-12.2953	4.82849e-15	6.55876e-13	24.166
Hs::BC014277P01388	TIMP3	id : 7078	2.07559	8.98552	12.2934	4.85133e-15	6.57952e-13	24.1613
Hs::NM_018982P01074	YIPF1	id : 54432	-1.62063	9.50195	-12.2858	4.94649e-15	6.69815e-13	24.142
Hs::NM_017969P02102	IWS1	id : 55677	-1.48931	9.45957	-12.2649	5.21811e-15	7.05498e-13	24.0888
Hs::NM_016174P02232	CERCAM	id : 51148	2.16159	8.31918	12.2613	5.26638e-15	7.10921e-13	24.0796
Hs::AK002024P01640	MKLN1	id : 4289	-1.70553	8.63601	-12.2557	5.34175e-15	7.19979e-13	24.0655
Hs::BC019917P00917	QKI	id : 9444	-1.57459	8.68278	-12.2551	5.35003e-15	7.1998e-13	24.064
Hs::BC004553P01465	RIPK2	id : 8767	-1.46853	9.82852	-12.2519	5.39435e-15	7.24823e-13	24.0557
Hs::NM_006913P00701	RNF5	id : 6048	1.30559	10.1246	12.2431	5.51726e-15	7.40197e-13	24.0333
Hs::BC000836P00681	YPEL5	id : 51646	1.49742	9.52298	12.2411	5.54605e-15	7.42914e-13	24.0281
Hs::NM_012257P02209	HBP1	id : 26959	1.7942	8.54294	12.2348	5.63585e-15	7.53784e-13	24.0122
Hs::BC011731P01365	G3BP2	id : 9908	-1.75665	9.36745	-12.2333	5.65666e-15	7.55407e-13	24.0085
Hs::NM_174961P01186		NA	1.46194	9.50777	12.231	5.69128e-15	7.58867e-13	24.0024
Hs::BC108717P01012	CCDC28A	id : 25901	2.05879	8.16432	12.2245	5.78569e-15	7.70275e-13	23.986
Hs::XM_926427P00052		NA	1.51501	14.5026	12.2223	5.81898e-15	7.73525e-13	23.9803
Hs::NM_002875P01022	RAD51	id : 5888	1.26585	9.91213	12.2164	5.90703e-15	7.84033e-13	23.9654
Hs::AF354656P01224	BBC3	id : 27113	2.11742	9.28727	12.2134	5.95299e-15	7.88929e-13	23.9577
Hs::NM_080391P00733	PTP4A2	id : 8073	-1.22842	13.3488	-12.2112	5.98635e-15	7.92145e-13	23.9521
Hs::NM_001423P02105	EMP1	id : 2012	1.37282	8.62107	12.2098	6.00773e-15	7.93551e-13	23.9486
Hs::NM_024108P00295	TRAPPC6A	id : 79090	1.65085	9.5362	12.2093	6.0152e-15	7.93551e-13	23.9473
Hs::BC001671P00253	HDDC2	id : 51020	-1.28927	11.8931	-12.2056	6.07333e-15	7.99348e-13	23.9378
Hs::NM_001024671P00476		NA	1.31042	10.5804	12.2053	6.07751e-15	7.99348e-13	23.9371
Hs::BC001625P01266	PDIA5	id : 10954	-1.18486	9.75527	-12.2034	6.10812e-15	8.02163e-13	23.9321
Hs::NM_145699P00188	APOBEC3A	id : 200315	2.20927	7.4814	12.2019	6.13041e-15	8.03878e-13	23.9284
Hs::BC024648P00268	PHPT1	id : 29085	0.918627	12.2448	12.2004	6.15405e-15	8.05764e-13	23.9246
Hs::NM_016277P02305	RAB23	id : 51715	-2.23069	8.25314	-12.1946	6.24688e-15	8.1669e-13	23.9097
Hs::XM_931801P00351		NA	2.03948	7.92792	12.1929	6.27441e-15	8.19059e-13	23.9053
Hs::BC003549P00571	ECHDC1	id : 55862	-1.23744	11.4394	-12.1853	6.39783e-15	8.33766e-13	23.8859
Hs::NM_014145P00491	C20orf30	id : 29058	1.65561	10.6851	12.1848	6.40622e-15	8.33766e-13	23.8846
Hs::NM_152766P00235	C17orf61	id : 254863	1.24475	12.1055	12.1837	6.4235e-15	8.34767e-13	23.882
Hs::NM_080677P00419	DYNLL2	id : 140735	-1.31358	9.95654	-12.1771	6.53353e-15	8.47801e-13	23.8651
Hs::XM_497558P00368		NA	1.10604	10.6366	12.1726	6.60964e-15	8.56401e-13	23.8535
Hs::BC093076P00111	PPIA	id : 5478	1.34561	11.922	12.1617	6.79766e-15	8.79454e-13	23.8256
Hs::NM_130898P00937	CREB3L4	id : 148327	1.94664	8.06511	12.1603	6.8224e-15	8.81345e-13	23.822
Hs::BC051696P03397	ZNF664	id : 144348	-1.35516	11.3764	-12.1585	6.85384e-15	8.84094e-13	23.8174
Hs::NM_001007254P05277		NA	-2.05351	7.94411	-12.1488	7.02545e-15	9.03625e-13	23.7928
Hs::NM_001009932P02049	DNASE1L1	id : 1774	1.38051	8.61989	12.1488	7.026e-15	9.03625e-13	23.7927
Hs::BX247993P00560	GMPR2	id : 51292	-1.6735	10.3818	-12.1472	7.05479e-15	9.05989e-13	23.7887
Hs::XM_927296P00506		NA	1.60881	11.533	12.1395	7.19581e-15	9.22738e-13	23.769
Hs::NM_020375P00634	C12orf5	id : 57103	-1.43933	11.8508	-12.1382	7.22076e-15	9.24576e-13	23.7655
Hs::BC000819P00817	CCBL2	id : 56267	-1.15593	11.1344	-12.1358	7.26408e-15	9.28602e-13	23.7596
Hs::NM_032852P00571	ATG4C	id : 84938	-1.65188	9.30797	-12.1353	7.27353e-15	9.28602e-13	23.7583
Hs::NM_006096P02832	NDRG1	id : 10397	2.68784	10.4387	12.1345	7.2886e-15	9.29163e-13	23.7562
Hs::AK095649P01434	NDRG1	id : 10397	2.25712	8.32603	12.1217	7.53298e-15	9.58913e-13	23.7234
Hs::NM_017958P00738	PLEKHB2	id : 55041	-1.02637	11.1944	-12.1185	7.59594e-15	9.65516e-13	23.7151
Hs::BC065015P00547	CNPY2	id : 10330	-1.23669	13.6892	-12.1127	7.71073e-15	9.7848e-13	23.7002
Hs::NM_001005266P01088		NA	1.93202	13.6648	12.1122	7.72041e-15	9.7848e-13	23.6989
Hs::M90684P00724	HLA-G	id : 3135	1.20076	11.7203	12.1044	7.87629e-15	9.96305e-13	23.679
Hs::NM_001009186P01157	CCT6A	id : 908	-2.07459	13.1249	-12.104	7.88393e-15	9.96305e-13	23.678
Hs::XM_931536P01035		NA	-2.02229	13.7163	-12.0957	8.05515e-15	1.01647e-12	23.6566
Hs::NM_007362P01222	NCBP2	id : 22916	-1.0839	11.1024	-12.094	8.09114e-15	1.01953e-12	23.6522
Hs::NM_006584P01386	CCT6B	id : 10693	-1.68025	8.45225	-12.0924	8.12268e-15	1.02203e-12	23.6483
Hs::NM_181641P00147	CKLF	id : 51192	1.01604	12.7288	12.0915	8.14227e-15	1.02301e-12	23.6459
Hs::NM_016142P01725	HSD17B12	id : 51144	-1.6895	9.66648	-12.0895	8.18568e-15	1.02698e-12	23.6406
Hs::NM_198841P02238	FAM120AOS	id : 158293	1.33113	9.58607	12.086	8.25805e-15	1.03457e-12	23.6319
Hs::NM_031446P00575	C18orf21	id : 83608	-1.26205	10.9079	-12.0821	8.34167e-15	1.04223e-12	23.6219
Hs::NM_000801P00904	FKBP1A	id : 2280	-1.47149	9.19948	-12.0821	8.34309e-15	1.04223e-12	23.6217
Hs::BC041809P00599	GCLM	id : 2730	-1.33192	11.0648	-12.0793	8.4027e-15	1.04817e-12	23.6146
Hs::BC002499P00930	AURKA	id : 6790	-1.43929	11.4016	-12.0774	8.44472e-15	1.0519e-12	23.6096
Hs::NM_002396P01750	ME2	id : 4200	-1.7318	10.0754	-12.0763	8.46691e-15	1.05316e-12	23.607
Hs::AK026278P01091	TXNDC15	id : 79770	-1.49018	10.9718	-12.0687	8.63561e-15	1.07261e-12	23.5874
Hs::CR603690P00057	WBSCR22	id : 114049	-1.06537	13.2726	-12.0679	8.65257e-15	1.07319e-12	23.5854
Hs::NM_052966P06543	FAM129A	id : 116496	1.55255	9.05049	12.067	8.67316e-15	1.07421e-12	23.5831
Hs::BC008308P02306	CUL4A	id : 8451	-1.33794	10.2034	-12.0622	8.78171e-15	1.08611e-12	23.5707
Hs::NM_022916P01425	VPS33A	id : 65082	-1.7998	8.03842	-12.0496	9.07196e-15	1.11936e-12	23.5383
Hs::NM_005017P00760	PCYT1A	id : 5130	-2.48651	8.26822	-12.0494	9.07622e-15	1.11936e-12	23.5378
Hs::NM_016475P00771	JKAMP	id : 51528	-1.19139	10.6511	-12.0406	9.28464e-15	1.14344e-12	23.5152
Hs::NM_001005267P00843		NA	1.90294	13.6758	12.0331	9.46811e-15	1.16439e-12	23.4958
Hs::BC005090P01066	AGMAT	id : 79814	-1.88768	9.10186	-12.0319	9.49755e-15	1.16636e-12	23.4927
Hs::NM_005932P01384	MIPEP	id : 4285	-1.7136	9.13162	-12.029	9.56876e-15	1.17345e-12	23.4852
Hs::BC101266P00694		NA	1.82018	13.6924	12.0228	9.72217e-15	1.18951e-12	23.4694
Hs::NM_007278P00423	GABARAP	id : 11337	1.24778	12.5023	12.0226	9.72703e-15	1.18951e-12	23.4689
Hs::XM_931790P00325		NA	1.58347	8.22692	12.0165	9.88179e-15	1.20674e-12	23.4532
Hs::NM_130781P00699	RAB24	id : 53917	1.43903	9.88466	12.0108	1.00281e-14	1.22289e-12	23.4385
Hs::BC007710P00808	SSR1	id : 6745	-1.7024	11.8123	-12.0096	1.00611e-14	1.2252e-12	23.4353
Hs::BC015516P00303	SRGN	id : 5552	-1.86603	11.7097	-12.0074	1.01185e-14	1.22959e-12	23.4296
Hs::NM_016589P00815	C3orf1	id : 51300	-1.10471	11.9418	-12.0071	1.01253e-14	1.22959e-12	23.4289
Hs::NM_002395P00849	ME1	id : 4199	-1.58299	9.89982	-12.0026	1.02436e-14	1.24221e-12	23.4174
Hs::NM_003372P00683	VBP1	id : 7411	-1.78851	10.977	-11.9984	1.03549e-14	1.25397e-12	23.4066
Hs::NM_000900P00266	MGP	id : 4256	1.63016	10.0952	11.9968	1.03996e-14	1.25763e-12	23.4023
Hs::NM_014255P00785	CNPY2	id : 10330	-1.0377	12.8947	-11.9904	1.05731e-14	1.27684e-12	23.3858
Hs::NM_203377P00674	MB	id : 4151	2.10899	8.35172	11.9856	1.07057e-14	1.29106e-12	23.3734
Hs::BC070182P00067	PTP4A2	id : 8073	-1.2383	13.417	-11.9791	1.08872e-14	1.31114e-12	23.3567
Hs::BC016854P00167	C11orf67	id : 28971	1.21903	10.1463	11.9769	1.09487e-14	1.31672e-12	23.3511
Hs::NM_018944P00478	MIS18A	id : 54069	-1.59755	9.65468	-11.9629	1.13549e-14	1.36368e-12	23.3148
Hs::NM_002966P00449	S100A10	id : 6281	1.73693	13.9787	11.9581	1.14971e-14	1.37886e-12	23.3024
Hs::NM_024108P00262	TRAPPC6A	id : 79090	1.85109	9.38362	11.9546	1.16008e-14	1.38938e-12	23.2935
Hs::NM_002923P00522	RGS2	id : 5997	-1.87914	9.90561	-11.9484	1.17882e-14	1.40989e-12	23.2775
Hs::BC025699P01171	SMAD2	id : 4087	-1.54758	10.2402	-11.944	1.19257e-14	1.42438e-12	23.266
Hs::NM_021914P02239	CFL2	id : 1073	1.46717	9.96665	11.9426	1.19668e-14	1.42666e-12	23.2626
Hs::NM_006391P03356	IPO7	id : 10527	-1.58563	9.50807	-11.9423	1.19776e-14	1.42666e-12	23.2616
Hs::BC014907P00876	TOMM34	id : 10953	-1.71075	9.22093	-11.9412	1.2013e-14	1.42892e-12	23.2587
Hs::BC090889P02516	AHNAK2	id : 113146	2.07036	9.01174	11.9358	1.21816e-14	1.447e-12	23.2448
Hs::NM_144593P00289	RHEBL1	id : 121268	1.70525	8.70909	11.9327	1.22805e-14	1.45676e-12	23.2368
Hs::CR613766P01402	TIMP3	id : 7078	2.06775	8.93072	11.9317	1.23115e-14	1.45845e-12	23.2343
Hs::NM_018115P01366	SDAD1	id : 55153	-1.65581	9.67576	-11.929	1.23966e-14	1.46477e-12	23.2274
Hs::AK000373P02093	SYBU	id : 55638	2.16447	7.98155	11.929	1.23985e-14	1.46477e-12	23.2273
Hs::BC021892P00345	SCARB2	id : 950	-2.32636	8.10913	-11.9225	1.26107e-14	1.48783e-12	23.2104
Hs::BC018001P00547	MB	id : 4151	1.85387	8.34068	11.9146	1.28723e-14	1.51573e-12	23.1899
Hs::NM_199484P00522		NA	-1.43021	13.4626	-11.9143	1.28821e-14	1.51573e-12	23.1892
Hs::BC049823P00453		NA	-2.23022	14.1388	-11.9125	1.2943e-14	1.52085e-12	23.1845
Hs::NM_021218P00664	C9orf80	id : 58493	-1.32127	9.92114	-11.909	1.30611e-14	1.53266e-12	23.1754
Hs::XM_930446P00773		NA	-1.407	9.94554	-11.9065	1.31432e-14	1.54021e-12	23.1692
Hs::NM_013230P01883	CD24	id : 100133941	1.71128	13.9835	11.9055	1.31807e-14	1.54213e-12	23.1663
Hs::BC012117P00510	CWC27	id : 10283	-1.381	11.2947	-11.905	1.3195e-14	1.54213e-12	23.1653
Hs::NM_004458P04559	ACSL4	id : 2182	-2.02075	8.75874	-11.9022	1.32924e-14	1.55143e-12	23.1579
Hs::NM_005319P00598	HIST1H1C	id : 3006	1.49015	11.9721	11.8989	1.34079e-14	1.56282e-12	23.1493
Hs::BC110536P02368	IWS1	id : 55677	-1.50961	9.63151	-11.8905	1.3702e-14	1.59497e-12	23.1277
Hs::NM_152705P00551	POLR1D	id : 51082	-1.34991	10.2679	-11.8873	1.38169e-14	1.60619e-12	23.1194
Hs::NM_006644P03181	HSPH1	id : 10808	-1.51267	10.6076	-11.8852	1.3895e-14	1.61312e-12	23.1138
Hs::NM_003290P01838	TPM4	id : 7171	-1.7662	7.85137	-11.8824	1.39949e-14	1.6213e-12	23.1066
Hs::NM_173609P01019		NA	1.98425	13.2756	11.8822	1.40027e-14	1.6213e-12	23.1061
Hs::BC012290P00371	ACYP2	id : 98	-2.16503	9.55754	-11.8817	1.40223e-14	1.62142e-12	23.1047
Hs::BC049823P00469		NA	-2.15836	13.5516	-11.8649	1.4649e-14	1.69162e-12	23.0612
Hs::BC009569P01265	ASB3	id : 51130	-1.40374	9.71654	-11.8641	1.46791e-14	1.69286e-12	23.0591
Hs::NM_005899P03870	NBR1	id : 4077	1.4102	10.606	11.8611	1.47947e-14	1.70394e-12	23.0513
Hs::AK075539P01029	BACE2	id : 25825	-1.39031	12.4657	-11.8594	1.48579e-14	1.70895e-12	23.047
Hs::BC003175P02410	NDRG1	id : 10397	2.65434	10.2722	11.8532	1.51025e-14	1.7348e-12	23.0308
Hs::NM_024573P01414	C6orf211	id : 79624	-1.71781	10.1288	-11.8502	1.52215e-14	1.74616e-12	23.023
Hs::XM_927197P00990		NA	-1.34203	14.6385	-11.8472	1.53384e-14	1.75726e-12	23.0153
Hs::XM_927730P00116		NA	1.12764	11.2381	11.8425	1.55292e-14	1.77678e-12	23.003
Hs::NM_006888P03885	CALM1	id : 801	-1.97676	9.42872	-11.8419	1.55531e-14	1.77717e-12	23.0015
Hs::NM_005017P00531	PCYT1A	id : 5130	-2.06909	8.41244	-11.8398	1.56384e-14	1.78458e-12	22.9961
Hs::NM_000661P00124	RPL9	id : 6133	-1.36372	14.9183	-11.8312	1.59959e-14	1.82299e-12	22.9735
Hs::BC107708P00293	RPL22L1	id : 200916	-2.23478	13.9491	-11.8305	1.60212e-14	1.82348e-12	22.972
Hs::NM_003225P00239	TFF1	id : 7031	-1.97425	7.44658	-11.8279	1.61332e-14	1.83383e-12	22.965
Hs::AK002024P01334	MKLN1	id : 4289	-1.502	9.2193	-11.8199	1.64711e-14	1.8698e-12	22.9444
Hs::NM_003821P01088	RIPK2	id : 8767	-1.58906	10.5474	-11.8129	1.67772e-14	1.90207e-12	22.926
Hs::BC070182P00648	PTP4A2	id : 8073	-1.11051	13.0751	-11.8082	1.69843e-14	1.92304e-12	22.9138
Hs::BC051696P03411	ZNF664	id : 144348	-1.27522	12.0316	-11.8031	1.72109e-14	1.94617e-12	22.9006
Hs::BC025673P01376	SKP1	id : 6500	-1.62083	14.2003	-11.7909	1.77676e-14	2.00652e-12	22.8689
Hs::NM_152295P02048	TARS	id : 6897	-1.58937	13.291	-11.7897	1.78263e-14	2.01054e-12	22.8656
Hs::NM_052966P06679	FAM129A	id : 116496	1.58837	9.15308	11.78	1.8283e-14	2.05938e-12	22.8404
Hs::NM_020803P03864	KLHL8	id : 57563	-1.81438	7.69304	-11.7782	1.83677e-14	2.06625e-12	22.8358
Hs::NM_002914P00416	RFC2	id : 5982	1.21701	12.0223	11.7716	1.86911e-14	2.09991e-12	22.8184
Hs::NM_174909P00234	TMEM167A	id : 153339	-1.15651	12.186	-11.7659	1.897e-14	2.1285e-12	22.8037
Hs::BC012853P00862	GNPDA1	id : 10007	-1.46915	9.7368	-11.76	1.92642e-14	2.15873e-12	22.7884
Hs::BC032748P00020	MYL12A	id : 10627	-1.65948	13.559	-11.7551	1.95137e-14	2.18388e-12	22.7755
Hs::XM_495907P00098		NA	2.02014	7.9739	11.7518	1.96862e-14	2.20035e-12	22.7668
Hs::BC025774P01614	HYAL1	id : 3373	1.98754	9.04691	11.7471	1.99281e-14	2.22454e-12	22.7546
Hs::NM_007182P01812	RASSF1	id : 11186	1.59763	9.30537	11.7453	2.00231e-14	2.23055e-12	22.7499
Hs::CR604003P01327	LGMN	id : 5641	-1.26775	10.358	-11.7451	2.00332e-14	2.23055e-12	22.7494
Hs::NM_002130P02229	HMGCS1	id : 3157	-1.59514	8.36386	-11.7443	2.0074e-14	2.23224e-12	22.7473
Hs::NM_024758P01064	AGMAT	id : 79814	-1.77623	9.17382	-11.7319	2.07388e-14	2.30323e-12	22.7149
Hs::BC001625P01221	PDIA5	id : 10954	-1.322	9.42218	-11.7197	2.14143e-14	2.37521e-12	22.683
Hs::NM_001902P00804	CTH	id : 1491	-1.99763	10.585	-11.7162	2.16109e-14	2.39397e-12	22.6739
Hs::BC011444P00464	CFL2	id : 1073	1.43827	10.87	11.7148	2.16876e-14	2.39941e-12	22.6703
Hs::NM_130847P08327	AMOTL1	id : 154810	1.44355	10.5382	11.7143	2.17188e-14	2.39982e-12	22.6689
Hs::NM_013230P01787	CD24	id : 100133941	1.56514	12.6226	11.7127	2.18107e-14	2.40445e-12	22.6647
Hs::NM_016142P01017	HSD17B12	id : 51144	-1.73313	8.40785	-11.7126	2.1816e-14	2.40445e-12	22.6644
Hs::NM_005932P01483	MIPEP	id : 4285	-1.46399	9.17635	-11.7117	2.18685e-14	2.40719e-12	22.662
Hs::BT007110P00490	MANF	id : 7873	-1.08529	12.0851	-11.7101	2.19574e-14	2.41205e-12	22.658
Hs::NM_002076P04339	GNS	id : 2799	-1.41339	9.5698	-11.71	2.19681e-14	2.41205e-12	22.6575
Hs::NM_152437P04270	ZNF664	id : 144348	-1.37573	11.4352	-11.7065	2.21709e-14	2.43126e-12	22.6484
Hs::BC009839P00039	SKP1	id : 6500	-1.49413	13.9327	-11.6991	2.26046e-14	2.4757e-12	22.6291
Hs::BC070314P00222	MGP	id : 4256	1.71071	9.77449	11.6984	2.26444e-14	2.47694e-12	22.6273
Hs::BC051863P02852	FAM35A	id : 54537	-1.32741	9.3655	-11.6843	2.35017e-14	2.5675e-12	22.5903
Hs::NM_018115P01385	SDAD1	id : 55153	-1.65042	9.16969	-11.683	2.35805e-14	2.57288e-12	22.587
Hs::NM_032549P00792	IMMP2L	id : 83943	-1.51229	8.76122	-11.6799	2.37702e-14	2.59033e-12	22.579
Hs::NM_005368P00589	MB	id : 4151	2.06952	8.81348	11.6788	2.38409e-14	2.59478e-12	22.576
Hs::AF161445P00753	JKAMP	id : 51528	-1.19635	10.6007	-11.677	2.39567e-14	2.60413e-12	22.5712
Hs::BC106933P01118	CCT4	id : 10575	-1.87029	13.6285	-11.6762	2.40057e-14	2.6062e-12	22.5692
Hs::BC092514P02251	CHUK	id : 1147	-1.39038	8.61043	-11.6747	2.40996e-14	2.61315e-12	22.5653
Hs::NM_018982P00943	YIPF1	id : 54432	-1.77496	9.45323	-11.6713	2.43139e-14	2.6331e-12	22.5564
Hs::NM_001031706P00041		NA	-1.1082	11.3307	-11.6699	2.44067e-14	2.63986e-12	22.5526
Hs::CR749314P02570	NAA50	id : 80218	-1.71268	11.2477	-11.6652	2.47088e-14	2.66922e-12	22.5404
Hs::XM_928563P00275		NA	-1.45899	9.34361	-11.658	2.51811e-14	2.71688e-12	22.5215
Hs::NM_006270P00714	RRAS	id : 6237	1.80396	10.314	11.6548	2.53991e-14	2.73701e-12	22.5129
Hs::NM_003144P02743	SSR1	id : 6745	-1.59445	10.6274	-11.6524	2.55576e-14	2.75068e-12	22.5067
Hs::NM_030928P01704	CDT1	id : 81620	1.61183	8.27162	11.6491	2.57818e-14	2.77138e-12	22.498
Hs::NM_002727P00094	SRGN	id : 5552	-1.92623	12.0563	-11.648	2.58563e-14	2.77597e-12	22.4952
Hs::NM_032305P00833	POLR3GL	id : 84265	1.68246	9.1918	11.6443	2.61074e-14	2.7973e-12	22.4855
Hs::NM_006547P02796	IGF2BP3	id : 10643	-1.40533	10.247	-11.6437	2.61475e-14	2.7973e-12	22.484
Hs::NM_003418P00417	CNBP	id : 7555	-1.15361	11.797	-11.6437	2.61514e-14	2.7973e-12	22.4839
Hs::BC000706P00272	C6orf48	id : 50854	1.24508	13.0728	11.6411	2.63269e-14	2.81262e-12	22.4772
Hs::NM_001005268P00863		NA	1.89768	13.701	11.6395	2.6437e-14	2.82091e-12	22.473
Hs::BC005339P00517	TPMT	id : 7172	-1.75514	10.2854	-11.6339	2.68305e-14	2.8594e-12	22.4583
Hs::X98743P01676	DDX18	id : 8886	-1.50496	10.06	-11.6318	2.6982e-14	2.87203e-12	22.4527
Hs::NM_031446P00557	C18orf21	id : 83608	-1.19418	9.98949	-11.6313	2.70158e-14	2.87212e-12	22.4515
Hs::NM_015590P00508	GPATCH4	id : 54865	-1.07354	11.343	-11.6307	2.70574e-14	2.87303e-12	22.4499
Hs::XM_495907P00082		NA	1.86881	8.06989	11.6263	2.73775e-14	2.90349e-12	22.4382
Hs::NM_198319P00935		NA	-1.11737	13.1597	-11.624	2.75439e-14	2.91758e-12	22.4322
Hs::NM_170717P01600		NA	1.60374	9.25607	11.617	2.80572e-14	2.96833e-12	22.4138
Hs::NM_003761P00229	VAMP8	id : 8673	1.12991	12.3534	11.6153	2.81842e-14	2.97815e-12	22.4093
Hs::NM_001039966P02763	GPER	id : 2852	1.50918	9.57136	11.614	2.82781e-14	2.98445e-12	22.406
Hs::BC009710P00582	GOSR2	id : 9570	-1.17711	10.6764	-11.6099	2.85862e-14	3.01332e-12	22.3952
Hs::AF180519P01754	GABARAPL3	id : 23766	1.58928	10.9826	11.6081	2.87248e-14	3.02427e-12	22.3903
Hs::NM_152766P00223	C17orf61	id : 254863	1.33373	12.2745	11.6071	2.88009e-14	3.02862e-12	22.3877
Hs::NM_004436P00970	ENSA	id : 2029	1.17119	12.8995	11.6049	2.89638e-14	3.04208e-12	22.3821
Hs::AB209864P06738	COL5A1	id : 1289	1.49416	9.55234	11.6026	2.91405e-14	3.05695e-12	22.376
Hs::NM_000509P01239	FGG	id : 2266	-3.32384	6.97039	-11.5941	2.98032e-14	3.1227e-12	22.3536
Hs::AF172085P00301	CAV1	id : 857	1.20969	13.0954	11.5913	3.00221e-14	3.14186e-12	22.3463
Hs::NM_207046P00796	ENSA	id : 2029	1.12997	13.0318	11.5895	3.01662e-14	3.15315e-12	22.3416
Hs::BC003175P01574	NDRG1	id : 10397	2.37558	8.32682	11.5872	3.03506e-14	3.16862e-12	22.3355
Hs::BC006311P01335	GLTSCR2	id : 29997	1.40842	13.43	11.5806	3.08847e-14	3.22051e-12	22.3181
Hs::NM_017939P02253		NA	-1.37836	10.3546	-11.5793	3.09946e-14	3.22811e-12	22.3146
Hs::NM_004462P01674	FDFT1	id : 2222	-1.25673	12.0818	-11.574	3.14268e-14	3.26922e-12	22.3008
Hs::BC004450P00492	TRAPPC6A	id : 79090	1.87334	9.83321	11.5655	3.21397e-14	3.33938e-12	22.2784
Hs::NM_001002000P00797	GMPR2	id : 51292	-1.52793	9.6443	-11.5649	3.21955e-14	3.3412e-12	22.2767
Hs::NM_130781P01181	RAB24	id : 53917	1.21864	9.88797	11.563	3.23522e-14	3.35346e-12	22.2718
Hs::NM_021127P00434	PMAIP1	id : 5366	1.24481	10.8075	11.561	3.25237e-14	3.36723e-12	22.2666
Hs::BC004380P00249	CKLF	id : 51192	1.16271	11.3651	11.5516	3.33446e-14	3.44812e-12	22.2417
Hs::NM_015710P01346	GLTSCR2	id : 29997	1.40054	13.3477	11.547	3.37552e-14	3.48643e-12	22.2295
Hs::BC032663P00587	PMAIP1	id : 5366	1.27464	10.7362	11.5457	3.38701e-14	3.49416e-12	22.2262
Hs::NM_005698P01119	SCAMP3	id : 10067	-1.13536	10.8785	-11.5444	3.39845e-14	3.50181e-12	22.2228
Hs::XM_927296P00534		NA	1.38074	10.7039	11.5401	3.43741e-14	3.53777e-12	22.2114
Hs::BC032663P01090	PMAIP1	id : 5366	1.23847	10.3821	11.5394	3.44372e-14	3.54008e-12	22.2096
Hs::NM_003258P00715	TK1	id : 7083	1.90183	10.3307	11.5293	3.53706e-14	3.63174e-12	22.183
Hs::NM_004779P01152	CNOT8	id : 9337	-1.46317	10.5994	-11.5277	3.55251e-14	3.64331e-12	22.1786
Hs::NM_030961P02801	TRIM56	id : 81844	1.45223	9.02063	11.522	3.60648e-14	3.69431e-12	22.1636
Hs::NM_145247P00468	MEIR5	id : 119392	1.43287	9.4536	11.5174	3.65046e-14	3.73496e-12	22.1515
Hs::NM_177988P00237	MRPL47	id : 57129	-1.21568	13.2654	-11.5165	3.65962e-14	3.73994e-12	22.149
Hs::BC015973P00093	S100A10	id : 6281	1.70826	13.5606	11.5091	3.73185e-14	3.80929e-12	22.1295
Hs::NM_012319P02400	SLC39A6	id : 25800	-2.42125	9.77024	-11.5073	3.74958e-14	3.82291e-12	22.1248
Hs::AB209512P02219	LIMA1	id : 51474	-1.92991	11.7323	-11.5054	3.76844e-14	3.83756e-12	22.1198
Hs::BC004450P00263	TRAPPC6A	id : 79090	1.74922	9.48445	11.505	3.77277e-14	3.83756e-12	22.1187
Hs::XM_933660P00612		NA	-1.42701	10.9667	-11.5012	3.81076e-14	3.87168e-12	22.1087
Hs::NM_175061P02679	JAZF1	id : 221895	-1.48476	8.81547	-11.5003	3.82031e-14	3.87686e-12	22.1062
Hs::BC093078P00273	MGP	id : 4256	1.72832	9.9005	11.4983	3.84071e-14	3.89302e-12	22.1009
Hs::NM_006014P00493	LAGE3	id : 8270	1.34066	11.5227	11.4965	3.85888e-14	3.9069e-12	22.0962
Hs::NM_005506P04565	SCARB2	id : 950	-1.28499	10.4801	-11.495	3.87425e-14	3.9179e-12	22.0922
Hs::NM_030929P01358	KAZALD1	id : 81621	1.69783	7.42047	11.4927	3.89748e-14	3.93682e-12	22.0863
Hs::NM_030928P01494	CDT1	id : 81620	1.45791	8.84387	11.4909	3.91621e-14	3.95115e-12	22.0815
Hs::BC005090P00606	AGMAT	id : 79814	-1.83248	8.93365	-11.4856	3.97178e-14	4.00258e-12	22.0674
Hs::NM_019054P02453	FAM35A	id : 54537	-1.44092	9.21203	-11.4848	3.98077e-14	4.007e-12	22.0652
Hs::NM_174909P00207	TMEM167A	id : 153339	-1.14054	11.681	-11.4835	3.99364e-14	4.01532e-12	22.062
Hs::NM_032881P00398	LSM10	id : 84967	-1.23998	11.1037	-11.4695	4.14587e-14	4.16356e-12	22.0247
Hs::NM_002875P00792	RAD51	id : 5888	1.25594	9.74781	11.4675	4.16703e-14	4.17999e-12	22.0196
Hs::NM_001321P00419	CSRP2	id : 1466	1.31223	10.8961	11.4639	4.20719e-14	4.21542e-12	22.0101
Hs::BC095461P00595	MCTS1	id : 28985	-0.863919	12.2958	-11.4629	4.21892e-14	4.22232e-12	22.0073
Hs::NM_007243P00956	NRM	id : 11270	1.76561	8.87051	11.4579	4.27528e-14	4.27381e-12	21.9941
Hs::NM_006855P00624	KDELR3	id : 11015	1.25379	9.95761	11.452	4.34227e-14	4.3358e-12	21.9786
Hs::AY189940P00582	HOMER1	id : 9456	-2.06638	8.24273	-11.4464	4.40736e-14	4.39575e-12	21.9637
Hs::BC066948P00283	UBE2S	id : 27338	-1.19257	12.6781	-11.4455	4.41847e-14	4.40179e-12	21.9612
Hs::BC000024P00442	FAM60A	id : 58516	-1.69004	10.2202	-11.4431	4.4472e-14	4.42534e-12	21.9548
Hs::NM_016657P00637	KDELR3	id : 11015	1.30335	9.43018	11.4425	4.4534e-14	4.42646e-12	21.9534
Hs::NM_016045P01766	SLMO2	id : 51012	-1.402	12.3559	-11.4375	4.51399e-14	4.48156e-12	21.9399
Hs::NM_014501P00347	UBE2S	id : 27338	-1.31653	12.8851	-11.4369	4.52092e-14	4.48333e-12	21.9384
Hs::AF258583P00894	RAB24	id : 53917	1.36484	9.90126	11.4345	4.54902e-14	4.50606e-12	21.9322
Hs::NM_002395P00716	ME1	id : 4199	-1.5571	9.93845	-11.4311	4.59112e-14	4.5426e-12	21.923
Hs::BC042755P02454	RGS2	id : 5997	-1.54868	9.66874	-11.4192	4.73849e-14	4.68309e-12	21.8915
Hs::NM_006855P00637	KDELR3	id : 11015	1.19592	9.42588	11.4173	4.76296e-14	4.70194e-12	21.8864
Hs::NM_001008895P02306	CUL4A	id : 8451	-1.41287	10.2121	-11.4162	4.77638e-14	4.70985e-12	21.8836
Hs::NM_001024671P00490		NA	1.22122	10.5334	11.4136	4.81045e-14	4.73805e-12	21.8765
Hs::NM_002395P01406	ME1	id : 4199	-1.65875	10.2632	-11.4131	4.81587e-14	4.73805e-12	21.8754
Hs::BC000234P00943	NNMT	id : 4837	-1.84753	13.6278	-11.4116	4.83559e-14	4.75191e-12	21.8713
Hs::NM_021870P01023	FGG	id : 2266	-2.60294	7.96947	-11.4112	4.84087e-14	4.75191e-12	21.8702
Hs::BX537916P04999	LIMCH1	id : 22998	-1.30644	10.6674	-11.3937	5.07239e-14	4.97357e-12	21.8237
Hs::NM_203378P00657	MB	id : 4151	2.04236	8.38826	11.3923	5.09073e-14	4.98594e-12	21.8201
Hs::BC002658P00009	RPS27	id : 6232	1.40657	14.5049	11.3807	5.25043e-14	5.13357e-12	21.7893
Hs::BC004380P00226	CKLF	id : 51192	1.15307	11.459	11.3805	5.25326e-14	5.13357e-12	21.7887
Hs::NM_002452P00366	NUDT1	id : 4521	1.01141	12.0264	11.3689	5.41817e-14	5.28879e-12	21.7579
Hs::NM_001031800P00288	TIPRL	id : 261726	-1.04001	10.6608	-11.359	5.56445e-14	5.4255e-12	21.7314
Hs::NM_003946P01076	NOL3	id : 8996	1.03674	9.69261	11.3548	5.6259e-14	5.47927e-12	21.7204
Hs::NM_006810P01330	PDIA5	id : 10954	-1.35727	9.38733	-11.3518	5.67138e-14	5.5174e-12	21.7124
Hs::BC002457P00941	DERL1	id : 79139	-1.31665	12.0788	-11.3514	5.67821e-14	5.51788e-12	21.7112
Hs::XM_931806P00309		NA	1.68425	8.09445	11.3497	5.70306e-14	5.53585e-12	21.7068
Hs::NM_145063P00528	C6orf130	id : 221443	1.13742	10.9675	11.3488	5.71797e-14	5.54414e-12	21.7042
Hs::BC032008P00269	MRPL50	id : 54534	-1.12624	11.5322	-11.3432	5.80416e-14	5.62145e-12	21.6893
Hs::NM_006834P00547	RAB32	id : 10981	-1.55989	9.0995	-11.3416	5.82835e-14	5.63861e-12	21.6852
Hs::BC000483P00076	RPL9	id : 6133	-1.25986	14.9376	-11.3358	5.92026e-14	5.72117e-12	21.6696
Hs::BC107708P00278	RPL22L1	id : 200916	-2.1032	13.9147	-11.3331	5.96193e-14	5.75504e-12	21.6626
Hs::NM_006913P00354	RNF5	id : 6048	1.37936	10.3711	11.3309	5.99804e-14	5.78349e-12	21.6566
Hs::BX648141P04802	FNDC3A	id : 22862	-1.87729	7.44635	-11.3233	6.12091e-14	5.89544e-12	21.6364
Hs::BC105786P00077	S100A10	id : 6281	1.70146	13.6077	11.3221	6.14045e-14	5.90772e-12	21.6332
Hs::BC000147P01757	ME2	id : 4200	-1.64435	9.8353	-11.3139	6.27611e-14	6.03158e-12	21.6114
Hs::NM_004364P01915	CEBPA	id : 1050	1.52181	8.22445	11.3088	6.36363e-14	6.10895e-12	21.5976
Hs::NM_005506P04407	SCARB2	id : 950	-1.29342	9.71626	-11.3072	6.38996e-14	6.12523e-12	21.5935
Hs::NM_001536P00950	PRMT1	id : 3276	-1.0747	13.0492	-11.3069	6.39466e-14	6.12523e-12	21.5927
Hs::AF064599P01031	NOL3	id : 8996	1.02734	9.68916	11.3005	6.50521e-14	6.22427e-12	21.5757
Hs::AK127498P03358	ANP32A	id : 8125	-0.931226	11.7256	-11.3	6.51467e-14	6.22648e-12	21.5742
Hs::NM_005319P00572	HIST1H1C	id : 3006	1.64731	12.3076	11.2912	6.67006e-14	6.368e-12	21.5507
Hs::AK093718P02148	SARS	id : 6301	-1.12528	12.5801	-11.2845	6.7903e-14	6.4757e-12	21.5329
Hs::NM_006270P00468	RRAS	id : 6237	1.46905	9.16926	11.275	6.96555e-14	6.63556e-12	21.5075
Hs::NM_006810P00903	PDIA5	id : 10954	-1.61562	8.07521	-11.2719	7.02434e-14	6.68425e-12	21.4991
Hs::AL354612P03454	TMEM48	id : 55706	-1.53453	9.15827	-11.2688	7.0835e-14	6.73319e-12	21.4908
Hs::NM_012257P01358	HBP1	id : 26959	1.45935	8.89361	11.2676	7.10532e-14	6.74656e-12	21.4877
Hs::NM_021626P00713	SCPEP1	id : 59342	1.3212	9.1014	11.2662	7.13304e-14	6.76551e-12	21.4838
Hs::NM_032315P00773	SLC25A33	id : 84275	-1.22391	10.1268	-11.2642	7.17105e-14	6.79416e-12	21.4785
Hs::NM_000754P00911	COMT	id : 1312	-0.842136	11.4622	-11.2604	7.24422e-14	6.85603e-12	21.4684
Hs::NM_001005269P01596		NA	1.73863	14.1467	11.2563	7.32341e-14	6.92344e-12	21.4576
Hs::BC000169P00658	WBSCR22	id : 114049	-1.09106	12.9907	-11.2517	7.41581e-14	7.00319e-12	21.4451
Hs::CR597461P01132	FGG	id : 2266	-2.64358	8.14647	-11.2466	7.51805e-14	7.09206e-12	21.4314
Hs::BC110512P00610	CTSL2	id : 1515	1.50528	9.54571	11.2335	7.7858e-14	7.33668e-12	21.3965
Hs::BC032748P00022	MYL12A	id : 10627	-1.67587	13.536	-11.2238	7.99286e-14	7.52016e-12	21.3703
Hs::BC052601P00722	MRPL10	id : 124995	-1.06147	10.9356	-11.2235	7.99778e-14	7.52016e-12	21.3697
Hs::NM_020648P02613	TWSG1	id : 57045	-1.9579	8.36443	-11.2212	8.04839e-14	7.55958e-12	21.3634
Hs::NM_173517P00583	VKORC1L1	id : 154807	-1.66789	9.58489	-11.2198	8.07916e-14	7.57386e-12	21.3596
Hs::AY956764P00423	HSP90AB3P	id : 3327	-1.57213	12.4063	-11.2197	8.08099e-14	7.57386e-12	21.3594
Hs::AK095649P02219	NDRG1	id : 10397	2.56132	10.3624	11.2165	8.15034e-14	7.62548e-12	21.3509
Hs::NM_032860P00751	LTV1	id : 84946	-1.24588	10.1208	-11.2162	8.15639e-14	7.62548e-12	21.3502
Hs::NM_032860P01046	LTV1	id : 84946	-1.21841	10.3443	-11.2157	8.16779e-14	7.62548e-12	21.3488
Hs::NM_031412P01557	GABARAPL1	id : 23710	1.67769	11.4265	11.2156	8.17109e-14	7.62548e-12	21.3484
Hs::BC109085P01838	PLAGL1	id : 5325	1.7916	9.94857	11.2122	8.24611e-14	7.68724e-12	21.3392
Hs::L25616P03274	KTN1	id : 3895	1.54709	11.1063	11.2105	8.28226e-14	7.71269e-12	21.3349
Hs::NM_032800P02402	C1orf198	id : 84886	1.76602	8.59941	11.2094	8.30819e-14	7.72857e-12	21.3318
Hs::NM_024104P00567	C19orf42	id : 79086	-0.981634	11.4491	-11.2032	8.44869e-14	7.85088e-12	21.315
Hs::XM_933905P00602		NA	1.06492	10.0978	11.2002	8.51538e-14	7.90441e-12	21.3072
Hs::AK027882P02072	HSD17B12	id : 51144	-1.66248	9.82294	-11.1984	8.55776e-14	7.9353e-12	21.3023
Hs::BC016372P00246	MYL12A	id : 10627	-1.79808	13.2203	-11.1971	8.58711e-14	7.95404e-12	21.2988
Hs::NM_003147P00898	SSX2	id : 6757	1.31692	9.38123	11.1927	8.6888e-14	8.03968e-12	21.2871
Hs::BC016854P00242	C11orf67	id : 28971	1.26801	10.7857	11.1904	8.74286e-14	8.08111e-12	21.2809
Hs::NM_002822P02347	TWF1	id : 5756	-2.45542	9.35441	-11.187	8.82355e-14	8.14705e-12	21.2718
Hs::CR592461P00456	CDC123	id : 8872	-1.27567	13.3847	-11.1857	8.85549e-14	8.16788e-12	21.2682
Hs::AY509932P00230	RHEBL1	id : 121268	1.84767	7.89649	11.1825	8.9305e-14	8.22835e-12	21.2598
Hs::XM_933775P01234		NA	1.31995	14.227	11.1664	9.32873e-14	8.58618e-12	21.2163
Hs::XM_929619P00834		NA	-0.988464	11.1698	-11.1647	9.36974e-14	8.61482e-12	21.2119
Hs::NM_173060P02872	CAST	id : 831	-1.26474	10.1198	-11.1603	9.48097e-14	8.69944e-12	21.2001
Hs::NM_002914P00427	RFC2	id : 5982	1.13265	11.6597	11.1603	9.48177e-14	8.69944e-12	21.2
Hs::NM_001031682P01695		NA	1.48875	9.5086	11.1505	9.73525e-14	8.92262e-12	21.1737
Hs::NM_004881P01420	TP53I3	id : 9540	1.31954	9.31529	11.1485	9.7876e-14	8.96116e-12	21.1684
Hs::NM_003937P00834	KYNU	id : 8942	-1.75464	8.68552	-11.145	9.88148e-14	9.03761e-12	21.1589
Hs::BC063479P01036	LARP4	id : 113251	-1.60452	8.82624	-11.1436	9.91788e-14	9.06138e-12	21.1552
Hs::NM_005506P04633	SCARB2	id : 950	-1.24942	10.8222	-11.1415	9.97439e-14	9.10346e-12	21.1495
Hs::NM_012385P00484	NUPR1	id : 26471	1.2309	10.4708	11.1409	9.99103e-14	9.1091e-12	21.1479
Hs::BC013969P01710	SLMO2	id : 51012	-1.2691	12.2153	-11.1391	1.00401e-13	9.14424e-12	21.143
Hs::NM_147184P00825	TP53I3	id : 9540	1.26483	9.18275	11.1243	1.04494e-13	9.50709e-12	21.1031
Hs::NM_030961P02826	TRIM56	id : 81844	1.50659	8.82114	11.1237	1.04678e-13	9.51387e-12	21.1014
Hs::BC000169P00546	WBSCR22	id : 114049	-1.02299	13.0404	-11.1208	1.05493e-13	9.57795e-12	21.0937
Hs::BC037169P02326	PLOD2	id : 5352	-1.14248	10.556	-11.1203	1.05641e-13	9.58138e-12	21.0923
Hs::NM_002539P00807	ODC1	id : 4953	1.05652	12.5689	11.1175	1.06424e-13	9.64241e-12	21.0849
Hs::BC105124P00442	C17orf58	id : 284018	1.32887	9.61131	11.1115	1.08179e-13	9.79121e-12	21.0686
Hs::AY358692P00017	IGFL2	id : 147920	2.35212	7.01938	11.1111	1.08299e-13	9.79194e-12	21.0675
Hs::XM_931046P00948		NA	2.04295	14.672	11.1106	1.08448e-13	9.79203e-12	21.0661
Hs::NM_001039651P00387	C6orf26	id : 401251	1.44891	7.9113	11.1103	1.08525e-13	9.79203e-12	21.0654
Hs::NM_145167P00996	PIGM	id : 93183	1.16087	9.73095	11.1089	1.08941e-13	9.81933e-12	21.0616
Hs::NM_014500P01348	HTATSF1	id : 27336	-1.29134	9.16685	-11.1039	1.10405e-13	9.94103e-12	21.0483
Hs::BC029641P00432	FDFT1	id : 2222	-1.60424	11.1836	-11.0979	1.12223e-13	1.00943e-11	21.032
Hs::XM_293026P01452		NA	-1.46739	11.4279	-11.0943	1.13321e-13	1.01825e-11	21.0223
Hs::BC008611P01183	HLA-A	id : 3105	1.1487	11.801	11.0922	1.13976e-13	1.02308e-11	21.0165
Hs::BC035029P04248	SLC9A6	id : 10479	-1.44328	8.74941	-11.0868	1.15655e-13	1.03709e-11	21.0019
Hs::BC002649P00599	HIST1H1C	id : 3006	1.49873	11.965	11.086	1.15892e-13	1.03814e-11	20.9999
Hs::NM_006430P01170	CCT4	id : 10575	-2.00356	13.6097	-11.0851	1.16173e-13	1.03959e-11	20.9975
Hs::BC003069P00961	HLA-A	id : 3105	1.08389	11.8939	11.0844	1.16402e-13	1.04057e-11	20.9955
Hs::BC108717P00435	CCDC28A	id : 25901	2.07423	8.53447	11.0825	1.16982e-13	1.04468e-11	20.9906
Hs::BC098336P00630	KDELR3	id : 11015	1.17997	9.92431	11.0813	1.17373e-13	1.0471e-11	20.9872
Hs::NM_005669P02564	REEP5	id : 7905	-1.8926	9.96303	-11.0799	1.17818e-13	1.04999e-11	20.9835
Hs::NM_198201P00679		NA	0.938676	11.8559	11.0751	1.19362e-13	1.06266e-11	20.9705
Hs::BC001187P00518	COPS5	id : 10987	-1.1308	11.5481	-11.0745	1.19557e-13	1.06332e-11	20.9688
Hs::XM_931726P01050		NA	-1.07607	13.8368	-11.0719	1.20396e-13	1.06968e-11	20.9619
Hs::XM_931790P00351		NA	1.61567	8.00985	11.0696	1.21144e-13	1.07438e-11	20.9557
Hs::NM_001003810P00884	HNRNPD	id : 3184	-1.33001	13.3851	-11.0695	1.21172e-13	1.07438e-11	20.9555
Hs::NM_024758P00946	AGMAT	id : 79814	-1.78738	8.26432	-11.0624	1.23544e-13	1.0943e-11	20.9361
Hs::NM_002402P01015	MEST	id : 4232	-1.8215	8.78967	-11.0615	1.23849e-13	1.09589e-11	20.9337
Hs::AF039693P00654	CWC27	id : 10283	-1.79211	9.55118	-11.0582	1.24958e-13	1.10458e-11	20.9248
Hs::AB046614P00742		NA	-1.84331	12.7738	-11.0572	1.25308e-13	1.10655e-11	20.922
Hs::NM_006262P01696	PRPH	id : 5630	1.83741	6.93852	11.0555	1.25875e-13	1.11043e-11	20.9175
Hs::NM_001750P01646		NA	-1.27385	9.46182	-11.0521	1.2703e-13	1.11949e-11	20.9084
Hs::NM_002133P01239	HMOX1	id : 3162	-1.4401	9.52566	-11.0452	1.29431e-13	1.13856e-11	20.8897
Hs::NM_000942P00743	PPIB	id : 5479	-1.04548	13.9201	-11.0448	1.29558e-13	1.13856e-11	20.8887
Hs::BC041809P00693	GCLM	id : 2730	-1.49242	11.7959	-11.0448	1.29587e-13	1.13856e-11	20.8885
Hs::BC013969P01315	SLMO2	id : 51012	-1.20119	13.2506	-11.0433	1.30099e-13	1.14191e-11	20.8846
Hs::NM_002998P02127	SDC2	id : 6383	1.52567	10.9269	11.0376	1.32117e-13	1.15845e-11	20.8692
Hs::XM_927296P00517		NA	1.40719	11.0544	11.0341	1.33403e-13	1.16855e-11	20.8596
Hs::BC002457P00530	DERL1	id : 79139	-1.44609	10.3945	-11.0323	1.34034e-13	1.1729e-11	20.8549
Hs::NM_198213P01028	OASL	id : 8638	2.05479	9.28109	11.0241	1.37059e-13	1.19817e-11	20.8326
Hs::BC100019P00203	HMGB2	id : 3148	1.52028	11.9588	11.0196	1.38744e-13	1.21134e-11	20.8204
Hs::NM_002157P00136	HSPE1	id : 3336	-2.36882	12.8115	-11.0193	1.38845e-13	1.21134e-11	20.8197
Hs::NM_025191P04854	EDEM3	id : 80267	-1.28721	9.81114	-11.018	1.3936e-13	1.21462e-11	20.816
Hs::NM_005690P01455	DNM1L	id : 10059	-1.2784	10.4154	-11.0135	1.41049e-13	1.22811e-11	20.804
Hs::NM_021914P02208	CFL2	id : 1073	1.49606	9.21857	11.0125	1.41452e-13	1.23039e-11	20.8011
Hs::NM_016484P00615	PDZD11	id : 51248	0.985121	11.0221	11.0108	1.42081e-13	1.23463e-11	20.7967
Hs::BC095434P00207	ING4	id : 51147	1.37698	8.87169	11.0099	1.42451e-13	1.23633e-11	20.7941
Hs::NM_003299P01338	HSP90B1	id : 7184	-1.67455	13.2169	-11.0093	1.42667e-13	1.23633e-11	20.7926
Hs::BC002827P01356	TPM4	id : 7171	-1.86768	8.58324	-11.0092	1.42702e-13	1.23633e-11	20.7924
Hs::NM_019052P02492	CCHCR1	id : 54535	1.57769	8.23938	11.0065	1.4377e-13	1.24381e-11	20.7849
Hs::AK222881P00718	HSD17B12	id : 51144	-1.53972	8.67765	-11.0059	1.43994e-13	1.24381e-11	20.7834
Hs::NM_004563P02047	PCK2	id : 5106	1.25236	9.6638	11.0059	1.43994e-13	1.24381e-11	20.7834
Hs::NM_203495P00268	COMMD6	id : 170622	1.79063	12.4151	11.005	1.44335e-13	1.2448e-11	20.781
Hs::NM_020409P00385	MRPL47	id : 57129	-1.27146	13.4818	-11.0047	1.44481e-13	1.2448e-11	20.78
Hs::NM_181471P00529	RFC2	id : 5982	1.1252	11.6153	11.0045	1.44538e-13	1.2448e-11	20.7796
Hs::BC070219P00033	RPS27	id : 6232	1.45889	14.5467	11.0031	1.45099e-13	1.2484e-11	20.7758
Hs::XM_929836P00065		NA	1.18064	13.8644	11.0025	1.4533e-13	1.24915e-11	20.7742
Hs::BC001405P00748	UPP1	id : 7378	-1.17742	9.30462	-10.9993	1.46595e-13	1.25878e-11	20.7655
Hs::XM_931795P00478		NA	1.53393	7.78423	10.9984	1.46951e-13	1.2606e-11	20.7631
Hs::CR603690P00532	WBSCR22	id : 114049	-1.05168	13.0898	-10.9977	1.47257e-13	1.26197e-11	20.761
Hs::AK126736P02923	POGLUT1	id : 56983	-1.22881	8.38329	-10.9941	1.4868e-13	1.27291e-11	20.7514
Hs::NM_053056P03784	CCND1	id : 595	1.49038	10.375	10.9873	1.51484e-13	1.29565e-11	20.7328
Hs::NM_014294P01374	TRAM1	id : 23471	-1.41411	11.5068	-10.9856	1.52166e-13	1.30021e-11	20.7283
Hs::NM_030939P01165	C6orf62	id : 81688	-1.13261	10.6986	-10.9845	1.526e-13	1.30264e-11	20.7255
Hs::BC014840P01222	SMAD2	id : 4087	-1.62606	10.4027	-10.9829	1.533e-13	1.30733e-11	20.7209
Hs::NM_015918P00557	POP5	id : 51367	0.910843	11.8924	10.9804	1.54311e-13	1.31354e-11	20.7144
Hs::NM_033452P02022	TRIM47	id : 91107	1.5424	9.83499	10.9804	1.54331e-13	1.31354e-11	20.7142
Hs::AL833593P01276	CCBL2	id : 56267	-1.18783	10.7302	-10.9663	1.60372e-13	1.36229e-11	20.6759
Hs::NM_024108P00236	TRAPPC6A	id : 79090	1.79646	9.17516	10.966	1.6048e-13	1.36229e-11	20.6753
Hs::NM_005338P07148	HIP1	id : 3092	1.55804	8.63877	10.9659	1.60527e-13	1.36229e-11	20.675
Hs::NM_181656P00704	C17orf58	id : 284018	1.42296	9.57065	10.9654	1.60743e-13	1.36279e-11	20.6736
Hs::NM_006471P00571	MYL12A	id : 10627	-1.89864	13.1828	-10.9586	1.6376e-13	1.38573e-11	20.6551
Hs::AK026406P00451	KIF26A	id : 26153	1.8535	9.67456	10.9586	1.63766e-13	1.38573e-11	20.6551
Hs::NM_174962P00706		NA	1.4851	9.45666	10.9572	1.64375e-13	1.38953e-11	20.6514
Hs::NM_000317P00230	PTS	id : 5805	-1.18128	12.9107	-10.9545	1.65583e-13	1.39838e-11	20.6441
Hs::NM_012385P00370	NUPR1	id : 26471	1.30815	10.6097	10.9538	1.6591e-13	1.39918e-11	20.6421
Hs::XM_926744P00731		NA	-1.91746	13.7686	-10.9536	1.65998e-13	1.39918e-11	20.6416
Hs::BC025246P01380	ME1	id : 4199	-1.58127	10.3214	-10.9515	1.6695e-13	1.40552e-11	20.6359
Hs::NM_016326P00147	CKLF	id : 51192	0.990506	12.7263	10.9512	1.67074e-13	1.40552e-11	20.6351
Hs::AK027885P01091	PCGF6	id : 84108	-1.36868	9.20728	-10.9457	1.69603e-13	1.42542e-11	20.6201
Hs::NM_172229P01955	KREMEN2	id : 79412	-1.36626	7.96958	-10.9428	1.70954e-13	1.43539e-11	20.6122
Hs::NM_017528P00590	WBSCR22	id : 114049	-1.04826	13.1403	-10.9422	1.71253e-13	1.43651e-11	20.6105
Hs::NM_031295P01542		NA	1.6209	9.0191	10.9377	1.73358e-13	1.45277e-11	20.5983
Hs::NM_024051P00122	GGCT	id : 79017	-1.25352	12.3603	-10.9359	1.74211e-13	1.45851e-11	20.5934
Hs::NM_014255P00683	CNPY2	id : 10330	-0.829766	12.7238	-10.9296	1.77224e-13	1.48232e-11	20.5763
Hs::CR626109P00817	SARS	id : 6301	-1.32282	11.1236	-10.9273	1.78315e-13	1.49001e-11	20.5702
Hs::NM_178564P03106	NRBP2	id : 340371	1.57668	9.14741	10.9096	1.87154e-13	1.56237e-11	20.5219
Hs::XM_928123P00294		NA	-1.5517	9.03951	-10.9084	1.87795e-13	1.56622e-11	20.5185
Hs::NM_012342P00958	BAMBI	id : 25805	1.04746	11.6896	10.9055	1.89243e-13	1.5751e-11	20.5108
Hs::NM_025191P04842	EDEM3	id : 80267	-1.30062	9.62782	-10.9054	1.8934e-13	1.5751e-11	20.5103
Hs::BC012290P00364	ACYP2	id : 98	-2.07204	9.23766	-10.9052	1.89403e-13	1.5751e-11	20.51
Hs::NM_012063P01455	DNM1L	id : 10059	-1.25803	10.4436	-10.9033	1.90425e-13	1.58159e-11	20.5046
Hs::AF155568P01869	SYNCRIP	id : 10492	-0.988365	11.5124	-10.903	1.90546e-13	1.58159e-11	20.504
Hs::BC003573P00196	FDFT1	id : 2222	-1.53058	11.2998	-10.9001	1.92094e-13	1.59292e-11	20.4959
Hs::NM_004576P01392	PPP2R2B	id : 5521	-1.59981	8.94502	-10.8974	1.93514e-13	1.60111e-11	20.4886
Hs::NM_182926P04014	KTN1	id : 3895	1.48778	12.0228	10.8973	1.93544e-13	1.60111e-11	20.4884
Hs::NM_001014441P00198		NA	-1.47562	10.6535	-10.8971	1.93634e-13	1.60111e-11	20.488
Hs::NM_014165P00277	NDUFAF4	id : 29078	-0.914832	11.3233	-10.8964	1.94047e-13	1.603e-11	20.4858
Hs::NM_015878P03525	AZIN1	id : 51582	-1.60898	10.3306	-10.8959	1.94278e-13	1.60339e-11	20.4846
Hs::BC104672P00068	NDUFB1	id : 4707	1.02657	12.214	10.8925	1.96079e-13	1.61673e-11	20.4754
Hs::XM_495814P02943		NA	-1.53949	9.28193	-10.892	1.96348e-13	1.61741e-11	20.4741
Hs::BC002649P00573	HIST1H1C	id : 3006	1.75145	12.3252	10.8914	1.96692e-13	1.61871e-11	20.4723
Hs::NM_014393P03959	STAU2	id : 27067	-1.88968	7.32729	-10.8907	1.9707e-13	1.62029e-11	20.4704
Hs::NM_002985P00232	CCL5	id : 6352	2.66642	8.78996	10.8868	1.99198e-13	1.63549e-11	20.4597
Hs::BC032008P00253	MRPL50	id : 54534	-1.13145	11.4684	-10.8866	1.99294e-13	1.63549e-11	20.4592
Hs::NM_020143P00645	PNO1	id : 56902	-1.86404	11.1749	-10.8827	2.01416e-13	1.65135e-11	20.4487
Hs::XM_929183P00129		NA	1.50456	14.2011	10.8804	2.02695e-13	1.66027e-11	20.4423
Hs::XM_497558P00406		NA	1.08668	11.2043	10.8719	2.07453e-13	1.69765e-11	20.4192
Hs::NM_207042P00980	ENSA	id : 2029	1.05388	12.9946	10.87	2.08539e-13	1.70492e-11	20.414
Hs::NM_001024668P01030	LETMD1	id : 25875	1.19503	10.5001	10.8691	2.0902e-13	1.70726e-11	20.4117
Hs::NM_016277P02239	RAB23	id : 51715	-1.6375	8.33244	-10.8667	2.10412e-13	1.71702e-11	20.4051
Hs::NM_019046P01458	ANKRD16	id : 54522	1.25676	13.2718	10.8637	2.12147e-13	1.72955e-11	20.3969
Hs::NM_198450P00732	APOOL	id : 139322	-1.52735	9.21337	-10.8601	2.14272e-13	1.74524e-11	20.3869
Hs::BC013969P01758	SLMO2	id : 51012	-1.36594	12.4097	-10.8577	2.15648e-13	1.75481e-11	20.3806
Hs::BC047523P03377	CALM1	id : 801	-1.80045	8.52884	-10.8558	2.16776e-13	1.76234e-11	20.3754
Hs::NM_004161P01724	RAB1A	id : 5861	-1.11777	10.058	-10.8535	2.18147e-13	1.77184e-11	20.3691
Hs::NM_198949P00490	NUDT1	id : 4521	1.05135	12.136	10.853	2.18445e-13	1.7726e-11	20.3677
Hs::NM_001553P00749	IGFBP7	id : 3490	1.13483	12.6536	10.8512	2.19566e-13	1.78004e-11	20.3626
Hs::BC011668P01106	CSNK2A1	id : 1457	-1.11525	9.90003	-10.8482	2.21337e-13	1.79119e-11	20.3546
Hs::NM_001005266P01826		NA	1.76196	14.1771	10.8482	2.21353e-13	1.79119e-11	20.3545
Hs::NM_003600P01160	AURKA	id : 6790	-1.48172	11.4204	-10.8407	2.25907e-13	1.82635e-11	20.3342
Hs::NM_198319P00608		NA	-1.1154	12.8405	-10.8402	2.26264e-13	1.82754e-11	20.3326
Hs::AK093718P01843	SARS	id : 6301	-1.25484	11.5975	-10.8389	2.27052e-13	1.8322e-11	20.3292
Hs::BC026015P00260	HNRNPD	id : 3184	-1.39624	10.9734	-10.8382	2.27473e-13	1.8339e-11	20.3273
Hs::NM_152391P00926	PQLC3	id : 130814	1.65684	8.88495	10.8353	2.29318e-13	1.84611e-11	20.3192
Hs::BC001238P01488	DDX18	id : 8886	-1.65766	10.5619	-10.8351	2.29412e-13	1.84611e-11	20.3188
Hs::BC000948P00127	TMEM33	id : 55161	-1.04745	10.9365	-10.8342	2.29974e-13	1.84892e-11	20.3164
Hs::BC102018P00272	PSMA5	id : 5686	-1.69751	14.4855	-10.8321	2.31317e-13	1.85801e-11	20.3106
Hs::BC063874P01620	CEBPA	id : 1050	1.49772	8.18805	10.8277	2.34146e-13	1.879e-11	20.2985
Hs::AK096848P03016	EPB41L1	id : 2036	1.13669	10.613	10.8238	2.36639e-13	1.89622e-11	20.2879
Hs::NM_001008493P12946	ENAH	id : 55740	-1.57796	7.72172	-10.8237	2.36728e-13	1.89622e-11	20.2875
Hs::BC002342P01121	CORO1C	id : 23603	-1.25157	9.13163	-10.8184	2.40193e-13	1.92221e-11	20.273
Hs::BC000137P01848	CDT1	id : 81620	1.35741	9.48292	10.8166	2.4134e-13	1.92961e-11	20.2683
Hs::NM_014254P01148	TMEM5	id : 10329	-0.921065	10.8028	-10.8156	2.42023e-13	1.9333e-11	20.2655
Hs::NM_003549P01870	HYAL3	id : 8372	1.54314	9.58239	10.8134	2.43458e-13	1.94298e-11	20.2596
Hs::NM_032928P00205	TMEM141	id : 85014	1.29291	10.1446	10.8094	2.46171e-13	1.96251e-11	20.2485
Hs::NM_213595P00610	ISCU	id : 23479	-1.1431	12.5076	-10.8091	2.46356e-13	1.96251e-11	20.2478
Hs::NM_001005354P00627	PRR13	id : 54458	0.786657	11.5561	10.7958	2.55541e-13	2.03382e-11	20.2112
Hs::D83987P02691	MCM2	id : 4171	1.13253	11.0638	10.7941	2.56678e-13	2.041e-11	20.2068
Hs::NM_014060P00802	MCTS1	id : 28985	-0.872941	12.8687	-10.7928	2.57613e-13	2.04625e-11	20.2032
Hs::NM_012105P01633	BACE2	id : 25825	-1.38685	12.6462	-10.7925	2.57808e-13	2.04625e-11	20.2024
Hs::BC000716P01095	SARS	id : 6301	-1.2356	11.4469	-10.7847	2.63445e-13	2.08908e-11	20.1809
Hs::BC000123P00941	PDXK	id : 8566	-1.00247	12.3743	-10.7824	2.65106e-13	2.10034e-11	20.1746
Hs::XM_929285P00140		NA	-1.16389	10.507	-10.7787	2.67764e-13	2.11948e-11	20.1646
Hs::BC011601P00687	IFI6	id : 2537	1.63793	8.06734	10.7773	2.68796e-13	2.12571e-11	20.1608
Hs::NM_018982P01007	YIPF1	id : 54432	-1.63636	9.10916	-10.7762	2.69675e-13	2.13072e-11	20.1575
Hs::XM_497558P00498		NA	1.12556	11.149	10.7749	2.70596e-13	2.13607e-11	20.1541
Hs::NM_138969P01663	SDR16C5	id : 195814	1.93219	10.9951	10.7715	2.73148e-13	2.15426e-11	20.1448
Hs::NM_020127P02862	TUFT1	id : 7286	1.77658	9.62188	10.7699	2.74375e-13	2.16045e-11	20.1403
Hs::NM_020311P00685	CXCR7	id : 57007	1.48077	8.64238	10.7698	2.74429e-13	2.16045e-11	20.1401
Hs::NM_014765P01760	TOMM20	id : 9804	-1.69883	9.87022	-10.7675	2.76153e-13	2.17205e-11	20.1339
Hs::CR749265P02996	KLHL8	id : 57563	-1.65593	8.59382	-10.7647	2.78289e-13	2.18688e-11	20.1262
Hs::BC001238P01514	DDX18	id : 8886	-1.71892	10.5835	-10.7611	2.81046e-13	2.20502e-11	20.1163
Hs::AL833593P01015	CCBL2	id : 56267	-1.18001	11.2476	-10.761	2.81104e-13	2.20502e-11	20.1161
Hs::BC002499P01019	AURKA	id : 6790	-1.29506	11.8693	-10.7598	2.8203e-13	2.2103e-11	20.1128
Hs::BC004155P00216	RNF5	id : 6048	1.38285	10.3021	10.7582	2.83293e-13	2.21819e-11	20.1084
Hs::BC110861P01472	HSPA4	id : 3308	-1.39434	11.7326	-10.7525	2.87797e-13	2.25082e-11	20.0926
Hs::BC026303P00782	BZW1	id : 9689	-1.65515	11.3167	-10.7523	2.87976e-13	2.25082e-11	20.092
Hs::XM_925889P00801		NA	1.24193	9.25809	10.747	2.92141e-13	2.28132e-11	20.0777
Hs::NM_019051P00268	MRPL50	id : 54534	-1.1279	11.465	-10.7431	2.95332e-13	2.30417e-11	20.0669
Hs::NM_080748P00315	ROMO1	id : 140823	0.962293	13.5377	10.7424	2.9589e-13	2.30646e-11	20.065
Hs::NM_000944P02927	PPP3CA	id : 5530	-1.10168	9.95633	-10.7413	2.96771e-13	2.31126e-11	20.062
Hs::NM_012286P01105	MORF4L2	id : 9643	-1.1683	13.4016	-10.7398	2.98038e-13	2.31905e-11	20.0578
Hs::NM_001005268P00798		NA	1.97882	13.2659	10.7381	2.99396e-13	2.32754e-11	20.0532
Hs::BC007101P00083	KIAA0101	id : 9768	1.21153	12.8218	10.7374	3.00023e-13	2.33033e-11	20.0511
Hs::AF354656P01029	BBC3	id : 27113	1.73057	8.6156	10.7365	3.00744e-13	2.33385e-11	20.0488
Hs::XM_932875P01558		NA	1.6427	7.29253	10.736	3.01152e-13	2.33493e-11	20.0474
Hs::BC012731P03030	NAA50	id : 80218	-1.72929	11.2779	-10.7324	3.04162e-13	2.35617e-11	20.0375
Hs::NM_001039651P00395	C6orf26	id : 401251	1.43322	8.28966	10.7318	3.04625e-13	2.35766e-11	20.036
Hs::BC015021P02152	RAB23	id : 51715	-1.84211	8.2877	-10.7304	3.05823e-13	2.36463e-11	20.032
Hs::NM_175698P00752	SSX2	id : 6757	1.30234	9.33969	10.7301	3.06069e-13	2.36463e-11	20.0312
Hs::NM_021203P00805	SRPRB	id : 58477	-1.063	10.9467	-10.7275	3.08275e-13	2.37957e-11	20.0241
Hs::NM_001130P01545	AES	id : 166	1.21001	11.3795	10.7263	3.09272e-13	2.38515e-11	20.0209
Hs::BC107708P00301	RPL22L1	id : 200916	-2.11119	13.6222	-10.7258	3.0972e-13	2.38649e-11	20.0194
Hs::NM_001001887P00819		NA	1.64281	9.93182	10.7207	3.14102e-13	2.41742e-11	20.0054
Hs::AY775289P00714	PRMT1	id : 3276	-1.02135	13.1632	-10.7203	3.14426e-13	2.41742e-11	20.0044
Hs::BC002698P00287	CCDC56	id : 28958	1.24373	11.6793	10.7201	3.14568e-13	2.41742e-11	20.0039
Hs::NM_203377P00789	MB	id : 4151	1.90232	8.21766	10.719	3.15598e-13	2.4232e-11	20.0007
Hs::NM_021203P00700	SRPRB	id : 58477	-1.08313	11.064	-10.7167	3.17594e-13	2.43638e-11	19.9944
Hs::NM_033306P00720	CASP4	id : 837	1.30479	9.31121	10.7071	3.261e-13	2.49769e-11	19.968
Hs::NM_012063P01295	DNM1L	id : 10059	-1.26316	10.1284	-10.7069	3.26275e-13	2.49769e-11	19.9675
Hs::NM_016462P00479	TMEM14C	id : 51522	-1.59235	14.3413	-10.7067	3.26447e-13	2.49769e-11	19.9669
Hs::BC112162P00441	POLR2G	id : 5436	0.967688	12.1336	10.706	3.27022e-13	2.4999e-11	19.9652
Hs::NM_153742P00672	CTH	id : 1491	-1.92417	10.6097	-10.6946	3.37494e-13	2.57769e-11	19.9337
Hs::BC001886P01438	RRM2	id : 6241	0.997272	12.4511	10.6912	3.40727e-13	2.60009e-11	19.9242
Hs::NM_024089P01110	KDELC1	id : 79070	-1.42102	8.74343	-10.6864	3.45201e-13	2.63193e-11	19.9112
Hs::XM_927197P00894		NA	-1.16343	13.204	-10.6855	3.46125e-13	2.63667e-11	19.9085
Hs::XM_930446P00767		NA	-1.2353	9.87875	-10.685	3.46559e-13	2.63766e-11	19.9073
Hs::NM_001039848P00571	GPX4	id : 2879	0.999787	12.8767	10.684	3.47543e-13	2.64285e-11	19.9045
Hs::BC012853P00635	GNPDA1	id : 10007	-1.44255	9.93819	-10.6831	3.48368e-13	2.64681e-11	19.9021
Hs::BC033086P02379	TCF19	id : 6941	1.98	9.33029	10.6787	3.52592e-13	2.67656e-11	19.8901
Hs::NM_002985P01131	CCL5	id : 6352	2.14659	8.5093	10.6784	3.529e-13	2.67657e-11	19.8892
Hs::BC001459P00500	RAD51	id : 5888	1.13444	9.66009	10.6749	3.56386e-13	2.70065e-11	19.8794
Hs::NM_016357P02199	LIMA1	id : 51474	-1.86137	11.7044	-10.6677	3.63528e-13	2.75238e-11	19.8596
Hs::NM_020143P00696	PNO1	id : 56902	-1.8515	10.0085	-10.6606	3.70676e-13	2.80406e-11	19.8402
Hs::NM_024573P01440	C6orf211	id : 79624	-1.5412	8.68875	-10.6594	3.71897e-13	2.81086e-11	19.8369
Hs::NM_058190P00144	C21orf70	id : 85395	-1.01975	10.7685	-10.6536	3.77877e-13	2.85358e-11	19.821
Hs::BC005825P00747	PDXK	id : 8566	-1.02888	12.4486	-10.6467	3.85155e-13	2.90602e-11	19.8019
Hs::CR749265P03319	KLHL8	id : 57563	-1.77572	7.67325	-10.646	3.85929e-13	2.90933e-11	19.7999
Hs::NM_147184P00727	TP53I3	id : 9540	1.19998	9.54184	10.6398	3.92593e-13	2.95534e-11	19.7828
Hs::BC000288P00336	CNBP	id : 7555	-1.18621	12.7898	-10.6397	3.9271e-13	2.95534e-11	19.7826
Hs::NM_017840P00511	MRPL16	id : 54948	-0.879609	13.1206	-10.6344	3.98524e-13	2.9965e-11	19.7679
Hs::NM_005932P01672	MIPEP	id : 4285	-1.94388	8.27513	-10.6312	4.02025e-13	3.02022e-11	19.7592
Hs::XM_931040P00965		NA	2.07282	14.6734	10.6295	4.0395e-13	3.03206e-11	19.7544
Hs::NM_006014P00638	LAGE3	id : 8270	1.36455	12.6746	10.628	4.05619e-13	3.03995e-11	19.7503
Hs::NM_006974P04675	ZNF33A	id : 7581	1.03554	9.15251	10.6279	4.05699e-13	3.03995e-11	19.7501
Hs::AK023095P01749	EDEM3	id : 80267	-1.62496	9.13557	-10.6276	4.06136e-13	3.0406e-11	19.749
Hs::BC009530P00741	ANAPC16	id : 119504	0.831493	11.7035	10.621	4.13607e-13	3.09388e-11	19.7308
Hs::XM_927730P00572		NA	1.09333	11.1183	10.6194	4.15388e-13	3.10454e-11	19.7265
Hs::AY444559P00919	SDR16C5	id : 195814	1.96478	10.3391	10.6185	4.1648e-13	3.10846e-11	19.7239
Hs::NM_004462P01019	FDFT1	id : 2222	-1.57443	10.3601	-10.6183	4.16628e-13	3.10846e-11	19.7236
Hs::XM_927795P00460		NA	1.28092	11.1455	10.6158	4.19595e-13	3.12163e-11	19.7165
Hs::NM_002790P00535	PSMA5	id : 5686	-1.55101	13.9103	-10.6157	4.19616e-13	3.12163e-11	19.7164
Hs::CR456374P00231	GSTT2	id : 2953	1.31507	10.1543	10.6157	4.19625e-13	3.12163e-11	19.7164
Hs::NM_053041P01082	COMMD7	id : 149951	-1.45146	9.88336	-10.6156	4.19826e-13	3.12163e-11	19.7159
Hs::BC010006P00647	RAB24	id : 53917	1.27991	9.7318	10.6104	4.25871e-13	3.16387e-11	19.7017
Hs::BC000234P00237	NNMT	id : 4837	-1.57395	12.7431	-10.608	4.28706e-13	3.18222e-11	19.695
Hs::NM_002822P01614	TWF1	id : 5756	-1.94957	10.1293	-10.6026	4.35209e-13	3.22774e-11	19.68
Hs::NM_005979P00279	S100A13	id : 6284	1.08001	12.3143	10.5998	4.38521e-13	3.24954e-11	19.6725
Hs::NM_014234P00742	HSD17B8	id : 7923	1.5538	8.81175	10.5976	4.41272e-13	3.26714e-11	19.6662
Hs::NM_178818P02992	CMTM4	id : 146223	1.42678	9.15875	10.5971	4.41782e-13	3.26813e-11	19.6651
Hs::NM_003290P01962	TPM4	id : 7171	-1.97986	7.51543	-10.595	4.44361e-13	3.28442e-11	19.6593
Hs::BC032322P01381	CYP51A1	id : 1595	-1.10607	9.6405	-10.5936	4.46121e-13	3.29464e-11	19.6553
Hs::NM_153282P00969	HYAL1	id : 3373	1.78008	8.75669	10.5897	4.50988e-13	3.32776e-11	19.6445
Hs::BC032748P00018	MYL12A	id : 10627	-1.61624	13.5132	-10.5876	4.53572e-13	3.34399e-11	19.6388
Hs::NM_005720P00178	ARPC1B	id : 10095	-1.06352	11.6439	-10.586	4.55652e-13	3.35648e-11	19.6342
Hs::NM_007278P00417	GABARAP	id : 11337	1.2079	12.8121	10.5853	4.56563e-13	3.36035e-11	19.6322
Hs::BC067891P00841	RPL13AP3	id : 645683	2.44219	13.0376	10.5834	4.58961e-13	3.37515e-11	19.627
Hs::AF161445P00436	JKAMP	id : 51528	-1.10808	11.3751	-10.581	4.61986e-13	3.39452e-11	19.6204
Hs::BC015021P01862	RAB23	id : 51715	-1.8034	8.86363	-10.5798	4.63488e-13	3.40269e-11	19.6172
Hs::NM_001025205P01015	AP2M1	id : 1173	-1.66201	9.15858	-10.5759	4.68595e-13	3.43729e-11	19.6063
Hs::NM_005979P00317	S100A13	id : 6284	1.09384	12.325	10.5739	4.71124e-13	3.45292e-11	19.6009
Hs::NM_001084P02122	PLOD3	id : 8985	-1.53049	9.43943	-10.5724	4.73092e-13	3.46443e-11	19.5967
Hs::NM_017528P00702	WBSCR22	id : 114049	-1.07712	13.0861	-10.5719	4.73728e-13	3.46617e-11	19.5954
Hs::BC012264P00157	ITGB1BP1	id : 9270	-1.37418	12.2138	-10.5695	4.76909e-13	3.48652e-11	19.5887
Hs::NM_018584P00517	CAMK2N1	id : 55450	1.40978	7.43534	10.5675	4.79587e-13	3.50316e-11	19.5831
Hs::NM_015525P04527	IBTK	id : 25998	-1.51344	8.46778	-10.5649	4.83015e-13	3.52524e-11	19.576
Hs::BC013120P00652	PMAIP1	id : 5366	1.20048	10.0782	10.5593	4.90591e-13	3.57754e-11	19.5605
Hs::NM_002696P00511	POLR2G	id : 5436	0.97661	12.1835	10.5584	4.91815e-13	3.58346e-11	19.558
Hs::NM_002629P00546	PGAM1	id : 5223	-1.00552	11.9393	-10.5563	4.94725e-13	3.60165e-11	19.5521
Hs::NM_182678P00587	UBE2E3	id : 10477	1.1071	10.6063	10.556	4.95185e-13	3.60198e-11	19.5512
Hs::BC067768P01307	GGPS1	id : 9453	-1.29245	11.2836	-10.5535	4.98609e-13	3.62386e-11	19.5443
Hs::NM_152426P00519	APOBEC3D	id : 140564	2.22792	7.496	10.5515	5.01364e-13	3.64085e-11	19.5388
Hs::BC023518P00209	HSPE1	id : 3336	-2.38597	12.8724	-10.5505	5.02824e-13	3.64841e-11	19.5359
Hs::NM_006855P00650	KDELR3	id : 11015	1.30688	9.27081	10.5496	5.04045e-13	3.65144e-11	19.5335
Hs::BC098336P00587	KDELR3	id : 11015	1.28927	9.40234	10.5496	5.0408e-13	3.65144e-11	19.5334
Hs::NM_007178P00399	STRAP	id : 11171	-1.44658	12.3164	-10.5485	5.05552e-13	3.65905e-11	19.5305
Hs::XM_931813P00199		NA	1.71254	8.06744	10.5406	5.16747e-13	3.73497e-11	19.5087
Hs::NM_015710P01200	GLTSCR2	id : 29997	1.28827	11.9782	10.5405	5.16899e-13	3.73497e-11	19.5084
Hs::NM_001008661P00692	CCBL2	id : 56267	-1.16925	10.6315	-10.5321	5.29085e-13	3.81985e-11	19.4851
Hs::NM_001005267P01581		NA	1.80661	14.0926	10.5283	5.34742e-13	3.8575e-11	19.4745
Hs::NM_007312P01454	HYAL1	id : 3373	1.7161	8.82301	10.5277	5.35558e-13	3.86019e-11	19.473
Hs::NM_012105P01535	BACE2	id : 25825	-1.35675	12.4235	-10.5271	5.36542e-13	3.86408e-11	19.4712
Hs::NM_004458P04198	ACSL4	id : 2182	-1.45643	9.98741	-10.5241	5.40953e-13	3.89263e-11	19.463
Hs::NM_016045P01718	SLMO2	id : 51012	-1.35132	12.1412	-10.5233	5.42249e-13	3.89873e-11	19.4606
Hs::BC001238P00883	DDX18	id : 8886	-1.76584	10.0356	-10.5205	5.46431e-13	3.92316e-11	19.4529
Hs::NM_014500P01285	HTATSF1	id : 27336	-1.3182	8.429	-10.5204	5.46548e-13	3.92316e-11	19.4527
Hs::NM_021127P00643	PMAIP1	id : 5366	1.18203	10.2186	10.5189	5.4889e-13	3.93673e-11	19.4485
Hs::AY956764P00315	HSP90AB3P	id : 3327	-1.53014	11.5856	-10.5171	5.5166e-13	3.95334e-11	19.4434
Hs::CR597461P00887	FGG	id : 2266	-2.99268	6.97435	-10.5134	5.57362e-13	3.99091e-11	19.4332
Hs::NM_002396P01684	ME2	id : 4200	-1.64145	9.48067	-10.5131	5.57865e-13	3.99123e-11	19.4323
Hs::BC065818P00348	LMO4	id : 8543	1.08934	11.3035	10.5095	5.63486e-13	4.02814e-11	19.4223
Hs::NM_002946P01123	RPA2	id : 6118	1.01942	10.3436	10.5091	5.64029e-13	4.02871e-11	19.4213
Hs::NM_001225P00755	CASP4	id : 837	1.38225	8.82242	10.5063	5.6853e-13	4.05753e-11	19.4134
Hs::NM_004890P00476	SPAG7	id : 9552	-0.983272	11.2945	-10.5045	5.71318e-13	4.07409e-11	19.4085
Hs::NM_002129P01000	HMGB2	id : 3148	1.59803	12.5608	10.5038	5.72393e-13	4.07842e-11	19.4066
Hs::NM_012423P00817	RPL13A	id : 23521	2.22073	14.4553	10.4993	5.79632e-13	4.12662e-11	19.3941
Hs::XM_946378P00471		NA	-1.29629	13.7007	-10.4986	5.80723e-13	4.12806e-11	19.3922
Hs::BC106933P01460	CCT4	id : 10575	-2.03552	14.2714	-10.4986	5.80783e-13	4.12806e-11	19.3921
Hs::U03754P01081	HLA-A	id : 3105	0.992991	12.3284	10.496	5.8492e-13	4.15408e-11	19.385
Hs::BC101266P00629		NA	1.91797	13.2404	10.4951	5.86439e-13	4.16147e-11	19.3824
Hs::NM_017815P00999	HAUS4	id : 54930	1.24589	9.86427	10.4934	5.89206e-13	4.1777e-11	19.3777
Hs::NM_022121P00670	PERP	id : 64065	0.987311	12.4277	10.491	5.93188e-13	4.2015e-11	19.371
Hs::NM_181641P00195	CKLF	id : 51192	0.999926	11.8087	10.4908	5.93528e-13	4.2015e-11	19.3704
Hs::NM_002466P01706	MYBL2	id : 4605	1.30937	10.3567	10.4864	6.00868e-13	4.25001e-11	19.3582
Hs::NM_002696P00371	POLR2G	id : 5436	1.00515	12.3296	10.4856	6.02185e-13	4.25586e-11	19.356
Hs::AY956765P00051	HSP90AB4P	id : 664618	-1.56901	12.9263	-10.4846	6.03774e-13	4.26363e-11	19.3533
Hs::NM_152328P01404	ADSSL1	id : 122622	1.48777	8.37278	10.4825	6.07395e-13	4.28573e-11	19.3474
Hs::NM_005003P00211	NDUFAB1	id : 4706	-1.17946	12.9402	-10.4787	6.13897e-13	4.3281e-11	19.3368
Hs::NM_198450P00757	APOOL	id : 139322	-1.36278	8.94275	-10.4781	6.14782e-13	4.33083e-11	19.3353
Hs::BC013705P00594	PANK3	id : 79646	-1.68616	8.26066	-10.477	6.16777e-13	4.34137e-11	19.3321
Hs::NM_014313P01144	TMEM50A	id : 23585	-1.11183	9.66085	-10.4746	6.20809e-13	4.36622e-11	19.3256
Hs::NM_006703P01236	NUDT3	id : 11165	-1.25402	9.68571	-10.4743	6.21369e-13	4.36663e-11	19.3247
Hs::NM_016091P01568	EIF3L	id : 51386	1.02803	13.5353	10.4739	6.22164e-13	4.3687e-11	19.3234
Hs::NM_014503P08005	UTP20	id : 27340	-1.54784	9.1822	-10.4735	6.22852e-13	4.37e-11	19.3223
Hs::NM_017786P02767	SYBU	id : 55638	2.18069	7.8903	10.4713	6.26593e-13	4.39271e-11	19.3163
Hs::NM_006777P04196	ZBTB33	id : 10009	-1.52886	9.05828	-10.4679	6.32648e-13	4.43159e-11	19.3067
Hs::NM_004111P01118	FEN1	id : 2237	1.01405	12.1894	10.4598	6.46939e-13	4.52805e-11	19.2844
Hs::BC000832P00742	RNF113A	id : 7737	0.879592	11.8807	10.452	6.61317e-13	4.62497e-11	19.2625
Hs::NM_018087P01619	TMEM48	id : 55706	-1.2488	9.67061	-10.4515	6.62207e-13	4.62748e-11	19.2612
Hs::NM_021014P01198	SSX3	id : 10214	1.53402	10.257	10.45	6.64906e-13	4.64261e-11	19.2571
Hs::CR621176P00296	LGMN	id : 5641	-1.21724	9.76204	-10.4497	6.65529e-13	4.64324e-11	19.2562
Hs::NM_030961P02950	TRIM56	id : 81844	1.36062	8.84523	10.4454	6.7348e-13	4.69495e-11	19.2443
Hs::NM_181471P00549	RFC2	id : 5982	1.09867	11.8666	10.4428	6.78388e-13	4.72538e-11	19.2371
Hs::NM_020803P03859	KLHL8	id : 57563	-1.81775	7.47234	-10.4386	6.86487e-13	4.77797e-11	19.2252
Hs::X98743P01658	DDX18	id : 8886	-1.44979	10.6821	-10.4359	6.91686e-13	4.81031e-11	19.2177
Hs::BC035492P02784	MAPK6	id : 5597	-1.09558	8.90422	-10.4308	7.01497e-13	4.87465e-11	19.2036
Hs::NM_016063P00310	HDDC2	id : 51020	-1.3215	11.0184	-10.4304	7.02349e-13	4.87668e-11	19.2024
Hs::NM_004789P02233	LHX2	id : 9355	1.49021	9.31499	10.4259	7.11148e-13	4.93384e-11	19.19
Hs::BC003175P01626	NDRG1	id : 10397	2.71251	8.37026	10.4243	7.14317e-13	4.95111e-11	19.1856
Hs::NM_001014763P00844	ETFB	id : 2109	0.876178	12.6771	10.4241	7.14775e-13	4.95111e-11	19.1849
Hs::NM_014038P01423	BZW2	id : 28969	-1.74525	12.2408	-10.4223	7.18351e-13	4.96946e-11	19.1799
Hs::BC000426P00604	H1FX	id : 8971	1.51317	9.47821	10.4222	7.18566e-13	4.96946e-11	19.1796
Hs::XM_928651P00107		NA	0.919669	13.4095	10.4217	7.1947e-13	4.97177e-11	19.1784
Hs::NM_005410P01002	SEPP1	id : 6414	2.26424	7.0251	10.4214	7.20099e-13	4.97217e-11	19.1775
Hs::BC010505P00891	SCAMP3	id : 10067	-1.20989	10.8698	-10.4209	7.21195e-13	4.97579e-11	19.176
Hs::BC022073P00882	COMMD7	id : 149951	-1.45172	9.91055	-10.4123	7.38744e-13	5.09283e-11	19.152
Hs::NM_203301P02709	FBXO33	id : 254170	-1.52076	8.61719	-10.4106	7.42191e-13	5.11255e-11	19.1474
Hs::NM_182513P01448	SPC24	id : 147841	1.40316	9.37371	10.4096	7.44291e-13	5.12296e-11	19.1445
Hs::NM_173358P00803	SSX7	id : 280658	1.34911	9.37889	10.4081	7.47458e-13	5.14069e-11	19.1403
Hs::NM_001025205P01228	AP2M1	id : 1173	-1.50578	9.60753	-10.4049	7.54119e-13	5.18241e-11	19.1314
Hs::BC013064P00535	UTP15	id : 84135	-1.54749	8.34737	-10.3995	7.65618e-13	5.25728e-11	19.1163
Hs::NM_032315P00496	SLC25A33	id : 84275	-1.35755	9.84206	-10.3946	7.76107e-13	5.32511e-11	19.1028
Hs::AB209864P07312	COL5A1	id : 1289	1.90945	10.3501	10.3908	7.8453e-13	5.37867e-11	19.092
Hs::NM_002914P00447	RFC2	id : 5982	1.11831	11.8103	10.389	7.88349e-13	5.40059e-11	19.0871
Hs::NM_198431P00665		NA	-1.2025	12.3671	-10.3829	8.01985e-13	5.48692e-11	19.07
Hs::BC001125P00551	PPIB	id : 5479	-1.02355	13.7739	-10.3828	8.02211e-13	5.48692e-11	19.0698
Hs::CR622797P01119	DBNDD2	id : 55861	1.05191	10.6979	10.3783	8.12443e-13	5.55254e-11	19.0571
Hs::BC109085P01429	PLAGL1	id : 5325	1.56252	8.42837	10.3764	8.16715e-13	5.57736e-11	19.0519
Hs::NM_152342P00807	CDYL2	id : 124359	-1.91661	7.24368	-10.3743	8.21545e-13	5.60388e-11	19.046
Hs::BC071966P00146	FAM60A	id : 58516	-1.59239	10.2944	-10.3741	8.21886e-13	5.60388e-11	19.0456
Hs::NM_012207P01487	HNRNPH3	id : 3189	-1.25972	10.1476	-10.3711	8.28826e-13	5.64678e-11	19.0372
Hs::BC026303P01038	BZW1	id : 9689	-1.60196	11.8934	-10.369	8.33793e-13	5.67285e-11	19.0312
Hs::NM_025146P02076	NAA50	id : 80218	-1.22473	10.1216	-10.3689	8.33956e-13	5.67285e-11	19.031
Hs::NM_152295P01596	TARS	id : 6897	-1.52783	13.1291	-10.3682	8.35729e-13	5.68048e-11	19.0289
Hs::NM_016115P01008	ASB3	id : 51130	-1.37447	8.82564	-10.3666	8.39365e-13	5.70074e-11	19.0246
Hs::AK130277P00900	RPL9P11	id : 642740	-1.23204	13.0643	-10.3662	8.4029e-13	5.70257e-11	19.0235
Hs::BC063874P01728	CEBPA	id : 1050	1.45536	8.74174	10.3644	8.4452e-13	5.72682e-11	19.0185
Hs::BC039879P00655	TRNAU1AP	id : 54952	1.08862	9.87991	10.3639	8.45743e-13	5.73065e-11	19.017
Hs::AK095649P02301	NDRG1	id : 10397	2.12253	9.45983	10.3609	8.52914e-13	5.77171e-11	19.0086
Hs::XM_931776P01129		NA	1.63055	7.73181	10.3608	8.53236e-13	5.77171e-11	19.0082
Hs::BC003573P00862	FDFT1	id : 2222	-1.5397	11.9174	-10.3605	8.53791e-13	5.77171e-11	19.0076
Hs::NM_016951P00237	CKLF	id : 51192	1.09334	11.4645	10.3595	8.56171e-13	5.78331e-11	19.0048
Hs::NM_000661P00148	RPL9	id : 6133	-1.25196	14.8429	-10.3565	8.63393e-13	5.8233e-11	18.9964
Hs::NM_007182P01275	RASSF1	id : 11186	1.54874	8.4952	10.3563	8.63868e-13	5.8233e-11	18.9958
Hs::BC006311P01346	GLTSCR2	id : 29997	1.3621	13.408	10.3562	8.64098e-13	5.8233e-11	18.9956
Hs::BC074814P01122	PLAGL1	id : 5325	1.45449	8.4498	10.3547	8.6791e-13	5.84446e-11	18.9912
Hs::BC009006P01121	TMEM30A	id : 55754	-1.34504	8.98781	-10.3526	8.72879e-13	5.87338e-11	18.9855
Hs::NM_138459P01578	NUS1	id : 116150	-1.03939	10.1375	-10.3514	8.76013e-13	5.88992e-11	18.9819
Hs::NM_006837P00700	COPS5	id : 10987	-1.08537	12.5248	-10.348	8.84154e-13	5.94007e-11	18.9727
Hs::CR456374P00221	GSTT2	id : 2953	1.27738	10.016	10.3467	8.87617e-13	5.95873e-11	18.9688
Hs::BC093078P00012	MGP	id : 4256	1.60977	9.83517	10.3452	8.9117e-13	5.97798e-11	18.9648
Hs::AF521133P01349	NUDCD1	id : 84955	-1.35343	11.0575	-10.344	8.94234e-13	5.99052e-11	18.9614
Hs::BC011668P01414	CSNK2A1	id : 1457	-1.10718	9.8092	-10.3439	8.94416e-13	5.99052e-11	18.9612
Hs::NM_001985P00459	ETFB	id : 2109	1.02515	12.7443	10.3398	9.0486e-13	6.05581e-11	18.9496
Hs::NM_032549P00766	IMMP2L	id : 83943	-1.5499	9.51446	-10.3383	9.08615e-13	6.07627e-11	18.9454
Hs::NM_003796P01521	C19orf2	id : 8725	-1.14099	10.0943	-10.3373	9.11239e-13	6.08915e-11	18.9426
Hs::BC008367P01165	ISOC1	id : 51015	-0.881062	10.2183	-10.3363	9.13723e-13	6.10106e-11	18.9398
Hs::NM_006136P02103	CAPZA2	id : 830	-0.921175	11.1696	-10.335	9.17161e-13	6.11933e-11	18.9361
Hs::NM_024089P01441	KDELC1	id : 79070	-1.38414	8.85083	-10.3326	9.23387e-13	6.15615e-11	18.9293
Hs::NM_198941P01012	SERINC3	id : 10955	0.943338	11.3852	10.3288	9.33088e-13	6.21607e-11	18.9189
Hs::BC066959P00559	PGAM1	id : 5223	-1.1013	11.9437	-10.3258	9.41115e-13	6.26474e-11	18.9104
Hs::BC069313P00474	SSX2	id : 6757	1.39654	9.45262	10.3213	9.5297e-13	6.33881e-11	18.8979
Hs::BC032330P01232	LMAN1	id : 3998	-1.19821	8.99101	-10.3181	9.61695e-13	6.39197e-11	18.8888
Hs::NM_002923P00564	RGS2	id : 5997	-1.55874	9.78788	-10.317	9.64548e-13	6.40604e-11	18.8858
Hs::XM_931532P00439		NA	0.944766	14.3488	10.3159	9.67567e-13	6.42119e-11	18.8827
Hs::AK125658P02799	PAPLN	id : 89932	1.77758	8.12998	10.3156	9.68481e-13	6.42237e-11	18.8818
Hs::NM_005720P00774	ARPC1B	id : 10095	-1.01322	11.8439	-10.3125	9.76733e-13	6.47216e-11	18.8733
Hs::BC000706P00318	C6orf48	id : 50854	1.05586	12.5084	10.3106	9.81979e-13	6.50197e-11	18.8679
Hs::NM_001034P01631	RRM2	id : 6241	0.976529	12.9057	10.3098	9.84356e-13	6.50921e-11	18.8655
Hs::NM_006305P00544	ANP32A	id : 8125	-0.847406	11.9816	-10.3096	9.84717e-13	6.50921e-11	18.8652
Hs::NM_001031677P00628	RAB24	id : 53917	1.20613	9.91994	10.3094	9.85314e-13	6.50921e-11	18.8646
Hs::AK026406P00483	KIF26A	id : 26153	1.84869	10.0688	10.3085	9.87978e-13	6.51878e-11	18.8619
Hs::NM_001011663P01115	PCGF6	id : 84108	-1.5539	9.22677	-10.3082	9.88749e-13	6.51878e-11	18.8611
Hs::NM_006169P01423	NNMT	id : 4837	-1.83078	13.6646	-10.3081	9.8901e-13	6.51878e-11	18.8608
Hs::BC004461P00918	ENSA	id : 2029	1.11081	12.8958	10.3063	9.93866e-13	6.54583e-11	18.8559
Hs::NM_003793P00810	CTSF	id : 8722	1.67554	7.97876	10.3029	1.00343e-12	6.60384e-11	18.8464
Hs::BC062330P00383	LAGE3	id : 8270	1.35196	12.8573	10.3006	1.01003e-12	6.64225e-11	18.8398
Hs::NM_006430P01483	CCT4	id : 10575	-1.98806	13.7925	-10.3	1.01171e-12	6.64826e-11	18.8382
Hs::NM_005324P02626	H3F3B	id : 3021	-1.30603	10.0955	-10.2955	1.0245e-12	6.72496e-11	18.8256
Hs::NM_020548P00583	DBI	id : 1622	-2.08365	14.4993	-10.2954	1.02493e-12	6.72496e-11	18.8252
Hs::NM_080677P00431	DYNLL2	id : 140735	-1.28229	9.88017	-10.2916	1.03589e-12	6.79176e-11	18.8146
Hs::BC032330P01419	LMAN1	id : 3998	-1.25677	9.63219	-10.2897	1.04151e-12	6.8235e-11	18.8092
Hs::BC037219P01104	SDR16C5	id : 195814	1.98	11.0593	10.2889	1.04381e-12	6.83344e-11	18.807
Hs::AK131299P01103	RAD51	id : 5888	1.1888	9.39274	10.2869	1.04961e-12	6.86622e-11	18.8015
Hs::CR603101P01835	TIMP3	id : 7078	2.29034	9.64872	10.2844	1.05701e-12	6.90946e-11	18.7945
Hs::BC082246P00169	CAV1	id : 857	1.14211	12.9591	10.2835	1.05966e-12	6.92158e-11	18.792
Hs::BC005825P01088	PDXK	id : 8566	-0.984906	13.1202	-10.2807	1.06795e-12	6.97047e-11	18.7842
Hs::BC009195P00494	HSP90B1	id : 7184	-1.82812	13.9317	-10.279	1.07304e-12	6.9985e-11	18.7794
Hs::NM_016463P02296	CXXC5	id : 51523	1.06315	10.3913	10.2787	1.07397e-12	6.99928e-11	18.7786
Hs::XM_931806P00351		NA	1.69203	8.15129	10.2771	1.07901e-12	7.02686e-11	18.7739
Hs::BC008453P01376	BZW2	id : 28969	-1.71104	12.2948	-10.2757	1.08325e-12	7.04921e-11	18.77
Hs::NM_017567P00805	NAGK	id : 55577	1.05639	9.80313	10.2747	1.08615e-12	7.06176e-11	18.7673
Hs::XM_928923P00532		NA	1.24736	10.2394	10.2745	1.0868e-12	7.06176e-11	18.7667
Hs::AK075539P01127	BACE2	id : 25825	-1.39571	12.6997	-10.2718	1.09503e-12	7.10991e-11	18.7592
Hs::AL831962P04268	LIMCH1	id : 22998	-1.80175	9.90463	-10.2706	1.09897e-12	7.13021e-11	18.7556
Hs::CR603101P01692	TIMP3	id : 7078	1.82185	8.08589	10.2669	1.1103e-12	7.19834e-11	18.7454
Hs::NM_024684P00355	C11orf67	id : 28971	1.3246	10.7319	10.2642	1.11888e-12	7.23837e-11	18.7377
Hs::CR749265P03297	KLHL8	id : 57563	-2.00746	7.32962	-10.2642	1.11891e-12	7.23837e-11	18.7376
Hs::AF172085P00347	CAV1	id : 857	1.25017	13.5912	10.2641	1.11897e-12	7.23837e-11	18.7376
Hs::NM_001008895P02361	CUL4A	id : 8451	-1.34612	10.0645	-10.2626	1.12375e-12	7.26391e-11	18.7333
Hs::BC003549P00695	ECHDC1	id : 55862	-1.05755	11.0147	-10.2607	1.12997e-12	7.29871e-11	18.7278
Hs::NM_000854P00273	GSTT2	id : 2953	1.27989	10.2015	10.2596	1.13341e-12	7.31547e-11	18.7248
Hs::NM_198202P00411	POP5	id : 51367	0.838978	11.8878	10.2592	1.1347e-12	7.31839e-11	18.7237
Hs::NM_007178P00479	STRAP	id : 11171	-1.5174	10.979	-10.2552	1.14732e-12	7.39428e-11	18.7126
Hs::XM_931785P00710		NA	1.64699	7.68274	10.2466	1.17563e-12	7.57114e-11	18.6883
Hs::AK001283P01131	ASB3	id : 51130	-1.27612	9.69476	-10.2437	1.18526e-12	7.62754e-11	18.6801
Hs::BC028298P00893	RDH5	id : 5959	1.76838	6.95864	10.2417	1.19186e-12	7.66434e-11	18.6746
Hs::NM_003201P01000	TFAM	id : 7019	-0.975343	11.2925	-10.2407	1.19526e-12	7.68054e-11	18.6718
Hs::NM_001300P00925	KLF6	id : 1316	1.09674	10.724	10.239	1.20092e-12	7.71121e-11	18.6671
Hs::BC001459P00730	RAD51	id : 5888	1.06912	9.91797	10.2333	1.22032e-12	7.82999e-11	18.6511
Hs::BC009597P01407	BZW2	id : 28969	-1.69584	12.3143	-10.231	1.22834e-12	7.87569e-11	18.6445
Hs::NM_002524P00658	NRAS	id : 4893	-1.49244	9.88749	-10.2293	1.23442e-12	7.90883e-11	18.6396
Hs::NM_001013702P03296		NA	1.17443	10.2745	10.2287	1.23629e-12	7.91498e-11	18.6381
Hs::NM_198066P03483	GNPNAT1	id : 64841	-1.63546	10.48	-10.2226	1.25763e-12	8.04067e-11	18.621
Hs::BC009960P01070	IL13RA1	id : 3597	-1.23382	9.80489	-10.2226	1.25777e-12	8.04067e-11	18.6209
Hs::NM_001029989P00635	KIAA0101	id : 9768	1.35208	13.5606	10.2203	1.26608e-12	8.08788e-11	18.6143
Hs::BC032008P00300	MRPL50	id : 54534	-1.17569	11.8848	-10.2183	1.27314e-12	8.12703e-11	18.6088
Hs::NM_006554P00599	MTX2	id : 10651	-0.92478	11.0229	-10.2122	1.29503e-12	8.25735e-11	18.5917
Hs::BC003375P00677	MRPL3	id : 11222	-0.970415	13.3725	-10.2121	1.29546e-12	8.25735e-11	18.5914
Hs::AK123350P01403	EGLN3	id : 112399	-2.14408	6.81247	-10.2083	1.30955e-12	8.34107e-11	18.5806
Hs::NM_004172P03617	SLC1A3	id : 6507	-1.59636	11.2559	-10.2075	1.31233e-12	8.35267e-11	18.5785
Hs::NM_182926P04124	KTN1	id : 3895	1.32217	10.0447	10.2026	1.33089e-12	8.46461e-11	18.5645
Hs::XM_930735P00857		NA	1.46386	9.67212	10.2015	1.33502e-12	8.48466e-11	18.5614
Hs::XM_928923P00539		NA	1.2839	10.1944	10.1992	1.34345e-12	8.53206e-11	18.5551
Hs::NM_006913P00340	RNF5	id : 6048	1.16049	10.123	10.1989	1.34452e-12	8.53263e-11	18.5543
Hs::NM_001002257P03825	LCLAT1	id : 253558	-2.12735	7.96269	-10.1968	1.35275e-12	8.57857e-11	18.5482
Hs::NM_018638P06191	ETNK1	id : 55500	-1.72746	8.04743	-10.1914	1.37327e-12	8.70235e-11	18.5332
Hs::NM_016947P00383		NA	1.04357	12.5534	10.1886	1.38421e-12	8.76532e-11	18.5253
Hs::AK095492P01818	HMGCS1	id : 3157	-1.43404	10.2251	-10.1877	1.38768e-12	8.78091e-11	18.5228
Hs::BC000123P01235	PDXK	id : 8566	-1.07839	11.1916	-10.1873	1.38934e-12	8.78502e-11	18.5216
Hs::BC005272P00030	MGP	id : 4256	1.65479	9.81898	10.186	1.39447e-12	8.8061e-11	18.5179
Hs::NM_016589P00557	C3orf1	id : 51300	-1.08163	11.4384	-10.186	1.39469e-12	8.8061e-11	18.5177
Hs::NM_014315P01405	KLHDC2	id : 23588	1.05076	10.318	10.1853	1.39735e-12	8.81648e-11	18.5158
Hs::AF172085P00228	CAV1	id : 857	1.16322	13.2521	10.1848	1.39914e-12	8.82137e-11	18.5146
Hs::NM_198450P00706	APOOL	id : 139322	-1.49202	8.98062	-10.1845	1.40055e-12	8.82384e-11	18.5136
Hs::BC001886P01481	RRM2	id : 6241	0.991648	12.9051	10.1803	1.41723e-12	8.92249e-11	18.5017
Hs::NM_181641P00138	CKLF	id : 51192	0.937147	12.5637	10.1796	1.41995e-12	8.93317e-11	18.4998
Hs::BC002362P00003	LDHB	id : 3945	-1.25214	14.7308	-10.178	1.42629e-12	8.96655e-11	18.4954
Hs::XM_170597P00191	LOC256374	id : 256374	1.07911	14.0278	10.1766	1.4319e-12	8.99536e-11	18.4915
Hs::BC002832P01115	BTN3A2	id : 11118	1.32799	10.0188	10.1747	1.43956e-12	9.03695e-11	18.4861
Hs::NM_014501P00332	UBE2S	id : 27338	-1.26374	12.912	-10.1732	1.446e-12	9.07083e-11	18.4817
Hs::NM_001039802P00867	CDC42	id : 998	-0.960499	11.0685	-10.1713	1.45353e-12	9.11152e-11	18.4765
Hs::NM_032356P00024	LSMD1	id : 84316	-1.87334	7.4496	-10.1663	1.47412e-12	9.23392e-11	18.4624
Hs::NM_173060P03225	CAST	id : 831	-1.32754	10.0781	-10.165	1.47994e-12	9.26369e-11	18.4585
Hs::BC047221P02259	SEC63	id : 11231	-1.02389	9.86863	-10.1638	1.48492e-12	9.28824e-11	18.4552
Hs::BC013937P00088	GGCT	id : 79017	-1.21022	12.3648	-10.1633	1.48671e-12	9.29273e-11	18.454
Hs::BC016854P00211	C11orf67	id : 28971	1.28306	10.905	10.1629	1.48844e-12	9.29302e-11	18.4528
Hs::NM_017528P00882	WBSCR22	id : 114049	-1.04173	12.8147	-10.1628	1.48889e-12	9.29302e-11	18.4525
Hs::NM_002881P01693	RALB	id : 5899	-1.2793	9.1945	-10.1597	1.50206e-12	9.36853e-11	18.4437
Hs::NM_006513P01265	SARS	id : 6301	-1.20454	11.6705	-10.1593	1.50374e-12	9.37227e-11	18.4426
Hs::BC070314P00379	MGP	id : 4256	1.70172	10.3374	10.1589	1.50543e-12	9.37611e-11	18.4415
Hs::NM_147184P00948	TP53I3	id : 9540	1.27527	9.24427	10.1585	1.50728e-12	9.38088e-11	18.4402
Hs::BC035029P03778	SLC9A6	id : 10479	-1.4425	8.39542	-10.1558	1.5187e-12	9.44521e-11	18.4327
Hs::NM_006016P02603	CD164	id : 8763	2.63803	9.24268	10.1512	1.53843e-12	9.56109e-11	18.4198
Hs::NM_152391P00669	PQLC3	id : 130814	1.68491	8.95843	10.149	1.54797e-12	9.61356e-11	18.4136
Hs::BC005256P00585	CAV2	id : 858	0.84811	11.2737	10.1477	1.55369e-12	9.6422e-11	18.41
Hs::BC032663P00807	PMAIP1	id : 5366	1.28261	10.521	10.1463	1.56014e-12	9.67529e-11	18.4058
Hs::XM_931734P00461		NA	-1.05034	11.8695	-10.1417	1.58043e-12	9.79414e-11	18.3929
Hs::BC063001P00712	SRPRB	id : 58477	-1.04696	11.1228	-10.1407	1.58479e-12	9.8142e-11	18.3902
Hs::BC074994P00825	CASP5	id : 838	1.56097	8.70782	10.136	1.60604e-12	9.93873e-11	18.3769
Hs::BC011682P00786	CTSF	id : 8722	1.69853	7.9267	10.1357	1.6075e-12	9.94069e-11	18.376
Hs::AK026184P01396	C11orf80	id : 79703	1.29691	7.55759	10.1328	1.62082e-12	1.00117e-10	18.3677
Hs::BC058036P00805	FOLR2	id : 2350	1.71408	8.35864	10.1327	1.62129e-12	1.00117e-10	18.3675
Hs::BC039879P00745	TRNAU1AP	id : 54952	1.25625	10.3537	10.1265	1.64992e-12	1.01813e-10	18.35
Hs::NM_024573P01264	C6orf211	id : 79624	-1.79507	8.97042	-10.126	1.6522e-12	1.01882e-10	18.3486
Hs::NM_001005266P01712		NA	1.83883	11.8232	10.125	1.6568e-12	1.02093e-10	18.3458
Hs::NM_000804P00639	FOLR3	id : 2352	1.70396	9.15857	10.1243	1.66032e-12	1.02238e-10	18.3437
Hs::AF391114P00184	C21orf70	id : 85395	-1.03883	10.4131	-10.1231	1.66583e-12	1.02504e-10	18.3404
Hs::XM_933705P00475		NA	1.31074	9.31565	10.1223	1.66953e-12	1.0266e-10	18.3382
Hs::NM_004779P01089	CNOT8	id : 9337	-1.21623	9.09868	-10.1197	1.68196e-12	1.03283e-10	18.3308
Hs::NM_152437P04291	ZNF664	id : 144348	-1.23108	12.1952	-10.1197	1.68204e-12	1.03283e-10	18.3307
Hs::NM_080392P01098		NA	-1.28548	13.8572	-10.1183	1.68871e-12	1.0362e-10	18.3268
Hs::BC007846P01104	FADS1	id : 3992	1.06705	9.53859	10.116	1.69968e-12	1.04219e-10	18.3203
Hs::NM_006014P00670	LAGE3	id : 8270	1.3916	12.9081	10.1151	1.70405e-12	1.04414e-10	18.3178
Hs::BC008600P00257	CCL5	id : 6352	2.48887	7.97536	10.114	1.7096e-12	1.0468e-10	18.3145
Hs::NM_000801P01452	FKBP1A	id : 2280	-1.2912	10.5495	-10.1115	1.72159e-12	1.0534e-10	18.3075
Hs::AY615889P00241	C9orf103	id : 414328	1.40738	8.22629	10.1104	1.72707e-12	1.05601e-10	18.3044
Hs::BC001871P00383	C20orf24	id : 55969	-1.39691	13.3179	-10.1091	1.73313e-12	1.05897e-10	18.3009
Hs::NM_012258P01853	HEY1	id : 23462	1.08549	9.72353	10.1052	1.75238e-12	1.06998e-10	18.2898
Hs::NM_001031683P00669	IFIT3	id : 3437	2.06895	8.32887	10.1041	1.75792e-12	1.07261e-10	18.2867
Hs::NM_173517P00451	VKORC1L1	id : 154807	-1.65604	10.4896	-10.0912	1.82365e-12	1.11194e-10	18.25
Hs::AK126875P03166	EPB41L1	id : 2036	1.08014	10.6194	10.0907	1.82615e-12	1.11268e-10	18.2487
Hs::BC038962P01087	CREB3L4	id : 148327	1.53534	7.85289	10.088	1.84024e-12	1.12001e-10	18.241
Hs::BC089454P00801	HLA-J	id : 3137	1.0608	11.824	10.0878	1.84105e-12	1.12001e-10	18.2406
Hs::NM_000854P00263	GSTT2	id : 2953	1.31274	10.049	10.0874	1.8431e-12	1.12001e-10	18.2395
Hs::NM_003477P01299	PDHX	id : 8050	-1.13831	10.3216	-10.0874	1.84332e-12	1.12001e-10	18.2393
Hs::BC071848P01390	RTN4	id : 57142	-0.992639	13.0427	-10.0858	1.85172e-12	1.12433e-10	18.2348
Hs::NM_000439P03953	PCSK1	id : 5122	-1.51422	9.00243	-10.0824	1.86932e-12	1.13423e-10	18.2254
Hs::NM_017846P00513	TRNAU1AP	id : 54952	1.20158	9.8234	10.0799	1.88259e-12	1.14149e-10	18.2183
Hs::NM_007208P00747	MRPL3	id : 11222	-0.940742	13.3501	-10.0791	1.88727e-12	1.14352e-10	18.2158
Hs::AK223148P01265	TMEM19	id : 55266	-1.84862	7.73959	-10.0773	1.8968e-12	1.1485e-10	18.2108
Hs::BC014453P00782	BACE2	id : 25825	-1.23156	11.9028	-10.077	1.89863e-12	1.14881e-10	18.2098
Hs::BC005339P00552	TPMT	id : 7172	-1.56647	9.8019	-10.0766	1.90042e-12	1.14909e-10	18.2089
Hs::NM_001032998P00834	KYNU	id : 8942	-1.95118	8.77065	-10.0751	1.90877e-12	1.15334e-10	18.2045
Hs::NM_001031695P00803	RBFOX2	id : 23543	1.24499	10.6969	10.0744	1.91227e-12	1.15466e-10	18.2027
Hs::AY112721P01195	CSNK2A1P	id : 283106	-1.01061	9.99342	-10.0715	1.92808e-12	1.1634e-10	18.1945
Hs::NM_014957P05370	DENND3	id : 22898	1.22408	9.64558	10.0702	1.93508e-12	1.16681e-10	18.1908
Hs::BC013375P01635	MCM7	id : 4176	1.11198	11.8148	10.0661	1.9582e-12	1.17914e-10	18.179
Hs::BC058933P01736	IKBIP	id : 121457	-1.46118	8.07272	-10.0661	1.95823e-12	1.17914e-10	18.179
Hs::BC082246P00111	CAV1	id : 857	1.17867	13.4843	10.0654	1.9618e-12	1.1803e-10	18.1771
Hs::NM_006556P01103	PMVK	id : 10654	1.26719	10.5124	10.0652	1.96287e-12	1.1803e-10	18.1766
Hs::NM_001017987P00845	C5orf45	id : 51149	0.948095	9.5949	10.0638	1.97072e-12	1.1842e-10	18.1726
Hs::XM_929628P00905		NA	-1.003	13.198	-10.0623	1.97909e-12	1.18841e-10	18.1684
Hs::NM_004718P00252	COX7A2L	id : 9167	1.10926	13.1727	10.0604	1.98965e-12	1.19393e-10	18.1631
Hs::AK001283P01195	ASB3	id : 51130	-1.51035	9.11845	-10.0596	1.99474e-12	1.19616e-10	18.1605
Hs::BC070219P00218	RPS27	id : 6232	1.3934	14.4325	10.0562	2.0138e-12	1.20676e-10	18.151
Hs::AL354612P03638	TMEM48	id : 55706	-1.38455	9.27954	-10.0559	2.01523e-12	1.20678e-10	18.1503
Hs::BC010006P00505	RAB24	id : 53917	1.22915	9.93483	10.0549	2.02121e-12	1.20953e-10	18.1474
Hs::NM_145347P02160		NA	-1.42338	7.98585	-10.054	2.02634e-12	1.21177e-10	18.1448
Hs::BC000832P00838	RNF113A	id : 7737	0.8878	11.2795	10.0537	2.028e-12	1.21193e-10	18.144
Hs::AK075529P00416	TMED3	id : 23423	-0.909768	10.5754	-10.0504	2.04697e-12	1.22243e-10	18.1347
Hs::NM_152902P02316	TIPRL	id : 261726	-1.47776	8.98088	-10.046	2.07322e-12	1.23725e-10	18.122
Hs::NM_002800P00446	PSMB9	id : 5698	1.45481	9.42163	10.0432	2.08967e-12	1.24622e-10	18.1141
Hs::NM_001007157P03082		NA	-1.41841	9.60526	-10.0427	2.09275e-12	1.2472e-10	18.1126
Hs::BC025383P00535	SOHLH2	id : 54937	-1.2935	10.284	-10.0372	2.12534e-12	1.26575e-10	18.0972
Hs::NM_003479P02997		NA	-1.4917	10.05	-10.0358	2.1337e-12	1.26934e-10	18.0933
Hs::BC039117P00983	OVOS2	id : 144203	1.91057	7.70366	10.0357	2.13427e-12	1.26934e-10	18.093
Hs::AK094511P01402	LHX2	id : 9355	1.23306	8.61204	10.034	2.1451e-12	1.27491e-10	18.088
Hs::XM_931734P00788		NA	-1.0009	12.7716	-10.0313	2.16167e-12	1.28388e-10	18.0803
Hs::NM_006644P02391	HSPH1	id : 10808	-1.61665	10.3648	-10.0278	2.18293e-12	1.29562e-10	18.0705
Hs::NM_020162P03788	DHX33	id : 56919	-1.11692	11.2762	-10.0269	2.18872e-12	1.29817e-10	18.0679
Hs::NM_175729P00520	SSX4	id : 6759	1.25891	9.16442	10.0218	2.22066e-12	1.31622e-10	18.0534
Hs::NM_014236P01611	GNPAT	id : 8443	-1.11228	10.8478	-10.0203	2.22996e-12	1.32084e-10	18.0492
Hs::BC017439P01516	CXXC5	id : 51523	1.1443	10.4375	10.0163	2.25573e-12	1.33519e-10	18.0378
Hs::BC066948P00312	UBE2S	id : 27338	-1.24728	12.8899	-10.0153	2.26229e-12	1.33816e-10	18.0349
Hs::NM_016127P01787	TMEM66	id : 51669	-0.982987	12.4287	-10.0128	2.27788e-12	1.34643e-10	18.028
Hs::AF155568P01081	SYNCRIP	id : 10492	-0.898438	11.6205	-10.0126	2.27936e-12	1.34643e-10	18.0274
Hs::XM_929425P00587		NA	-1.01388	11.8056	-10.0094	2.30008e-12	1.35775e-10	18.0183
Hs::BC045618P02977	TMEM209	id : 84928	-1.42014	9.36434	-10.009	2.30317e-12	1.35865e-10	18.017
Hs::NM_016326P00138	CKLF	id : 51192	0.897223	12.5541	10.0083	2.30722e-12	1.36012e-10	18.0152
Hs::XM_929153P00007		NA	-1.25665	10.5027	-10.0063	2.32081e-12	1.36721e-10	18.0094
Hs::XM_495907P00124		NA	1.83016	8.00372	10.005	2.32933e-12	1.37129e-10	18.0057
Hs::AK001784P01545		NA	1.37982	8.0395	10.0044	2.33323e-12	1.37267e-10	18.004
Hs::NM_031862P03605	NBR1	id : 4077	1.30931	9.60112	10.001	2.35584e-12	1.38503e-10	17.9944
Hs::BC071966P00623	FAM60A	id : 58516	-1.60875	11.4805	-10.0007	2.35799e-12	1.38536e-10	17.9935
Hs::NM_001333P00739	CTSL2	id : 1515	1.25031	8.85909	9.99918	2.36824e-12	1.39044e-10	17.9892
Hs::XM_931785P00317		NA	1.71419	8.12872	9.99701	2.3829e-12	1.39811e-10	17.983
Hs::AY205315P00871	TROVE2	id : 6738	-1.47251	10.225	-9.9939	2.40407e-12	1.40958e-10	17.9742
Hs::NM_175709P03825	CBX7	id : 23492	1.75986	7.81867	9.98999	2.43099e-12	1.42409e-10	17.9631
Hs::XM_060887P00338		NA	1.09955	13.0589	9.98983	2.4321e-12	1.42409e-10	17.9626
Hs::NM_003147P01374	SSX2	id : 6757	1.49085	10.2095	9.98698	2.45197e-12	1.43413e-10	17.9545
Hs::AY775289P00500	PRMT1	id : 3276	-1.16155	12.8004	-9.9869	2.45253e-12	1.43413e-10	17.9543
Hs::NM_003477P01442	PDHX	id : 8050	-1.04372	10.0587	-9.98061	2.49683e-12	1.45906e-10	17.9364
Hs::BC067891P00004	RPL13AP3	id : 645683	1.31013	14.1309	9.97892	2.50887e-12	1.4651e-10	17.9316
Hs::BC012996P00147	PDZD11	id : 51248	1.0957	11.7172	9.97647	2.52647e-12	1.4744e-10	17.9246
Hs::NM_003877P01039	SOCS2	id : 8835	-1.87412	9.18673	-9.97229	2.55677e-12	1.4909e-10	17.9127
Hs::CR604003P00364	LGMN	id : 5641	-1.46811	9.41851	-9.97209	2.55817e-12	1.4909e-10	17.9122
Hs::NM_014033P03181	METTL7A	id : 25840	-1.32261	10.0723	-9.96885	2.58197e-12	1.50376e-10	17.9029
Hs::NM_152705P00675	POLR1D	id : 51082	-1.45231	10.5487	-9.96824	2.58642e-12	1.50476e-10	17.9012
Hs::BC015970P00112	DPY30	id : 84661	0.886502	13.4054	9.96814	2.58714e-12	1.50476e-10	17.9009
Hs::NM_002966P00102	S100A10	id : 6281	1.70704	13.7299	9.96779	2.58975e-12	1.50527e-10	17.8999
Hs::BC040844P01585	SYNCRIP	id : 10492	-0.994239	11.4614	-9.96732	2.59319e-12	1.50626e-10	17.8986
Hs::NM_007278P00339	GABARAP	id : 11337	1.25547	12.7984	9.96665	2.59816e-12	1.50815e-10	17.8967
Hs::NM_015251P04115	ATMIN	id : 23300	-1.21966	8.50332	-9.96543	2.60722e-12	1.5124e-10	17.8932
Hs::NM_144772P00551	APOA1BP	id : 128240	0.768469	12.3308	9.96347	2.62183e-12	1.51986e-10	17.8876
Hs::BC001013P00616	MCTS1	id : 28985	-0.842319	12.8508	-9.96246	2.62937e-12	1.52318e-10	17.8848
Hs::XM_932015P00026	LOC643401	id : 643401	-1.4311	8.64336	-9.96224	2.63105e-12	1.52318e-10	17.8841
Hs::XM_930080P00080		NA	1.02074	13.6321	9.95791	2.66375e-12	1.54074e-10	17.8718
Hs::BC022566P01783	ABHD13	id : 84945	-1.36368	8.31969	-9.95775	2.66493e-12	1.54074e-10	17.8713
Hs::BC051824P03063	HDAC5	id : 10014	1.45015	8.48324	9.95721	2.66905e-12	1.5421e-10	17.8698
Hs::BC063479P01220	LARP4	id : 113251	-1.3676	8.38456	-9.95522	2.6843e-12	1.54988e-10	17.8641
Hs::NM_016023P02327	OTUD6B	id : 51633	-1.64205	8.00522	-9.94681	2.74947e-12	1.58646e-10	17.8402
Hs::NM_002356P01552	MARCKS	id : 4082	1.15291	11.2671	9.94379	2.77327e-12	1.59913e-10	17.8316
Hs::NM_016162P00315	ING4	id : 51147	1.5408	9.88181	9.94212	2.7865e-12	1.60522e-10	17.8268
Hs::BC025699P00999	SMAD2	id : 4087	-1.64605	9.02555	-9.94199	2.78751e-12	1.60522e-10	17.8264
Hs::NM_016951P00195	CKLF	id : 51192	1.01459	11.7765	9.93607	2.83499e-12	1.63078e-10	17.8096
Hs::NM_002300P00165	LDHB	id : 3945	-1.16098	14.7477	-9.93599	2.83564e-12	1.63078e-10	17.8094
Hs::BC011668P01035	CSNK2A1	id : 1457	-1.00916	9.87987	-9.93457	2.84718e-12	1.63633e-10	17.8053
Hs::NM_002038P00721	IFI6	id : 2537	1.66451	8.20709	9.93237	2.86518e-12	1.64559e-10	17.799
Hs::NM_153285P00194	HYAL1	id : 3373	1.64014	8.74003	9.9319	2.86895e-12	1.64667e-10	17.7977
Hs::NM_006023P01095	CDC123	id : 8872	-1.24555	13.756	-9.93099	2.87641e-12	1.64986e-10	17.7951
Hs::AK001283P01409	ASB3	id : 51130	-1.35712	9.11732	-9.92925	2.89081e-12	1.65514e-10	17.7901
Hs::XM_050278P06408		NA	1.77501	9.40009	9.92923	2.89098e-12	1.65514e-10	17.7901
Hs::NM_021203P00599	SRPRB	id : 58477	-0.949209	11.2959	-9.92915	2.89165e-12	1.65514e-10	17.7898
Hs::NM_016548P02602	GOLM1	id : 51280	-1.01099	10.8457	-9.92886	2.89397e-12	1.65514e-10	17.789
Hs::CR621176P00375	LGMN	id : 5641	-1.33789	8.87636	-9.92873	2.89511e-12	1.65514e-10	17.7886
Hs::NM_032881P00365	LSM10	id : 84967	-1.19653	11.5887	-9.92712	2.90839e-12	1.66164e-10	17.7841
Hs::NM_001002759P00591	MEIR5	id : 119392	1.40728	8.99488	9.92637	2.91468e-12	1.66414e-10	17.7819
Hs::NM_005578P05909	LPP	id : 4026	-1.46654	9.12361	-9.92527	2.92381e-12	1.66826e-10	17.7788
Hs::AJ245661P03471	MSH5-C6ORF26	id : 100532732	1.58151	8.29209	9.92328	2.94048e-12	1.67667e-10	17.7731
Hs::NM_019054P02297	FAM35A	id : 54537	-1.61583	8.4685	-9.92059	2.96314e-12	1.68849e-10	17.7654
Hs::XM_497365P00182		NA	1.09467	12.3926	9.91807	2.9846e-12	1.6996e-10	17.7582
Hs::BC015904P00704	MRPL10	id : 124995	-0.936839	10.9179	-9.91658	2.99735e-12	1.70574e-10	17.754
Hs::NM_013386P02518	SLC25A24	id : 29957	-1.84318	8.81661	-9.91512	3.00987e-12	1.71175e-10	17.7498
Hs::NM_019051P00340	MRPL50	id : 54534	-1.19512	12.1181	-9.9137	3.02207e-12	1.71757e-10	17.7458
Hs::BC062583P01684	MLL5	id : 55904	1.13025	10.605	9.91333	3.02526e-12	1.71826e-10	17.7447
Hs::NM_152274P00375	FAM58A	id : 92002	-1.32675	9.34893	-9.91178	3.03873e-12	1.72478e-10	17.7403
Hs::BC066948P00297	UBE2S	id : 27338	-1.24361	12.8969	-9.91115	3.0442e-12	1.72676e-10	17.7385
Hs::XM_927730P00258		NA	1.08991	12.0745	9.9066	3.08406e-12	1.74824e-10	17.7255
Hs::AK096243P01848	RPN2	id : 6185	-0.967874	13.0672	-9.90305	3.11549e-12	1.7649e-10	17.7154
Hs::NM_014864P05492	FAM20B	id : 9917	-1.07167	10.6789	-9.90139	3.13033e-12	1.77216e-10	17.7106
Hs::BC000706P00413	C6orf48	id : 50854	0.978924	12.9633	9.90056	3.13777e-12	1.77521e-10	17.7083
Hs::AK131299P00912	RAD51	id : 5888	1.19188	9.88803	9.89984	3.14422e-12	1.77771e-10	17.7062
Hs::BC036033P01846	RPS6KB1	id : 6198	-1.02311	9.74043	-9.89872	3.15435e-12	1.78228e-10	17.703
Hs::NM_006432P00647	NPC2	id : 10577	0.96171	12.6707	9.89841	3.15714e-12	1.7827e-10	17.7021
Hs::NM_198953P00402	NUDT1	id : 4521	0.890326	11.9895	9.89115	3.22336e-12	1.81891e-10	17.6814
Hs::NM_006792P00492	MORF4	id : 10934	-0.847801	12.8169	-9.88941	3.2395e-12	1.82683e-10	17.6764
Hs::NM_022092P02902	CHTF18	id : 63922	1.52944	9.39969	9.88234	3.30566e-12	1.86294e-10	17.6562
Hs::BC063479P01326	LARP4	id : 113251	-1.43839	9.05571	-9.88003	3.32761e-12	1.8741e-10	17.6496
Hs::NM_016095P00423	GINS2	id : 51659	0.905464	11.3034	9.87921	3.33543e-12	1.87728e-10	17.6473
Hs::CR603690P00875	WBSCR22	id : 114049	-1.0068	12.8948	-9.87882	3.33913e-12	1.87815e-10	17.6462
Hs::BC042917P00435	MIS18A	id : 54069	-1.47237	10.4287	-9.87766	3.35023e-12	1.88318e-10	17.6429
Hs::AK131299P00682	RAD51	id : 5888	1.1909	9.71099	9.8772	3.35462e-12	1.88443e-10	17.6416
Hs::BC040010P00674	PON2	id : 5445	-1.94413	12.0015	-9.87419	3.38367e-12	1.89953e-10	17.6329
Hs::BC003375P01069	MRPL3	id : 11222	-1.03538	13.8101	-9.87295	3.39575e-12	1.90452e-10	17.6294
Hs::NM_175729P00566	SSX4	id : 6759	1.3308	9.4248	9.87282	3.39694e-12	1.90452e-10	17.629
Hs::NM_000422P00704	KRT17	id : 3872	-1.87134	9.27236	-9.87196	3.40538e-12	1.90802e-10	17.6266
Hs::BC013044P00940	DNAJA2	id : 10294	-0.889378	11.4665	-9.86766	3.44751e-12	1.93038e-10	17.6143
Hs::AK075529P00645	TMED3	id : 23423	-0.958721	11.173	-9.86739	3.45019e-12	1.93065e-10	17.6135
Hs::BC025714P02596	PPP3CA	id : 5530	-1.04854	10.048	-9.86514	3.47253e-12	1.9419e-10	17.6071
Hs::NM_002822P02188	TWF1	id : 5756	-2.27094	9.9328	-9.86421	3.48174e-12	1.94579e-10	17.6044
Hs::XM_931726P00493		NA	-1.06222	12.7049	-9.8638	3.48587e-12	1.94686e-10	17.6032
Hs::NM_006026P00608	H1FX	id : 8971	1.38196	9.244	9.86302	3.49362e-12	1.94993e-10	17.601
Hs::NM_032717P01401	AGPAT9	id : 84803	-1.63955	7.43724	-9.86206	3.50331e-12	1.95409e-10	17.5983
Hs::AF281070P04094	EIF4G1	id : 1981	-1.16336	10.0511	-9.8593	3.53107e-12	1.96831e-10	17.5904
Hs::BC025774P00945	HYAL1	id : 3373	1.71583	8.7515	9.8587	3.5372e-12	1.96889e-10	17.5886
Hs::BC105124P00534	C17orf58	id : 284018	1.36378	8.83939	9.85858	3.5384e-12	1.96889e-10	17.5883
Hs::NM_019593P01929	GPCPD1	id : 56261	-1.42444	8.35188	-9.85853	3.53889e-12	1.96889e-10	17.5882
Hs::BC013064P00001	UTP15	id : 84135	-1.47989	8.65609	-9.85813	3.54296e-12	1.96899e-10	17.587
Hs::NM_016040P02970	TMED5	id : 50999	-1.62417	10.0944	-9.85806	3.5436e-12	1.96899e-10	17.5868
Hs::BC095434P00128	ING4	id : 51147	1.36474	9.06395	9.85699	3.55452e-12	1.9738e-10	17.5838
Hs::NM_032574P00362	DPY30	id : 84661	0.902347	13.2149	9.85501	3.57477e-12	1.98378e-10	17.5781
Hs::NM_020422P00768	TMEM159	id : 57146	1.44832	8.55715	9.85445	3.58049e-12	1.98569e-10	17.5765
Hs::BC067303P01468	CIAPIN1	id : 57019	-0.785445	10.8152	-9.8541	3.58409e-12	1.98642e-10	17.5755
Hs::NM_020529P01359	NFKBIA	id : 4792	1.11779	11.1445	9.85165	3.60933e-12	1.99914e-10	17.5685
Hs::AK131252P04060	KCNAB2	id : 8514	1.16065	9.54612	9.85112	3.61484e-12	2.00092e-10	17.567
Hs::NM_001919P00529	ECI1	id : 1632	0.933707	12.5199	9.85001	3.62632e-12	2.006e-10	17.5638
Hs::NM_014311P01006	SMUG1	id : 23583	1.01623	9.12312	9.84604	3.66786e-12	2.0274e-10	17.5524
Hs::AF039692P01414	CWC27	id : 10283	-1.98003	9.87279	-9.84587	3.66967e-12	2.0274e-10	17.5519
Hs::NM_198948P00433	NUDT1	id : 4521	1.01605	11.9183	9.84317	3.69817e-12	2.04185e-10	17.5442
Hs::XM_293026P00713		NA	-1.43553	9.95985	-9.84052	3.7264e-12	2.05613e-10	17.5366
Hs::AF181660P00333	MPZL1	id : 9019	-1.03657	10.6096	-9.83741	3.75973e-12	2.07321e-10	17.5277
Hs::XM_927914P00047		NA	-1.0838	10.6731	-9.83591	3.77598e-12	2.08085e-10	17.5234
Hs::NM_152295P01549	TARS	id : 6897	-1.51592	11.7184	-9.83479	3.78805e-12	2.08618e-10	17.5202
Hs::NM_020648P02478	TWSG1	id : 57045	-1.97271	7.21749	-9.83425	3.794e-12	2.08687e-10	17.5187
Hs::BC022364P00668	CFL2	id : 1073	1.14101	9.505	9.83424	3.7941e-12	2.08687e-10	17.5186
Hs::BC042917P00454	MIS18A	id : 54069	-1.50145	9.56307	-9.82932	3.84797e-12	2.11493e-10	17.5046
Hs::BX640744P04427	KLHL8	id : 57563	-2.13696	7.05301	-9.82914	3.84996e-12	2.11493e-10	17.504
Hs::BC014840P01054	SMAD2	id : 4087	-1.51596	9.19661	-9.82817	3.86065e-12	2.11946e-10	17.5013
Hs::BC010469P00785	PEA15	id : 8682	1.52716	11.1047	9.82646	3.87972e-12	2.12859e-10	17.4964
Hs::NM_006023P01117	CDC123	id : 8872	-1.14598	13.5044	-9.82359	3.91176e-12	2.14482e-10	17.4881
Hs::NM_021173P00449	POLD4	id : 57804	1.40597	9.40622	9.82098	3.94115e-12	2.15957e-10	17.4807
Hs::NM_006391P03153	IPO7	id : 10527	-1.50171	8.75081	-9.81913	3.96218e-12	2.16973e-10	17.4754
Hs::XM_927026P00320		NA	2.01227	8.08619	9.81802	3.97475e-12	2.17525e-10	17.4722
Hs::XM_931801P00325		NA	1.92127	7.98291	9.81663	3.99063e-12	2.18257e-10	17.4682
Hs::BC015973P00106	S100A10	id : 6281	1.69074	13.1404	9.81626	3.99493e-12	2.18354e-10	17.4671
Hs::NM_004753P01007	DHRS3	id : 9249	1.14992	9.99048	9.81303	4.03213e-12	2.2025e-10	17.4579
Hs::XM_929811P00018	LOC646853	id : 646853	1.3831	11.7327	9.81171	4.04745e-12	2.20836e-10	17.4541
Hs::NM_174962P01077		NA	1.29616	8.94829	9.81167	4.04794e-12	2.20836e-10	17.454
Hs::NM_017776P01634	ZNF673	id : 55634	1.27902	9.38632	9.81062	4.06018e-12	2.21365e-10	17.451
Hs::AK222881P00934	HSD17B12	id : 51144	-1.73793	9.14839	-9.80912	4.07763e-12	2.22177e-10	17.4467
Hs::NM_032299P00393	DCUN1D5	id : 84259	-0.796672	11.8095	-9.80796	4.0913e-12	2.22783e-10	17.4433
Hs::NM_006096P02185	NDRG1	id : 10397	1.85142	7.65403	9.80509	4.12513e-12	2.24485e-10	17.4351
Hs::BC062324P00485	HLA-J	id : 3137	1.06546	10.9833	9.80455	4.13157e-12	2.24695e-10	17.4336
Hs::NM_014294P01612	TRAM1	id : 23471	-1.24297	10.8209	-9.80389	4.13939e-12	2.24979e-10	17.4317
Hs::M90686P00448	HLA-G	id : 3135	1.10761	10.8878	9.80118	4.17167e-12	2.26592e-10	17.4239
Hs::NM_000935P02587	PLOD2	id : 5352	-1.25855	10.6139	-9.79908	4.19697e-12	2.27825e-10	17.4179
Hs::NM_025029P00618	MZT2B	id : 80097	1.01982	12.9763	9.79607	4.23339e-12	2.29658e-10	17.4093
Hs::NM_017671P04400	FERMT1	id : 55612	-1.63677	8.91756	-9.79113	4.29395e-12	2.32799e-10	17.3951
Hs::BC110512P00367	CTSL2	id : 1515	1.50198	9.28481	9.78898	4.32053e-12	2.33929e-10	17.3889
Hs::NM_000019P01027	ACAT1	id : 38	0.868041	12.5861	9.78883	4.32238e-12	2.33929e-10	17.3885
Hs::BC037778P01398	BPHL	id : 670	1.27595	9.57466	9.78879	4.32286e-12	2.33929e-10	17.3884
Hs::NM_003937P01011	KYNU	id : 8942	-1.84277	8.8272	-9.78714	4.34338e-12	2.34893e-10	17.3836
Hs::NM_016040P02912	TMED5	id : 50999	-1.73828	9.91029	-9.78523	4.36735e-12	2.36043e-10	17.3781
Hs::XM_927259P02776		NA	-1.27531	9.26528	-9.78374	4.38614e-12	2.36911e-10	17.3739
Hs::NM_014236P01957	GNPAT	id : 8443	-1.14017	10.7891	-9.7804	4.42845e-12	2.39049e-10	17.3643
Hs::NM_001785P00392	CDA	id : 978	1.09915	10.8782	9.77726	4.46852e-12	2.41062e-10	17.3553
Hs::NM_002048P01905	GAS1	id : 2619	1.10989	10.3518	9.77703	4.47156e-12	2.41077e-10	17.3546
Hs::NM_006628P04800	ARPP19	id : 10776	-1.28267	9.26599	-9.77651	4.4782e-12	2.41285e-10	17.3531
Hs::XM_927954P00211		NA	1.13554	13.8043	9.77133	4.54545e-12	2.44757e-10	17.3382
Hs::NM_153345P01009	TMEM139	id : 135932	1.548	8.94903	9.77009	4.56168e-12	2.45479e-10	17.3347
Hs::NM_018087P01736	TMEM48	id : 55706	-1.12024	9.36293	-9.7686	4.5812e-12	2.46378e-10	17.3304
Hs::NM_005324P02491	H3F3B	id : 3021	-1.20402	9.10512	-9.76831	4.58508e-12	2.46434e-10	17.3296
Hs::NM_014301P00706	ISCU	id : 23479	-1.17645	12.4805	-9.76736	4.59767e-12	2.46958e-10	17.3268
Hs::NM_001002257P03864	LCLAT1	id : 253558	-2.08699	8.34199	-9.76684	4.60445e-12	2.4717e-10	17.3254
Hs::AY205315P01451	TROVE2	id : 6738	-1.47742	10.1137	-9.76657	4.60806e-12	2.47211e-10	17.3246
Hs::NM_001902P01032	CTH	id : 1491	-1.89438	10.6891	-9.76626	4.61222e-12	2.47282e-10	17.3237
Hs::AF314542P01282	TCEAL4	id : 79921	0.854956	11.1419	9.76545	4.62296e-12	2.47705e-10	17.3214
Hs::NM_014501P00299	UBE2S	id : 27338	-1.29976	12.2066	-9.76498	4.6292e-12	2.47887e-10	17.32
Hs::XM_935263P00309		NA	1.16482	13.4735	9.76336	4.65088e-12	2.48895e-10	17.3153
Hs::NM_020648P02462	TWSG1	id : 57045	-1.93413	7.24662	-9.76252	4.66211e-12	2.49343e-10	17.3129
Hs::XM_045290P01488		NA	-1.39154	11.9216	-9.7585	4.71638e-12	2.5209e-10	17.3014
Hs::X67643P01337	HSPA4	id : 3308	-1.19613	10.8774	-9.75388	4.77949e-12	2.55307e-10	17.2881
Hs::NM_005655P01406	KLF10	id : 7071	1.46775	9.14762	9.75108	4.81813e-12	2.57213e-10	17.2801
Hs::NM_003418P00583	CNBP	id : 7555	-1.12961	13.0181	-9.75084	4.82154e-12	2.57237e-10	17.2794
Hs::NM_005869P01452	CWC27	id : 10283	-1.90455	9.84227	-9.74943	4.84108e-12	2.58122e-10	17.2753
Hs::AF161445P00455	JKAMP	id : 51528	-1.19887	11.0145	-9.74833	4.85648e-12	2.58785e-10	17.2722
Hs::NM_017832P01577	C9orf6	id : 54942	-1.02611	10.603	-9.74743	4.86898e-12	2.59153e-10	17.2696
Hs::M15887P00308	DBI	id : 1622	-2.02912	14.2836	-9.74741	4.86934e-12	2.59153e-10	17.2695
Hs::AB003333P02174	HSPH1	id : 10808	-1.46903	10.3086	-9.74694	4.87592e-12	2.59344e-10	17.2682
Hs::NM_152304P00725	RAB42	id : 115273	1.48618	9.4149	9.74586	4.89103e-12	2.59989e-10	17.2651
Hs::AK222881P00863	HSD17B12	id : 51144	-1.75676	8.11935	-9.74532	4.89876e-12	2.60241e-10	17.2635
Hs::BT007110P00351	MANF	id : 7873	-1.09123	13.0239	-9.74411	4.91582e-12	2.60988e-10	17.26
Hs::AK027882P01057	HSD17B12	id : 51144	-1.36163	8.31139	-9.743	4.93153e-12	2.61662e-10	17.2568
Hs::BC003618P01715	TRIOBP	id : 11078	1.00343	10.1798	9.74188	4.94741e-12	2.62345e-10	17.2536
Hs::BC002444P00320	C14orf1	id : 11161	-1.05979	10.8791	-9.73886	4.99068e-12	2.64479e-10	17.2449
Hs::NM_153742P00470	CTH	id : 1491	-1.85948	11.1847	-9.73765	5.00814e-12	2.65242e-10	17.2414
Hs::BC098336P00445	KDELR3	id : 11015	1.2036	9.76379	9.73503	5.04613e-12	2.67092e-10	17.2339
Hs::NM_181471P00634	RFC2	id : 5982	1.06298	11.2755	9.73204	5.08977e-12	2.69239e-10	17.2253
Hs::BC010505P00501	SCAMP3	id : 10067	-0.994529	10.7245	-9.73049	5.11246e-12	2.70274e-10	17.2209
Hs::NM_016006P00920	ABHD5	id : 51099	-1.33389	8.54537	-9.72976	5.12333e-12	2.70685e-10	17.2187
Hs::BC013579P01802	CAST	id : 831	-1.16721	10.6083	-9.72923	5.13102e-12	2.70927e-10	17.2172
Hs::NM_006471P00347	MYL12A	id : 10627	-1.48117	13.5252	-9.72861	5.14027e-12	2.71251e-10	17.2154
Hs::NM_018322P00616	C6orf64	id : 55776	0.990695	9.33867	9.72819	5.14649e-12	2.71414e-10	17.2142
Hs::BC009808P02535	NBR1	id : 4077	1.11	9.43413	9.72763	5.15482e-12	2.71689e-10	17.2126
Hs::NM_175698P01149	SSX2	id : 6757	1.48921	9.69286	9.72405	5.20831e-12	2.74342e-10	17.2023
Hs::NM_001002915P00133	IGFL2	id : 147920	2.72524	7.50228	9.72337	5.21849e-12	2.74712e-10	17.2004
Hs::BC000137P01456	CDT1	id : 81620	1.33439	8.87083	9.72207	5.23806e-12	2.75576e-10	17.1966
Hs::NM_002807P02300	PSMD1	id : 5707	-0.974539	10.218	-9.72093	5.25526e-12	2.76314e-10	17.1934
Hs::BC007495P00225	CENPM	id : 79019	1.06748	11.2692	9.71911	5.28294e-12	2.77602e-10	17.1881
Hs::BC000147P01533	ME2	id : 4200	-1.73994	9.64879	-9.71841	5.29365e-12	2.77948e-10	17.1861
Hs::BC066959P01023	PGAM1	id : 5223	-1.3488	13.6233	-9.71826	5.29592e-12	2.77948e-10	17.1857
Hs::NM_019091P01135	PLEKHA3	id : 65977	-1.48491	8.30688	-9.71524	5.34227e-12	2.80212e-10	17.177
Hs::NM_020313P01397	CIAPIN1	id : 57019	-0.901299	10.9369	-9.7149	5.34751e-12	2.80318e-10	17.176
Hs::XM_372759P00756		NA	1.12402	13.569	9.71389	5.36299e-12	2.8096e-10	17.1731
Hs::NM_001007269P00514	GEMIN7	id : 79760	-0.977769	10.0951	-9.71063	5.41373e-12	2.83448e-10	17.1637
Hs::BC102018P00263	PSMA5	id : 5686	-1.69224	14.273	-9.70795	5.45578e-12	2.85478e-10	17.156
Hs::NM_030939P01152	C6orf62	id : 81688	-1.02094	10.3298	-9.70709	5.4693e-12	2.86013e-10	17.1535
Hs::NM_000854P00268	GSTT2	id : 2953	1.26244	10.2651	9.69977	5.58598e-12	2.91751e-10	17.1324
Hs::BC010943P01182	OSMR	id : 9180	-1.34954	7.905	-9.69968	5.58752e-12	2.91751e-10	17.1321
Hs::NM_021218P00392	C9orf80	id : 58493	-1.2982	9.66844	-9.69958	5.58908e-12	2.91751e-10	17.1319
Hs::BX640744P05085	KLHL8	id : 57563	-1.76575	6.84308	-9.69924	5.59454e-12	2.91788e-10	17.1309
Hs::NM_016475P00523	JKAMP	id : 51528	-1.12974	11.0001	-9.69906	5.59751e-12	2.91788e-10	17.1304
Hs::NM_025065P00444	RPF1	id : 80135	-1.25581	12.9056	-9.69887	5.60047e-12	2.91788e-10	17.1298
Hs::CR749314P02299	NAA50	id : 80218	-1.73822	10.3429	-9.69871	5.60319e-12	2.91788e-10	17.1293
Hs::BC002573P00513	UROS	id : 7390	-1.02196	10.4549	-9.6981	5.61296e-12	2.92122e-10	17.1276
Hs::BC050557P03666	TIMELESS	id : 8914	1.42394	9.55245	9.69742	5.62393e-12	2.92518e-10	17.1257
Hs::XM_495879P01308		NA	-1.0656	12.2741	-9.69702	5.63055e-12	2.92688e-10	17.1245
Hs::NM_018840P00436	C20orf24	id : 55969	-1.43148	13.2423	-9.69586	5.64941e-12	2.93493e-10	17.1211
Hs::XM_931040P00855		NA	2.20858	14.6059	9.69526	5.65912e-12	2.93822e-10	17.1194
Hs::NM_014393P02558	STAU2	id : 27067	-1.55182	7.87706	-9.69149	5.72109e-12	2.96863e-10	17.1086
Hs::NM_015578P02610	LSM14A	id : 26065	-1.17873	10.0772	-9.6892	5.759e-12	2.98652e-10	17.102
Hs::BC009530P00779	ANAPC16	id : 119504	0.885762	12.3413	9.68773	5.78346e-12	2.99741e-10	17.0977
Hs::BC019269P00615	MRPL16	id : 54948	-0.797049	11.9758	-9.68386	5.84851e-12	3.02933e-10	17.0866
Hs::BC007781P00125	ING4	id : 51147	1.35081	8.98385	9.68066	5.90271e-12	3.05558e-10	17.0773
Hs::NM_001985P00634	ETFB	id : 2109	0.993218	12.6794	9.67905	5.93023e-12	3.06801e-10	17.0727
Hs::BC034998P01828	P4HA1	id : 5033	-1.36358	8.82005	-9.6783	5.94322e-12	3.0729e-10	17.0705
Hs::BC002813P00427	RFC2	id : 5982	1.17081	11.8014	9.67712	5.96341e-12	3.08151e-10	17.0671
Hs::NM_014060P00588	MCTS1	id : 28985	-0.808471	12.2158	-9.67667	5.97117e-12	3.08369e-10	17.0658
Hs::NM_001006635P00821		NA	-0.937094	10.4726	-9.67532	5.9945e-12	3.0939e-10	17.0619
Hs::NM_012319P01911	SLC39A6	id : 25800	-1.86388	8.91668	-9.67216	6.04947e-12	3.12042e-10	17.0528
Hs::NM_002800P00414	PSMB9	id : 5698	1.48562	9.8367	9.66982	6.0906e-12	3.13855e-10	17.0461
Hs::NM_003597P02706	KLF11	id : 8462	1.40232	7.93258	9.66962	6.09404e-12	3.13855e-10	17.0455
Hs::BC016728P00619	AASDHPPT	id : 60496	-1.02182	10.8448	-9.66952	6.09589e-12	3.13855e-10	17.0452
Hs::BC066959P00489	PGAM1	id : 5223	-1.0813	12.1412	-9.66934	6.09903e-12	3.13855e-10	17.0447
Hs::AY509932P00373	RHEBL1	id : 121268	1.62967	8.61311	9.66853	6.11327e-12	3.14402e-10	17.0423
Hs::NM_003796P02108	C19orf2	id : 8725	-0.911055	12.5856	-9.66828	6.11765e-12	3.14442e-10	17.0416
Hs::AK093718P00954	SARS	id : 6301	-1.27169	11.7125	-9.66769	6.12821e-12	3.14799e-10	17.0399
Hs::NM_001029989P00149	KIAA0101	id : 9768	1.22343	12.8133	9.66351	6.20258e-12	3.18431e-10	17.0279
Hs::NM_152350P00397		NA	0.846851	13.4335	9.66201	6.22961e-12	3.1963e-10	17.0235
Hs::NM_006807P01850	CBX1	id : 10951	0.892545	11.927	9.66164	6.23617e-12	3.19778e-10	17.0225
Hs::NM_001002018P00639	HCFC1R1	id : 54985	1.34962	9.49711	9.66129	6.2426e-12	3.19919e-10	17.0214
Hs::NM_014736P00149	KIAA0101	id : 9768	1.19838	12.8081	9.66071	6.25305e-12	3.20267e-10	17.0198
Hs::BC093700P00393	PIN4	id : 5303	0.915881	12.2353	9.65978	6.26982e-12	3.20937e-10	17.0171
Hs::NM_006432P00661	NPC2	id : 10577	1.00774	12.0094	9.65446	6.36705e-12	3.25722e-10	17.0017
Hs::AK074754P01486	FADS1	id : 3992	1.03185	9.71071	9.65248	6.40358e-12	3.27398e-10	16.996
Hs::BC015474P01832	TDP1	id : 55775	-1.14052	8.90556	-9.65069	6.43683e-12	3.28905e-10	16.9909
Hs::AK027885P01425	PCGF6	id : 84108	-1.59451	10.1176	-9.64963	6.45655e-12	3.29719e-10	16.9878
Hs::NM_001006935P00556	TCEAL4	id : 79921	0.976147	11.5774	9.64871	6.47379e-12	3.30406e-10	16.9851
Hs::NM_005566P01390	LDHA	id : 3939	-1.18897	14.3723	-9.64799	6.48715e-12	3.30723e-10	16.9831
Hs::NM_002560P00981	P2RX4	id : 5025	1.51959	7.83542	9.64797	6.48759e-12	3.30723e-10	16.983
Hs::AF208111P01777	IL17RB	id : 55540	1.367	8.30763	9.64588	6.52689e-12	3.32531e-10	16.977
Hs::NM_001008493P12531	ENAH	id : 55740	-1.46567	7.59166	-9.64556	6.53291e-12	3.32643e-10	16.9761
Hs::NM_002748P03687	MAPK6	id : 5597	-1.36637	8.44942	-9.64451	6.55286e-12	3.33386e-10	16.973
Hs::BC091497P00951	HLA-B	id : 3106	1.0063	10.7161	9.64439	6.55515e-12	3.33386e-10	16.9727
Hs::NM_006513P00841	SARS	id : 6301	-1.23525	11.2768	-9.64257	6.58981e-12	3.34953e-10	16.9674
Hs::AY112721P01051	CSNK2A1P	id : 283106	-1.09585	9.28303	-9.6382	6.67364e-12	3.39016e-10	16.9548
Hs::AY358692P00345	IGFL2	id : 147920	2.4589	7.81176	9.63616	6.71308e-12	3.40821e-10	16.9489
Hs::XM_373688P00662		NA	-1.12858	10.5257	-9.63586	6.71888e-12	3.40843e-10	16.948
Hs::NM_032852P00389	ATG4C	id : 84938	-1.64031	9.85645	-9.63573	6.72134e-12	3.40843e-10	16.9477
Hs::NM_198948P00425	NUDT1	id : 4521	0.898938	12.0911	9.63353	6.76438e-12	3.42826e-10	16.9413
Hs::XM_373908P00381		NA	-0.952983	11.1465	-9.63259	6.78272e-12	3.43555e-10	16.9386
Hs::NM_014254P01102	TMEM5	id : 10329	-0.903955	10.6921	-9.6287	6.85955e-12	3.47134e-10	16.9273
Hs::NM_005101P00500	ISG15	id : 9636	1.6229	9.94117	9.62861	6.86134e-12	3.47134e-10	16.9271
Hs::BC100931P00521	APOA1BP	id : 128240	0.797637	12.4767	9.62673	6.89881e-12	3.48827e-10	16.9216
Hs::NM_002985P00326	CCL5	id : 6352	2.53911	8.46141	9.626	6.91336e-12	3.49189e-10	16.9195
Hs::BC026285P00199	TMEM167A	id : 153339	-0.995203	11.873	-9.62597	6.914e-12	3.49189e-10	16.9194
Hs::BC001187P00504	COPS5	id : 10987	-1.05914	12.4852	-9.62309	6.97185e-12	3.51906e-10	16.9111
Hs::NM_005105P02167	RBM8A	id : 9939	-1.18869	9.24868	-9.62125	7.00902e-12	3.53578e-10	16.9058
Hs::BC010389P01287	PDHX	id : 8050	-1.02812	10.5324	-9.61868	7.0614e-12	3.56014e-10	16.8984
Hs::NM_024324P00887	CRELD2	id : 79174	-0.863192	10.6123	-9.61619	7.11256e-12	3.58386e-10	16.8912
Hs::NM_007043P02918	KRR1	id : 11103	-1.44469	7.45063	-9.61559	7.12492e-12	3.58801e-10	16.8894
Hs::NM_003749P06395	IRS2	id : 8660	-0.999373	10.4532	-9.61451	7.14718e-12	3.59504e-10	16.8863
Hs::BC109371P00432	BLVRB	id : 645	0.985631	11.8524	9.61434	7.15067e-12	3.59504e-10	16.8858
Hs::BC062329P01329	C12orf65	id : 91574	1.14409	10.2118	9.61432	7.15126e-12	3.59504e-10	16.8858
Hs::NM_001034832P00807	SSX4B	id : 548313	1.29219	9.33061	9.61292	7.18024e-12	3.60752e-10	16.8817
Hs::NM_015439P01309	CCDC28A	id : 25901	1.63281	8.95904	9.60564	7.33328e-12	3.68229e-10	16.8607
Hs::BC008600P00238	CCL5	id : 6352	2.1956	7.79835	9.60117	7.42897e-12	3.72819e-10	16.8477
Hs::NM_021159P02385	RAP1GDS1	id : 5910	-0.966046	9.84308	-9.59989	7.4564e-12	3.7398e-10	16.844
Hs::NM_002168P00971	IDH2	id : 3418	1.35668	8.81952	9.5989	7.4779e-12	3.74842e-10	16.8412
Hs::BC066332P00220	HDDC2	id : 51020	-0.943036	11.4156	-9.5961	7.53895e-12	3.77685e-10	16.833
Hs::NM_025188P03385	TRIM45	id : 80263	1.72847	8.09275	9.59268	7.61391e-12	3.81221e-10	16.8232
Hs::AY205314P01451	TROVE2	id : 6738	-1.33483	10.0217	-9.59057	7.66073e-12	3.83345e-10	16.817
Hs::NM_001014368P00267		NA	-1.53067	12.25	-9.58647	7.75227e-12	3.87487e-10	16.8052
Hs::BC000371P00752	MLEC	id : 9761	-0.886816	11.9765	-9.58646	7.75242e-12	3.87487e-10	16.8052
Hs::NM_030771P00376	CCDC34	id : 91057	0.808007	11.4101	9.58609	7.76077e-12	3.87682e-10	16.8041
Hs::BC001561P01277	DNASE1L1	id : 1774	1.38448	7.75227	9.58493	7.78691e-12	3.88765e-10	16.8007
Hs::NM_005690P01295	DNM1L	id : 10059	-1.07907	10.0679	-9.58406	7.80676e-12	3.89533e-10	16.7982
Hs::BC062324P00519	HLA-J	id : 3137	0.958389	11.8394	9.5826	7.83981e-12	3.90958e-10	16.794
Hs::NM_207584P00640	IFNAR2	id : 3455	-0.979454	10.2321	-9.57672	7.97471e-12	3.97457e-10	16.7769
Hs::BC013375P01733	MCM7	id : 4176	0.99869	11.2495	9.57399	8.03806e-12	4.00386e-10	16.769
Hs::BC005218P00897	MAT2B	id : 27430	0.831264	11.3385	9.57193	8.08625e-12	4.02556e-10	16.7631
Hs::NM_175698P00622	SSX2	id : 6757	1.43652	9.2018	9.57128	8.1014e-12	4.03079e-10	16.7612
Hs::NM_014670P01552	BZW1	id : 9689	-1.32112	11.8236	-9.56736	8.19424e-12	4.07466e-10	16.7498
Hs::NM_030969P00428	TMEM14B	id : 81853	0.931476	13.1018	9.56382	8.27872e-12	4.11432e-10	16.7396
Hs::NM_003600P01543	AURKA	id : 6790	-1.34804	11.7115	-9.56267	8.30641e-12	4.12572e-10	16.7362
Hs::NM_006636P00956	MTHFD2	id : 10797	-0.932912	11.5414	-9.56038	8.36197e-12	4.15095e-10	16.7296
Hs::XM_371781P00593		NA	0.827672	14.372	9.55886	8.39887e-12	4.16689e-10	16.7252
Hs::BC030541P00429	WDR1	id : 9948	-1.26512	9.72285	-9.55821	8.41484e-12	4.17244e-10	16.7233
Hs::NM_016475P00596	JKAMP	id : 51528	-1.10694	10.4323	-9.55346	8.53154e-12	4.22719e-10	16.7095
Hs::XM_372452P00066		NA	1.1041	13.9701	9.55321	8.53768e-12	4.22719e-10	16.7088
Hs::BC003047P00453	YWHAH	id : 7533	-1.41981	9.85948	-9.55313	8.53983e-12	4.22719e-10	16.7086
Hs::NM_003081P01807	SNAP25	id : 6616	-1.07302	9.48671	-9.55221	8.5626e-12	4.23524e-10	16.7059
Hs::BC066309P00447	TP53RK	id : 112858	-0.925273	10.3847	-9.55208	8.56581e-12	4.23524e-10	16.7055
Hs::NM_002130P02388	HMGCS1	id : 3157	-1.43156	9.663	-9.55166	8.57634e-12	4.23804e-10	16.7043
Hs::BC009507P00248	ISG15	id : 9636	1.66591	10.9358	9.55107	8.59096e-12	4.24285e-10	16.7026
Hs::NM_014920P05106	ICK	id : 22858	-1.18527	8.47568	-9.54894	8.64442e-12	4.26656e-10	16.6964
Hs::NM_199485P00523		NA	-1.3463	13.5094	-9.54857	8.65355e-12	4.26656e-10	16.6954
Hs::NM_021173P00467	POLD4	id : 57804	1.53129	9.38035	9.54857	8.65367e-12	4.26656e-10	16.6953
Hs::NM_152705P00653	POLR1D	id : 51082	-1.37378	10.3033	-9.5472	8.68814e-12	4.28113e-10	16.6914
Hs::NM_014297P00758	ETHE1	id : 23474	0.941644	10.1585	9.54415	8.76541e-12	4.31676e-10	16.6825
Hs::NM_001005268P01487		NA	1.83345	11.8337	9.54241	8.80984e-12	4.33619e-10	16.6775
Hs::NM_032574P00251	DPY30	id : 84661	0.851085	13.1493	9.53813	8.92008e-12	4.38797e-10	16.6651
Hs::NM_015190P00876	DNAJC9	id : 23234	0.797079	11.4906	9.5369	8.95204e-12	4.3996e-10	16.6615
Hs::NM_005003P00221	NDUFAB1	id : 4706	-1.14173	13.1442	-9.53683	8.95382e-12	4.3996e-10	16.6613
Hs::NM_000713P00654	BLVRB	id : 645	1.05166	12.0537	9.53574	8.98237e-12	4.41114e-10	16.6581
Hs::NM_001961P02064	EEF2	id : 1938	1.30276	13.7738	9.53427	9.0207e-12	4.42746e-10	16.6539
Hs::BC105281P00208	ROMO1	id : 140823	0.917934	13.4934	9.53214	9.07688e-12	4.45253e-10	16.6477
Hs::CR626109P01242	SARS	id : 6301	-1.28428	11.6173	-9.53085	9.11079e-12	4.46665e-10	16.6439
Hs::NM_018462P00142	C3orf10	id : 55845	0.798566	11.986	9.52823	9.18051e-12	4.49829e-10	16.6363
Hs::BC002499P01225	AURKA	id : 6790	-1.36477	11.7587	-9.52389	9.29723e-12	4.55292e-10	16.6237
Hs::CR612693P00813	RPA2	id : 6118	0.884147	11.6201	9.52318	9.31631e-12	4.5597e-10	16.6217
Hs::BC034998P01607	P4HA1	id : 5033	-1.31965	8.59153	-9.52247	9.33546e-12	4.56651e-10	16.6196
Hs::BC018145P00319	C12orf65	id : 91574	1.08989	10.8437	9.51915	9.42614e-12	4.60828e-10	16.61
Hs::NM_001029989P00591	KIAA0101	id : 9768	1.17949	13.1021	9.518	9.45778e-12	4.62115e-10	16.6066
Hs::NM_002577P04823	PAK2	id : 5062	-1.32044	8.85794	-9.5158	9.51835e-12	4.64814e-10	16.6002
Hs::NM_006978P00894	RNF113A	id : 7737	0.841044	11.8765	9.51408	9.56617e-12	4.66887e-10	16.5952
Hs::NM_013386P02493	SLC25A24	id : 29957	-1.6995	8.78481	-9.51295	9.59778e-12	4.68167e-10	16.5919
Hs::BC002832P01099	BTN3A2	id : 11118	1.11675	9.64621	9.51087	9.65579e-12	4.70734e-10	16.5859
Hs::NM_004969P02483	IDE	id : 3416	-1.74014	8.38082	-9.50856	9.72103e-12	4.73649e-10	16.5792
Hs::NM_173609P01708		NA	1.78234	11.7539	9.50427	9.84317e-12	4.79332e-10	16.5667
Hs::BC022451P01005	SETD6	id : 79918	0.795413	11.013	9.50309	9.877e-12	4.8071e-10	16.5633
Hs::D83987P02570	MCM2	id : 4171	1.13402	10.9498	9.50162	9.91943e-12	4.82505e-10	16.559
Hs::NM_152350P00416		NA	1.11905	13.6806	9.4978	1.00302e-11	4.87619e-10	16.5479
Hs::XM_928563P00201		NA	-1.25693	9.01164	-9.49708	1.00512e-11	4.88368e-10	16.5458
Hs::NM_015525P04538	IBTK	id : 25998	-1.24699	8.51843	-9.49565	1.00931e-11	4.90133e-10	16.5417
Hs::CR608342P01246	CDK5RAP3	id : 80279	0.953665	10.6257	9.49409	1.01391e-11	4.92089e-10	16.5372
Hs::NM_003418P00544	CNBP	id : 7555	-1.16359	12.6212	-9.49367	1.01516e-11	4.92422e-10	16.5359
Hs::BC065367P00574	NUDT1	id : 4521	0.938763	11.9608	9.49315	1.0167e-11	4.92708e-10	16.5344
Hs::NM_006556P00833	PMVK	id : 10654	1.35567	9.70445	9.49309	1.01688e-11	4.92708e-10	16.5342
Hs::BC042755P02412	RGS2	id : 5997	-1.61093	9.90793	-9.49263	1.01825e-11	4.93097e-10	16.5329
Hs::BC112162P00314	POLR2G	id : 5436	0.903517	12.3676	9.49119	1.02253e-11	4.94895e-10	16.5287
Hs::XM_927795P00291		NA	1.17619	10.2462	9.49068	1.02404e-11	4.95353e-10	16.5272
Hs::NM_001001887P01099		NA	1.57659	9.64139	9.48937	1.02796e-11	4.9697e-10	16.5234
Hs::AK091439P02368	TMEM48	id : 55706	-1.45319	9.22034	-9.48857	1.03036e-11	4.97854e-10	16.5211
Hs::BC071181P04495	TGFBR1	id : 7046	-1.59193	11.8691	-9.48817	1.03156e-11	4.98159e-10	16.5199
Hs::NM_003068P00935	SNAI2	id : 6591	1.00475	9.61939	9.48681	1.03565e-11	4.99858e-10	16.516
Hs::CR456436P01620	EIF3L	id : 51386	1.02682	13.523	9.48353	1.04558e-11	5.04367e-10	16.5064
Hs::CR749314P02468	NAA50	id : 80218	-1.60984	10.4072	-9.48318	1.04664e-11	5.04603e-10	16.5054
Hs::NM_001024212P00280	S100A13	id : 6284	0.952442	12.3198	9.48155	1.05165e-11	5.06734e-10	16.5007
Hs::BC000705P00256	CENPM	id : 79019	1.09039	10.8972	9.48024	1.05564e-11	5.08379e-10	16.4969
Hs::NM_198213P00831	OASL	id : 8638	1.95417	9.15121	9.47987	1.0568e-11	5.08398e-10	16.4958
Hs::NM_016277P02185	RAB23	id : 51715	-1.80932	7.62786	-9.47985	1.05685e-11	5.08398e-10	16.4957
Hs::NM_199484P00547		NA	-1.33633	13.2728	-9.47942	1.05819e-11	5.08761e-10	16.4945
Hs::NM_130847P08017	AMOTL1	id : 154810	1.18553	9.56263	9.47759	1.06384e-11	5.11195e-10	16.4891
Hs::NM_005899P03088	NBR1	id : 4077	1.33483	10.3282	9.47618	1.06821e-11	5.13011e-10	16.4851
Hs::BC071966P00165	FAM60A	id : 58516	-1.51695	10.7826	-9.47437	1.07386e-11	5.1544e-10	16.4798
Hs::NM_012117P00449	CBX5	id : 23468	-1.25834	10.4862	-9.46838	1.09277e-11	5.24228e-10	16.4624
Hs::BC070314P00153	MGP	id : 4256	1.58868	9.76582	9.4662	1.09975e-11	5.27258e-10	16.456
Hs::XM_927914P00148		NA	-1.26477	12.2357	-9.46603	1.1003e-11	5.27258e-10	16.4555
Hs::NM_002925P00349	RGS10	id : 6001	0.952698	10.701	9.46468	1.10464e-11	5.29046e-10	16.4516
Hs::BC003549P00745	ECHDC1	id : 55862	-1.14676	11.4374	-9.4634	1.10875e-11	5.30723e-10	16.4479
Hs::NM_000874P00715	IFNAR2	id : 3455	-0.994194	9.87022	-9.46199	1.11331e-11	5.32614e-10	16.4438
Hs::NM_002513P00525	NME3	id : 4832	1.00265	10.8566	9.46071	1.11748e-11	5.34016e-10	16.44
Hs::BX537916P05478	LIMCH1	id : 22998	-1.36367	10.5068	-9.46063	1.11776e-11	5.34016e-10	16.4398
Hs::NM_020409P00375	MRPL47	id : 57129	-1.02487	13.0699	-9.46053	1.11808e-11	5.34016e-10	16.4395
Hs::BC000632P00053	S100A13	id : 6284	1.09026	12.3649	9.45919	1.12246e-11	5.35816e-10	16.4356
Hs::BC093961P00390	ETFB	id : 2109	0.902475	12.7329	9.45492	1.13653e-11	5.42233e-10	16.4231
Hs::NM_145699P00770	APOBEC3A	id : 200315	2.38251	7.8246	9.45398	1.13964e-11	5.4342e-10	16.4204
Hs::NM_021173P00489	POLD4	id : 57804	1.37466	9.09598	9.45109	1.14929e-11	5.47719e-10	16.412
Hs::AJ245661P03420	MSH5-C6ORF26	id : 100532732	1.3513	8.13057	9.44803	1.15959e-11	5.52328e-10	16.4031
Hs::NM_018840P00411	C20orf24	id : 55969	-1.34877	13.4867	-9.44583	1.16705e-11	5.55577e-10	16.3967
Hs::NM_000900P00244	MGP	id : 4256	1.70368	9.71004	9.44554	1.16805e-11	5.55628e-10	16.3958
Hs::NM_024089P01454	KDELC1	id : 79070	-1.28427	9.23465	-9.44542	1.16843e-11	5.55628e-10	16.3955
Hs::AB041019P00921	MEMO1	id : 51072	-0.945939	10.9918	-9.44294	1.17693e-11	5.59075e-10	16.3883
Hs::BC015021P01417	RAB23	id : 51715	-2.20457	7.47746	-9.44293	1.17697e-11	5.59075e-10	16.3882
Hs::XM_496202P00473		NA	-1.94769	8.26299	-9.44079	1.18434e-11	5.62273e-10	16.382
Hs::NM_001034191P00851		NA	-1.26357	12.1907	-9.43893	1.19079e-11	5.65026e-10	16.3766
Hs::BC035492P03685	MAPK6	id : 5597	-1.38998	8.42852	-9.43783	1.19462e-11	5.66533e-10	16.3734
Hs::BC109371P00491	BLVRB	id : 645	1.08506	11.804	9.43482	1.20514e-11	5.71212e-10	16.3646
Hs::NM_152269P00717	C12orf65	id : 91574	1.1643	10.336	9.43349	1.20984e-11	5.73125e-10	16.3607
Hs::NM_015525P04551	IBTK	id : 25998	-1.49494	8.31595	-9.43205	1.21493e-11	5.75224e-10	16.3565
Hs::NM_001961P01802	EEF2	id : 1938	1.16805	11.9434	9.43136	1.2174e-11	5.7608e-10	16.3545
Hs::Z22551P03966	KTN1	id : 3895	1.3937	10.0569	9.428	1.22938e-11	5.81436e-10	16.3447
Hs::BC005272P00180	MGP	id : 4256	1.52282	9.75864	9.4255	1.2384e-11	5.85382e-10	16.3374
Hs::NM_002629P00420	PGAM1	id : 5223	-1.09953	13.0515	-9.4246	1.24166e-11	5.86604e-10	16.3348
Hs::NM_001693P02796	ATP6V1B2	id : 526	-1.72755	9.68251	-9.42343	1.2459e-11	5.88287e-10	16.3314
Hs::BX538271P00996	SLC35B3	id : 51000	-1.13853	10.3083	-9.41925	1.26122e-11	5.95201e-10	16.3192
Hs::AK130148P01102		NA	1.12722	11.4645	9.41842	1.26428e-11	5.96319e-10	16.3168
Hs::BC023508P01035	STK17A	id : 9263	-0.876905	10.6568	-9.41773	1.26681e-11	5.97191e-10	16.3148
Hs::NM_021127P00656	PMAIP1	id : 5366	1.24889	9.84779	9.41745	1.26787e-11	5.97275e-10	16.3139
Hs::BC020967P00795	C12orf24	id : 29902	0.890908	10.7621	9.41732	1.26836e-11	5.97275e-10	16.3136
Hs::NM_003144P02905	SSR1	id : 6745	-1.49423	10.2674	-9.41548	1.2752e-11	6.00169e-10	16.3082
Hs::XM_929153P00021		NA	-1.27126	11.2705	-9.41159	1.28976e-11	6.06695e-10	16.2968
Hs::BC072018P00415	KRT17	id : 3872	-1.82379	9.53456	-9.40952	1.29758e-11	6.10046e-10	16.2908
Hs::XM_086360P00631		NA	1.79002	12.1245	9.40423	1.31778e-11	6.19207e-10	16.2754
Hs::NM_015948P00978	SLC35B3	id : 51000	-1.37876	10.2507	-9.40388	1.31913e-11	6.19509e-10	16.2744
Hs::BC003590P00809	MRPS25	id : 64432	-0.879961	11.2856	-9.40305	1.32235e-11	6.20394e-10	16.2719
Hs::BC009415P01768	KIF26A	id : 26153	1.56056	9.32586	9.40303	1.32244e-11	6.20394e-10	16.2719
Hs::NM_032815P03660	NFATC2IP	id : 84901	1.1365	9.03144	9.39947	1.33626e-11	6.26538e-10	16.2615
Hs::BC013115P00328	RBFOX2	id : 23543	1.2169	9.95372	9.39866	1.33941e-11	6.27678e-10	16.2591
Hs::BC101382P01850	LOC153684	id : 153684	1.41175	7.67249	9.39451	1.35579e-11	6.35012e-10	16.247
Hs::NM_002539P01532	ODC1	id : 4953	0.984059	11.6514	9.39248	1.36383e-11	6.38435e-10	16.2411
Hs::BC018772P02321	ZDHHC7	id : 55625	1.47182	10.9386	9.39133	1.36846e-11	6.39992e-10	16.2377
Hs::BC000705P00212	CENPM	id : 79019	0.969047	11.3005	9.39128	1.36863e-11	6.39992e-10	16.2376
Hs::BC004450P00716	TRAPPC6A	id : 79090	1.49298	9.23956	9.38983	1.37445e-11	6.42367e-10	16.2333
Hs::AY277593P03549	BMPR2	id : 659	-1.71501	7.18599	-9.38921	1.37696e-11	6.43196e-10	16.2315
Hs::NM_006947P02710	SRP72	id : 6731	-1.38676	9.78385	-9.3882	1.38103e-11	6.44752e-10	16.2286
Hs::BC001491P01225	HMOX1	id : 3162	-1.38861	9.44262	-9.38527	1.39292e-11	6.49957e-10	16.22
Hs::BC000024P00828	FAM60A	id : 58516	-1.51079	11.1116	-9.38148	1.40843e-11	6.56841e-10	16.209
Hs::NM_138969P01558	SDR16C5	id : 195814	1.87668	10.351	9.37669	1.42831e-11	6.65753e-10	16.195
Hs::NM_018178P01726	GOLPH3L	id : 55204	-1.31414	8.06778	-9.37562	1.4328e-11	6.67489e-10	16.1918
Hs::NM_004364P02050	CEBPA	id : 1050	1.59203	8.77783	9.37497	1.43555e-11	6.68412e-10	16.1899
Hs::BC002342P01218	CORO1C	id : 23603	-1.06947	9.76105	-9.37361	1.44127e-11	6.7072e-10	16.1859
Hs::NM_004492P00308	GTF2A2	id : 2958	-0.819122	13.1473	-9.37283	1.44454e-11	6.71879e-10	16.1837
Hs::NM_014142P00620	NUDT5	id : 11164	-0.912987	12.2222	-9.37243	1.44627e-11	6.72325e-10	16.1825
Hs::AB026722P00812	PPA2	id : 27068	-1.16476	12.2018	-9.37141	1.45059e-11	6.73623e-10	16.1795
Hs::NM_005319P00564	HIST1H1C	id : 3006	1.997	12.4194	9.3714	1.45061e-11	6.73623e-10	16.1795
Hs::BC015470P00590	AASDHPPT	id : 60496	-1.02418	10.8282	-9.37089	1.45276e-11	6.74265e-10	16.178
Hs::NM_145167P01005	PIGM	id : 93183	1.08468	9.56739	9.37043	1.45472e-11	6.74814e-10	16.1767
Hs::NM_144593P00466	RHEBL1	id : 121268	1.69673	8.00324	9.3698	1.45742e-11	6.75581e-10	16.1748
Hs::AK092741P02168	CRIP1	id : 1396	1.57343	12.6014	9.36968	1.45793e-11	6.75581e-10	16.1745
Hs::BC032811P00303	TFF1	id : 7031	-1.9948	7.02615	-9.36772	1.46633e-11	6.79112e-10	16.1687
Hs::NM_001002915P00633	IGFL2	id : 147920	1.95632	8.19779	9.3661	1.47331e-11	6.81983e-10	16.164
Hs::NM_020644P01291	TMEM9B	id : 56674	-0.753818	11.5537	-9.36307	1.48642e-11	6.87685e-10	16.1551
Hs::NM_001693P02779	ATP6V1B2	id : 526	-1.57777	9.96784	-9.36273	1.4879e-11	6.88004e-10	16.1541
Hs::NM_002015P05471	FOXO1	id : 2308	1.1967	9.04107	9.36245	1.48913e-11	6.88208e-10	16.1533
Hs::AY030238P00663	NCRNA00292	id : 642946	1.0805	9.08285	9.36123	1.49445e-11	6.90068e-10	16.1498
Hs::BC065826P01442	PSMD12	id : 5718	-0.829956	11.7594	-9.36116	1.49474e-11	6.90068e-10	16.1496
Hs::NM_016556P00453	PSMC3IP	id : 29893	1.55627	11.3843	9.36093	1.49579e-11	6.90186e-10	16.1489
Hs::NM_153687P02735	IKBIP	id : 121457	-1.49372	9.31711	-9.36044	1.49792e-11	6.90806e-10	16.1474
Hs::BC038990P00482	PSMA3	id : 5684	-0.836266	13.3038	-9.3602	1.49897e-11	6.90924e-10	16.1467
Hs::BC014257P00690	PRR13	id : 54458	0.905296	11.5031	9.35925	1.50316e-11	6.92486e-10	16.144
Hs::NM_144973P05331	DENND5B	id : 160518	-1.21252	9.13843	-9.35641	1.51569e-11	6.97891e-10	16.1357
Hs::NM_002475P00331	MYL6B	id : 140465	0.886522	12.8216	9.35602	1.51742e-11	6.98318e-10	16.1345
Hs::NM_198076P01836	FAM36A	id : 116228	1.28525	9.68672	9.35583	1.51828e-11	6.98346e-10	16.134
Hs::NM_006010P00590	MANF	id : 7873	-0.998052	12.2037	-9.35549	1.51979e-11	6.98669e-10	16.133
Hs::NM_207046P00871	ENSA	id : 2029	1.03847	12.4901	9.35403	1.52629e-11	7.01286e-10	16.1287
Hs::AY189940P00312	HOMER1	id : 9456	-2.57835	8.5568	-9.34906	1.5487e-11	7.11209e-10	16.1141
Hs::BC012731P02752	NAA50	id : 80218	-1.65193	9.78409	-9.34784	1.55423e-11	7.13372e-10	16.1106
Hs::BC005090P00946	AGMAT	id : 79814	-1.54896	8.2012	-9.34731	1.55663e-11	7.141e-10	16.109
Hs::BC012731P02776	NAA50	id : 80218	-1.62384	10.4442	-9.3466	1.55989e-11	7.15215e-10	16.107
Hs::NM_005916P02161	MCM7	id : 4176	0.986495	11.2393	9.34628	1.56137e-11	7.15394e-10	16.106
Hs::NM_001010935P00812	RAP1A	id : 5906	0.729628	10.9667	9.34616	1.56192e-11	7.15394e-10	16.1057
Hs::BC017439P01604	CXXC5	id : 51523	1.19795	11.4513	9.34559	1.56452e-11	7.16209e-10	16.104
Hs::AF519769P03298	ENAH	id : 55740	-1.06795	10.764	-9.34469	1.56865e-11	7.17462e-10	16.1014
Hs::NM_002881P00791	RALB	id : 5899	-1.28423	9.05845	-9.34463	1.56891e-11	7.17462e-10	16.1012
Hs::NM_181655P00498	C17orf58	id : 284018	1.27201	9.59736	9.34221	1.58007e-11	7.2214e-10	16.0941
Hs::NM_001007157P03156		NA	-1.39819	9.82443	-9.34189	1.58158e-11	7.2214e-10	16.0932
Hs::BC014086P00381	RAP1A	id : 5906	0.925589	12.5239	9.34177	1.58213e-11	7.2214e-10	16.0928
Hs::BC054036P00277	CDA	id : 978	0.959213	10.9321	9.3417	1.58246e-11	7.2214e-10	16.0926
Hs::NM_001620P18165	AHNAK	id : 79026	1.93859	10.6726	9.33993	1.59067e-11	7.25429e-10	16.0874
Hs::BC014776P00290	LOC541471	id : 541471	1.1745	12.3853	9.33955	1.59244e-11	7.25429e-10	16.0863
Hs::BC001671P00308	HDDC2	id : 51020	-1.50609	9.88631	-9.3395	1.5927e-11	7.25429e-10	16.0862
Hs::NM_000439P04022	PCSK1	id : 5122	-1.29201	9.25888	-9.33943	1.59299e-11	7.25429e-10	16.086
Hs::NM_015710P01353	GLTSCR2	id : 29997	1.39373	13.3107	9.33747	1.60221e-11	7.29244e-10	16.0802
Hs::AK024311P01236	HS1BP3	id : 64342	1.40314	7.86351	9.33726	1.6032e-11	7.29312e-10	16.0796
Hs::BC019269P00510	MRPL16	id : 54948	-0.774806	11.7578	-9.33635	1.60746e-11	7.30869e-10	16.077
Hs::NM_015590P00529	GPATCH4	id : 54865	-0.961175	11.3534	-9.33583	1.6099e-11	7.31596e-10	16.0754
Hs::BC104672P00072	NDUFB1	id : 4707	0.959887	12.5161	9.33327	1.62205e-11	7.36735e-10	16.0679
Hs::NM_014719P03048	FAM115A	id : 9747	1.72025	8.95498	9.33043	1.63559e-11	7.42498e-10	16.0596
Hs::BC114448P00479	GRK5	id : 2869	1.32899	9.01042	9.32961	1.63953e-11	7.43898e-10	16.0572
Hs::XM_931911P00106		NA	-1.0475	11.4632	-9.32689	1.65269e-11	7.49476e-10	16.0493
Hs::BC101383P01542	LOC153684	id : 153684	1.50554	7.69667	9.32612	1.6564e-11	7.5077e-10	16.047
Hs::NM_017846P00340	TRNAU1AP	id : 54952	0.999106	9.99654	9.32523	1.66071e-11	7.52331e-10	16.0444
Hs::XM_929619P00241		NA	-0.881476	11.63	-9.31983	1.68724e-11	7.63952e-10	16.0286
Hs::BC094859P00766	CLEC2D	id : 29121	-1.23229	14.3193	-9.319	1.69136e-11	7.65341e-10	16.0262
Hs::BC093078P00226	MGP	id : 4256	1.60974	10.1095	9.31886	1.69206e-11	7.65341e-10	16.0257
Hs::NM_006994P02622	BTN3A3	id : 10384	1.23967	9.00996	9.31853	1.69369e-11	7.65678e-10	16.0248
Hs::XM_932015P00023	LOC643401	id : 643401	-1.36708	8.60722	-9.31818	1.69544e-11	7.66071e-10	16.0237
Hs::U81380P00408	IL13RA1	id : 3597	-1.08122	9.41519	-9.31738	1.69942e-11	7.67473e-10	16.0214
Hs::NM_001024211P00180	S100A13	id : 6284	1.01624	11.5187	9.31426	1.71505e-11	7.74129e-10	16.0123
Hs::AL833593P01391	CCBL2	id : 56267	-1.00121	11.711	-9.31393	1.71669e-11	7.74466e-10	16.0113
Hs::BC068581P02588	OSTM1	id : 28962	-1.38912	8.26526	-9.31323	1.72023e-11	7.75661e-10	16.0093
Hs::NM_006807P01695	CBX1	id : 10951	0.91617	10.8633	9.31305	1.72114e-11	7.75669e-10	16.0087
Hs::XM_498725P01866		NA	1.17741	9.04861	9.31253	1.72375e-11	7.76446e-10	16.0072
Hs::BC002730P00655	DHRS3	id : 9249	1.15545	10.011	9.31079	1.73259e-11	7.80024e-10	16.0021
Hs::NM_006834P00847	RAB32	id : 10981	-1.3693	9.28273	-9.30671	1.75346e-11	7.88785e-10	15.9901
Hs::AK131233P02023	NFIB	id : 4781	1.00938	10.8648	9.30663	1.75386e-11	7.88785e-10	15.9899
Hs::BC062330P00363	LAGE3	id : 8270	1.29869	12.8872	9.3043	1.76592e-11	7.93798e-10	15.9831
Hs::NM_004864P00862	GDF15	id : 9518	-1.45937	10.1866	-9.30274	1.77404e-11	7.97039e-10	15.9785
Hs::BC002649P00565	HIST1H1C	id : 3006	1.62868	12.3509	9.30256	1.77496e-11	7.97039e-10	15.978
Hs::NM_032815P03144	NFATC2IP	id : 84901	1.46866	8.7849	9.30167	1.77958e-11	7.98702e-10	15.9754
Hs::BC009569P01381	ASB3	id : 51130	-1.36628	10.1422	-9.30057	1.78536e-11	8.00882e-10	15.9721
Hs::NM_001500P00566	GMDS	id : 2762	-0.962473	10.158	-9.29958	1.79056e-11	8.02801e-10	15.9692
Hs::BC048810P01014	POGLUT1	id : 56983	-1.60411	8.29004	-9.29886	1.79436e-11	8.03934e-10	15.9671
Hs::BC015970P00133	DPY30	id : 84661	0.837128	13.137	9.29875	1.79493e-11	8.03934e-10	15.9668
Hs::AF391114P00281	C21orf70	id : 85395	-1.0056	10.9738	-9.298	1.79886e-11	8.05278e-10	15.9646
Hs::BC013579P01762	CAST	id : 831	-1.22129	11.0474	-9.29782	1.79981e-11	8.05289e-10	15.9641
Hs::AK129538P00487	TOMM34	id : 10953	-1.44994	9.27558	-9.29638	1.80746e-11	8.08297e-10	15.9599
Hs::BC067768P00406	GGPS1	id : 9453	-1.31554	11.0737	-9.29557	1.81177e-11	8.09809e-10	15.9575
Hs::XM_925989P00311		NA	-1.15262	9.1503	-9.29479	1.81591e-11	8.11243e-10	15.9552
Hs::BC002698P00039	CCDC56	id : 28958	1.14124	12.1894	9.29399	1.82019e-11	8.12736e-10	15.9528
Hs::NM_004953P04502	EIF4G1	id : 1981	-1.25338	11.3326	-9.29294	1.82581e-11	8.14831e-10	15.9498
Hs::NM_014301P00888	ISCU	id : 23479	-1.32443	12.683	-9.28944	1.84465e-11	8.22817e-10	15.9395
Hs::NM_001005267P01467		NA	1.83363	11.8557	9.28898	1.84716e-11	8.23516e-10	15.9382
Hs::BC014535P00957	PARVA	id : 55742	-0.9992	9.77146	-9.28792	1.85292e-11	8.25657e-10	15.9351
Hs::NM_025065P00459	RPF1	id : 80135	-1.17248	12.9191	-9.28747	1.85535e-11	8.26321e-10	15.9337
Hs::BC071848P01278	RTN4	id : 57142	-1.12336	13.6677	-9.28588	1.86406e-11	8.28814e-10	15.9291
Hs::NM_006417P00868	IFI44	id : 10561	1.5852	7.70766	9.28563	1.86542e-11	8.28814e-10	15.9283
Hs::NM_002567P01413	PEBP1	id : 5037	-1.12305	13.9542	-9.28548	1.86623e-11	8.28814e-10	15.9279
Hs::AF279900P00452	MCM7	id : 4176	1.04319	11.7626	9.28543	1.86655e-11	8.28814e-10	15.9277
Hs::BC011033P00250	ATG12	id : 9140	-0.930909	10.6614	-9.28542	1.86657e-11	8.28814e-10	15.9277
Hs::NM_182827P02188		NA	1.16587	9.76696	9.28538	1.86678e-11	8.28814e-10	15.9276
Hs::U58996P00902	CAST	id : 831	-1.29477	10.8555	-9.28523	1.86761e-11	8.28814e-10	15.9272
Hs::BC008250P00541	ETHE1	id : 23474	0.960694	10.1452	9.282	1.88546e-11	8.36305e-10	15.9177
Hs::NM_175568P01040		NA	1.42923	7.14538	9.28165	1.88738e-11	8.36731e-10	15.9167
Hs::XM_292210P00106		NA	1.08795	13.3095	9.28108	1.89055e-11	8.3771e-10	15.915
Hs::NM_006305P00511	ANP32A	id : 8125	-0.84724	11.3352	-9.2809	1.89154e-11	8.37723e-10	15.9145
Hs::BC051863P02243	FAM35A	id : 54537	-1.76594	8.52591	-9.28038	1.89443e-11	8.38577e-10	15.9129
Hs::NM_133474P04304	ZNF721	id : 170960	-1.22769	8.62675	-9.27935	1.90015e-11	8.40682e-10	15.9099
Hs::NM_152328P01160	ADSSL1	id : 122622	1.40617	8.25578	9.27913	1.90142e-11	8.40815e-10	15.9092
Hs::NM_033505P07865	EPT1	id : 85465	-1.13575	10.2535	-9.27848	1.90505e-11	8.41993e-10	15.9073
Hs::BC001117P00270	AP1S2	id : 8905	1.40951	8.64562	9.27741	1.91106e-11	8.44222e-10	15.9042
Hs::BC030970P00808	DEPDC7	id : 91614	0.86962	9.98737	9.27628	1.91737e-11	8.4658e-10	15.9009
Hs::NM_005239P03083	ETS2	id : 2114	-1.11381	8.34256	-9.2756	1.9212e-11	8.47842e-10	15.8989
Hs::XM_929431P00003		NA	1.01237	14.0342	9.27514	1.92383e-11	8.48572e-10	15.8975
Hs::NM_005635P01173	SSX1	id : 6756	1.29657	9.76579	9.27438	1.92814e-11	8.49661e-10	15.8953
Hs::AJ224442P01523	WBSCR22	id : 114049	-1.04003	12.8757	-9.27432	1.92847e-11	8.49661e-10	15.8951
Hs::NM_021967P01477	SERF1A	id : 8293	-0.837417	12.8607	-9.27419	1.92923e-11	8.49661e-10	15.8947
Hs::NM_001311P00170	CRIP1	id : 1396	1.46486	12.9755	9.27339	1.93374e-11	8.51215e-10	15.8924
Hs::XM_930517P01307		NA	0.84758	11.1076	9.27321	1.93478e-11	8.51244e-10	15.8919
Hs::NM_001620P18074	AHNAK	id : 79026	1.66233	8.92637	9.27227	1.9401e-11	8.53153e-10	15.8891
Hs::NM_001551P00547	IGBP1	id : 3476	-1.51092	11.1308	-9.27134	1.94542e-11	8.55062e-10	15.8864
Hs::BX648416P01468	NFIB	id : 4781	0.928099	10.8069	9.26987	1.95389e-11	8.5835e-10	15.8821
Hs::NM_007008P00883	RTN4	id : 57142	-0.985324	12.8414	-9.26958	1.95552e-11	8.58632e-10	15.8812
Hs::NM_002375P06160	MAP4	id : 4134	1.36841	11.0577	9.26898	1.95896e-11	8.59713e-10	15.8795
Hs::AF521133P01531	NUDCD1	id : 84955	-1.27852	11.0708	-9.26684	1.97134e-11	8.6471e-10	15.8732
Hs::NM_023016P04095	ANKRD57	id : 65124	-1.14492	9.8885	-9.26616	1.97528e-11	8.66e-10	15.8712
Hs::XM_292963P00335		NA	1.03708	13.8251	9.26589	1.97683e-11	8.66245e-10	15.8704
Hs::XM_498717P00129		NA	0.817966	11.2059	9.26556	1.9788e-11	8.66669e-10	15.8694
Hs::NM_015125P05414	CIC	id : 23152	1.17352	10.4275	9.2627	1.99552e-11	8.73552e-10	15.861
Hs::NM_012291P06175	ESPL1	id : 9700	1.29992	10.9668	9.26166	2.00158e-11	8.75767e-10	15.858
Hs::NM_173474P00660	NTAN1	id : 123803	1.06323	10.0947	9.25736	2.02708e-11	8.8648e-10	15.8453
Hs::AK057545P01358	PLDN	id : 26258	-1.03684	10.1241	-9.25688	2.02994e-11	8.87282e-10	15.8439
Hs::NM_001092P04848	ABR	id : 29	1.21698	9.70174	9.25539	2.03884e-11	8.90728e-10	15.8396
Hs::AF111113P00662	KLHL7	id : 55975	-1.01208	9.2872	-9.2539	2.0478e-11	8.94193e-10	15.8352
Hs::NM_024843P03621	CYBRD1	id : 79901	1.53739	8.72759	9.25097	2.06551e-11	9.01472e-10	15.8266
Hs::NM_020164P00057	ASPH	id : 444	-1.26328	10.4287	-9.25058	2.06788e-11	9.01765e-10	15.8254
Hs::NM_012297P02771	G3BP2	id : 9908	-1.32534	9.1231	-9.25052	2.06825e-11	9.01765e-10	15.8253
Hs::NM_001126P01793	ADSS	id : 159	-1.04003	10.8613	-9.25	2.07142e-11	9.02695e-10	15.8237
Hs::NM_006602P01358	TCFL5	id : 10732	1.22713	8.36971	9.2464	2.0935e-11	9.11861e-10	15.8131
[truncated: 18,818 more rows]

## Sheet: Table S2c
reporterId	geneSymbol	ID	logFC	AveExpr	t	P.Value	adj.P.Val	B
Hs::NM_012385P00484	NUPR1	id : 26471	2.10984	10.4708	19.0963	1.75443e-21	1.52759e-16	37.8958
Hs::BC003602P00272	H2AFJ	id : 55766	1.57633	11.5788	17.2052	6.87825e-20	2.99444e-15	34.5528
Hs::NM_012385P00370	NUPR1	id : 26471	2.02577	10.6097	16.9628	1.12604e-19	3.26815e-15	34.0987
Hs::NM_004878P00913	PTGES	id : 9536	-1.65046	9.76415	-16.6076	2.34109e-19	4.41171e-15	33.4227
Hs::BC112301P00668	MMP12	id : 4321	-1.83396	11.9762	-16.4486	3.26167e-19	4.41171e-15	33.1156
Hs::NM_032928P00228	TMEM141	id : 85014	1.74189	10.5794	16.4418	3.30807e-19	4.41171e-15	33.1025
Hs::NM_001659P03516	ARF3	id : 377	-1.49715	12.2952	-16.4085	3.5468e-19	4.41171e-15	33.0379
Hs::BC072018P00415	KRT17	id : 3872	-3.10581	9.53456	-16.0239	8.00203e-19	8.70921e-15	32.2822
Hs::XM_497558P00368		NA	1.43689	10.6366	15.8137	1.2558e-18	1.21492e-14	31.8625
Hs::NM_000422P00704	KRT17	id : 3872	-2.9422	9.27236	-15.5211	2.36929e-18	1.93703e-14	31.27
Hs::BC112301P01306	MMP12	id : 4321	-1.8356	12.1504	-15.5063	2.44715e-18	1.93703e-14	31.2398
Hs::BC003602P00038	H2AFJ	id : 55766	1.67743	10.9925	15.452	2.75621e-18	1.99986e-14	31.1286
Hs::NM_177925P00326	H2AFJ	id : 55766	1.63524	11.4853	15.3868	3.18054e-18	2.13023e-14	30.9946
Hs::BC112301P00927	MMP12	id : 4321	-1.73687	11.8937	-15.119	5.75099e-18	3.49582e-14	30.4397
Hs::NM_177925P00464	H2AFJ	id : 55766	1.69871	10.5484	15.0983	6.02244e-18	3.49582e-14	30.3964
Hs::XM_934894P00503		NA	-3.13835	8.65889	-15.0396	6.866e-18	3.73639e-14	30.2734
Hs::NM_002426P00875	MMP12	id : 4321	-1.80998	11.8626	-14.9006	9.37588e-18	4.63587e-14	29.9808
Hs::AF281064P00316	CHMP1B	id : 57132	1.13637	12.1229	14.8909	9.58375e-18	4.63587e-14	29.9602
Hs::NM_004878P00899	PTGES	id : 9536	-1.65102	10.2508	-14.8398	1.07532e-17	4.9278e-14	29.852
Hs::NM_006857P00156	SNRNP27	id : 11017	1.50846	11.3306	14.8135	1.14091e-17	4.96694e-14	29.7963
Hs::BC003602P00219	H2AFJ	id : 55766	1.59835	11.1284	14.6224	1.76049e-17	6.83543e-14	29.388
Hs::XM_497558P00498		NA	1.5273	11.149	14.6207	1.76712e-17	6.83543e-14	29.3845
Hs::NM_000422P00434	KRT17	id : 3872	-3.08251	8.743	-14.6113	1.80561e-17	6.83543e-14	29.3642
Hs::BC072018P00374	KRT17	id : 3872	-2.70617	8.81861	-14.4475	2.62719e-17	9.53124e-14	29.0107
Hs::NM_002426P00615	MMP12	id : 4321	-1.81456	11.9106	-14.4269	2.75476e-17	9.59429e-14	28.966
Hs::NM_002426P01254	MMP12	id : 4321	-1.94127	12.2085	-14.313	3.58233e-17	1.19967e-13	28.718
Hs::NM_138463P00442	TLCD1	id : 116238	1.81588	10.4741	13.9973	7.47842e-17	2.41165e-13	28.0221
Hs::NM_006016P02539	CD164	id : 8763	2.17404	11.53	13.9223	8.92187e-17	2.68858e-13	27.855
Hs::NM_004878P00878	PTGES	id : 9536	-1.72494	10.8577	-13.9207	8.95474e-17	2.68858e-13	27.8515
Hs::XM_496202P00473		NA	-2.868	8.26299	-13.9017	9.3655e-17	2.71818e-13	27.809
Hs::NM_001024668P00871	LETMD1	id : 25875	1.24384	10.4828	13.8583	1.03763e-16	2.9144e-13	27.7119
Hs::AF281064P00296	CHMP1B	id : 57132	1.15823	12.3149	13.7514	1.33706e-16	3.57002e-13	27.4715
Hs::NM_198841P02064	FAM120AOS	id : 158293	1.30319	10.3072	13.7464	1.35306e-16	3.57002e-13	27.4602
Hs::NM_138463P00730	TLCD1	id : 116238	1.86049	10.8925	13.6754	1.60229e-16	4.10327e-13	27.2998
Hs::NM_020412P00357	CHMP1B	id : 57132	1.16257	12.1264	13.393	3.15768e-16	7.85539e-13	26.6552
Hs::XM_497558P00406		NA	1.33661	11.2043	13.3724	3.31925e-16	7.93365e-13	26.6077
Hs::BC093076P00119	PPIA	id : 5478	1.35074	11.9328	13.3659	3.37137e-16	7.93365e-13	26.5929
Hs::NM_000526P00810	KRT14	id : 3861	-2.62912	8.34318	-13.1941	5.12004e-16	1.17316e-12	26.1951
Hs::NM_198841P02157	FAM120AOS	id : 158293	1.31969	9.91823	13.168	5.4574e-16	1.2141e-12	26.1344
Hs::NM_018944P00681	MIS18A	id : 54069	-1.28854	10.1268	-13.1591	5.57756e-16	1.2141e-12	26.1136
Hs::NM_016729P00458	FOLR1	id : 2348	1.41788	11.7272	13.0021	8.20082e-16	1.74157e-12	25.7461
Hs::XM_934895P00473		NA	-2.94603	8.23922	-12.844	1.2128e-15	2.49683e-12	25.3726
Hs::NM_016947P00400		NA	1.24795	12.995	12.8281	1.26169e-15	2.49683e-12	25.3349
Hs::NM_005742P01213	PDIA6	id : 10130	-1.12277	12.6128	-12.8281	1.26175e-15	2.49683e-12	25.3349
Hs::NM_138463P00494	TLCD1	id : 116238	1.65804	10.2866	12.8093	1.32205e-15	2.55802e-12	25.2903
Hs::NM_003064P00331	SLPI	id : 6590	1.34565	12.1765	12.6567	1.93537e-15	3.66333e-12	24.926
Hs::NM_144780P00497		NA	-1.01744	13.3372	-12.5313	2.65318e-15	4.90302e-12	24.6242
Hs::BC105129P00377		NA	1.47665	9.62589	12.5239	2.70294e-15	4.90302e-12	24.6065
Hs::NM_032928P00205	TMEM141	id : 85014	1.48606	10.1446	12.4242	3.47858e-15	6.18122e-12	24.3649
Hs::XM_934894P00473		NA	-2.75679	8.27386	-12.3128	4.61724e-15	8.04047e-12	24.0936
Hs::NM_003946P01076	NOL3	id : 8996	1.12076	9.69261	12.275	5.08466e-15	8.68082e-12	24.0011
Hs::NM_004563P02047	PCK2	id : 5106	1.39526	9.6638	12.2617	5.26021e-15	8.80782e-12	23.9686
Hs::NM_001005376P00537	PLAUR	id : 5329	-1.36323	9.68065	-12.2286	5.72566e-15	9.40629e-12	23.8873
Hs::NM_016558P00624	SCAND1	id : 51282	1.22981	10.3491	12.2178	5.8869e-15	9.49208e-12	23.8607
Hs::NM_000802P00295	FOLR1	id : 2348	1.42176	11.0807	12.1723	6.61542e-15	1.04728e-11	23.7487
Hs::NM_080678P00641	UBE2F	id : 140739	-1.07763	10.8597	-12.1302	7.37005e-15	1.14591e-11	23.6451
Hs::BC093076P00111	PPIA	id : 5478	1.33783	11.922	12.0914	8.14505e-15	1.24419e-11	23.5491
Hs::NM_003064P00207	SLPI	id : 6590	1.41894	11.7773	12.017	9.86933e-15	1.46005e-11	23.3648
Hs::XM_934894P00729		NA	-2.63503	8.81159	-12.013	9.97209e-15	1.46005e-11	23.3548
Hs::BC029796P00432	C5orf55	id : 116349	1.67196	8.74803	12.0096	1.00612e-14	1.46005e-11	23.3463
Hs::NM_198527P00585	HDDC3	id : 374659	1.45243	9.95393	11.9786	1.09007e-14	1.55594e-11	23.2693
Hs::BC001278P00756	PRSS23	id : 11098	-1.07416	13.2009	-11.9356	1.21872e-14	1.68719e-11	23.1621
Hs::NM_016724P00287	FOLR1	id : 2348	1.42825	11.6342	11.934	1.22378e-14	1.68719e-11	23.1581
Hs::NM_013230P01860	CD24	id : 100133941	1.57886	13.9355	11.9289	1.24015e-14	1.68719e-11	23.1454
Hs::NM_001024671P00498		NA	1.13053	10.2975	11.913	1.29229e-14	1.73108e-11	23.1058
Hs::BC000871P00126	ANXA3	id : 306	-1.49674	11.345	-11.8586	1.48893e-14	1.96426e-11	22.9697
Hs::BC000198P00203	SF3B5	id : 83443	0.929855	12.5466	11.8299	1.60495e-14	2.08571e-11	22.8975
Hs::NM_198841P02238	FAM120AOS	id : 158293	1.30197	9.58607	11.8213	1.64137e-14	2.10168e-11	22.876
Hs::NM_012385P00166	NUPR1	id : 26471	1.84591	10.2306	11.7863	1.79866e-14	2.2697e-11	22.788
Hs::NM_000526P01031	KRT14	id : 3861	-2.968	7.39066	-11.7213	2.13211e-14	2.65204e-11	22.6244
Hs::NM_177925P00274	H2AFJ	id : 55766	1.58779	11.1108	11.7105	2.19393e-14	2.6905e-11	22.5969
Hs::NM_020412P00483	CHMP1B	id : 57132	1.2196	11.8005	11.699	2.26092e-14	2.73415e-11	22.5679
Hs::BC000706P00272	C6orf48	id : 50854	1.24882	13.0728	11.676	2.40175e-14	2.86466e-11	22.5098
Hs::XM_496202P00913		NA	-2.4642	7.65264	-11.6556	2.53426e-14	2.98186e-11	22.4581
Hs::NM_020126P02877	SPHK2	id : 56848	1.20683	9.88626	11.6206	2.77916e-14	3.22642e-11	22.3693
Hs::BC014315P00462	SNAPC5	id : 10302	1.09669	11.5378	11.5637	3.22957e-14	3.69998e-11	22.2246
Hs::BC008308P02306	CUL4A	id : 8451	-1.28126	10.2034	-11.5512	3.33834e-14	3.77492e-11	22.1927
Hs::BC006230P01316	MGLL	id : 11343	-1.49433	9.39282	-11.5451	3.39276e-14	3.78727e-11	22.1772
Hs::NM_001005376P00926	PLAUR	id : 5329	-1.24169	9.27326	-11.5344	3.48999e-14	3.8465e-11	22.15
Hs::BC039498P01409	SLC39A6	id : 25800	-1.52486	9.53768	-11.5181	3.64391e-14	3.96594e-11	22.1084
Hs::NM_005239P03083	ETS2	id : 2114	-1.3781	8.34256	-11.4766	4.0676e-14	4.36644e-11	22.0024
Hs::NM_031287P00271	SF3B5	id : 83443	1.04497	12.4662	11.4725	4.11219e-14	4.36644e-11	21.9919
Hs::NM_000802P00438	FOLR1	id : 2348	1.43672	11.7283	11.4463	4.40907e-14	4.62527e-11	21.9247
Hs::NM_001002876P00261	CENPM	id : 79019	1.18763	10.3159	11.4231	4.69024e-14	4.86143e-11	21.8651
Hs::NM_016730P00585		NA	1.38376	11.634	11.4158	4.78121e-14	4.86143e-11	21.8466
Hs::AF064599P01031	NOL3	id : 8996	1.03768	9.68916	11.4142	4.80169e-14	4.86143e-11	21.8425
Hs::NM_003509P00329	HIST1H2AI	id : 8329	1.28776	10.6995	11.402	4.96131e-14	4.96531e-11	21.811
Hs::BC001312P01204	PDIA6	id : 10130	-1.07693	12.8018	-11.3777	5.29265e-14	5.23672e-11	21.7486
Hs::NM_005742P01243	PDIA6	id : 10130	-1.06081	12.8305	-11.3683	5.42694e-14	5.3044e-11	21.7245
Hs::NM_016947P00383		NA	1.16401	12.5534	11.3645	5.4829e-14	5.3044e-11	21.7146
Hs::AY172950P00676	MGLL	id : 11343	-1.23298	9.31322	-11.341	5.83739e-14	5.58529e-11	21.6542
Hs::BC007441P00722	SKP2	id : 6502	-1.04419	11.5951	-11.3239	6.11149e-14	5.78399e-11	21.6099
Hs::NM_016730P00996		NA	1.26173	11.3483	11.3135	6.28351e-14	5.88285e-11	21.5832
Hs::NM_019895P01995	CLDND1	id : 56650	-1.13195	10.7646	-11.2999	6.5163e-14	6.0359e-11	21.5481
Hs::NM_203495P00051	COMMD6	id : 170622	1.05869	12.6375	11.2719	7.02386e-14	6.4191e-11	21.4757
Hs::NM_032637P00755	SKP2	id : 6502	-0.90885	11.5737	-11.268	7.09875e-14	6.4191e-11	21.4655
Hs::NM_003517P00256	HIST2H2AC	id : 8338	1.10598	11.7167	11.2652	7.15118e-14	6.4191e-11	21.4584
Hs::NM_131916P01202		NA	-1.28227	10.253	-11.2515	7.4193e-14	6.59182e-11	21.4229
Hs::NM_002543P02144	OLR1	id : 4973	-1.66505	11.1834	-11.2453	7.5443e-14	6.63518e-11	21.4068
Hs::NM_003064P00286	SLPI	id : 6590	1.32897	12.2463	11.2216	8.04008e-14	7.00049e-11	21.3453
Hs::NM_006857P01168	SNRNP27	id : 11017	1.74351	9.47607	11.2108	8.27753e-14	7.09918e-11	21.3172
Hs::BC001364P00661	SEC22B	id : 9554	-1.04277	11.6107	-11.209	8.31649e-14	7.09918e-11	21.3127
Hs::NM_013230P01883	CD24	id : 100133941	1.60472	13.9835	11.1641	9.38527e-14	7.88557e-11	21.196
Hs::NM_032472P00773	PPIL3	id : 53938	-1.37982	10.2444	-11.1628	9.41886e-14	7.88557e-11	21.1926
Hs::BC001364P01280	SEC22B	id : 9554	-1.29594	11.8264	-11.1563	9.58382e-14	7.94727e-11	21.1758
Hs::BC010352P01388	YWHAB	id : 7529	-1.20139	13.5124	-11.149	9.7769e-14	8.03089e-11	21.1566
Hs::NM_000666P00973	ACY1	id : 95	1.15759	10.9031	11.1315	1.02471e-13	8.33844e-11	21.1112
Hs::NM_004892P00993	SEC22B	id : 9554	-1.07935	10.5485	-11.1249	1.0433e-13	8.41111e-11	21.0938
Hs::NM_032637P01172	SKP2	id : 6502	-1.0629	11.8061	-11.1187	1.06088e-13	8.47442e-11	21.0777
Hs::NM_033520P00223	C19orf33	id : 64073	1.15716	12.619	11.0747	1.19497e-13	9.45869e-11	20.9628
Hs::NM_014145P00657	C20orf30	id : 29058	0.868338	11.9434	11.0627	1.23452e-13	9.68376e-11	20.9313
Hs::XM_170597P00191	LOC256374	id : 256374	1.17191	14.0278	11.0519	1.27114e-13	9.88201e-11	20.9031
Hs::NM_032637P01246	SKP2	id : 6502	-0.951449	12.57	-11.0075	1.43371e-13	1.10472e-10	20.7868
Hs::BC001193P00372	HIST3H2A	id : 92815	1.21396	11.1511	10.984	1.52849e-13	1.16742e-10	20.725
Hs::NM_016729P00605	FOLR1	id : 2348	1.3516	11.2948	10.9613	1.62585e-13	1.23098e-10	20.6653
Hs::BC007441P01139	SKP2	id : 6502	-1.06939	11.7907	-10.9027	1.90736e-13	1.43167e-10	20.5109
Hs::BC000551P00946	MGLL	id : 11343	-1.47777	9.30668	-10.8818	2.01944e-13	1.50284e-10	20.4557
Hs::BC000706P00413	C6orf48	id : 50854	1.07082	12.9633	10.83	2.32641e-13	1.71662e-10	20.3189
Hs::BC000706P00318	C6orf48	id : 50854	1.10814	12.5084	10.8212	2.38356e-13	1.744e-10	20.2954
Hs::NM_003509P00313	HIST1H2AI	id : 8329	1.27842	10.3965	10.7925	2.57839e-13	1.87084e-10	20.2194
Hs::NM_006016P02525	CD164	id : 8763	1.98317	11.2148	10.7744	2.70942e-13	1.94967e-10	20.1715
Hs::NM_004246P01145	GLP2R	id : 9340	-1.70272	8.15749	-10.7413	2.96762e-13	2.11796e-10	20.0834
Hs::NM_003225P00239	TFF1	id : 7031	-1.79142	7.44658	-10.7325	3.0403e-13	2.15219e-10	20.06
Hs::BC006230P00805	MGLL	id : 11343	-1.43797	9.27246	-10.6882	3.43486e-13	2.41188e-10	19.9419
Hs::NM_001008486P01541	SLC41A3	id : 54946	-1.0206	10.1994	-10.6748	3.56464e-13	2.46444e-10	19.906
Hs::NM_016725P00770	FOLR1	id : 2348	1.31795	11.2362	10.6746	3.56632e-13	2.46444e-10	19.9056
Hs::XM_292085P00330		NA	0.926239	13.3526	10.6291	4.04426e-13	2.77271e-10	19.7838
Hs::BC001312P01152	PDIA6	id : 10130	-1.06931	12.9679	-10.6219	4.12575e-13	2.80647e-10	19.7645
Hs::NM_004881P01420	TP53I3	id : 9540	1.25661	9.31529	10.6169	4.18286e-13	2.82327e-10	19.7512
Hs::NM_003516P00309	HIST2H2AA3	id : 8337	1.02632	11.7451	10.5975	4.41364e-13	2.95612e-10	19.6992
Hs::NM_005139P00466	ANXA3	id : 306	-1.4645	10.5592	-10.5942	4.4541e-13	2.96044e-10	19.6903
Hs::NM_001024671P00490		NA	1.13239	10.5334	10.5834	4.58973e-13	3.02748e-10	19.6613
Hs::BC039498P01275	SLC39A6	id : 25800	-1.44439	8.80444	-10.5715	4.74352e-13	3.1054e-10	19.6294
Hs::BC095441P01705	CLDND1	id : 56650	-1.14985	10.0717	-10.5606	4.88824e-13	3.17626e-10	19.6003
Hs::BC020623P00615	C8orf4	id : 56892	-1.50978	10.232	-10.5546	4.97057e-13	3.19012e-10	19.5841
Hs::NM_016725P00359	FOLR1	id : 2348	1.32305	11.6264	10.5537	4.98284e-13	3.19012e-10	19.5817
Hs::NM_145167P00996	PIGM	id : 93183	1.10234	9.73095	10.5488	5.05206e-13	3.20068e-10	19.5684
Hs::NM_020412P00846	CHMP1B	id : 57132	1.14841	11.1711	10.5473	5.07286e-13	3.20068e-10	19.5644
Hs::AF258583P00554	RAB24	id : 53917	1.05709	9.72777	10.5252	5.39326e-13	3.37836e-10	19.505
Hs::AK022227P00939	MLST8	id : 64223	1.04228	10.3479	10.4918	5.91875e-13	3.68104e-10	19.415
Hs::NM_002048P01905	GAS1	id : 2619	1.18887	10.3518	10.4728	6.24076e-13	3.85378e-10	19.3637
Hs::NM_031287P00244	SF3B5	id : 83443	1.04328	13.3224	10.4661	6.35758e-13	3.89827e-10	19.3457
Hs::NM_152773P00244	TCTEX1D2	id : 255758	1.57381	9.4805	10.4344	6.94562e-13	4.22906e-10	19.26
Hs::NM_018944P00440	MIS18A	id : 54069	-1.29845	10.3485	-10.4159	7.31338e-13	4.42205e-10	19.21
Hs::NM_016724P00357	FOLR1	id : 2348	1.36673	11.0431	10.4134	7.36493e-13	4.42251e-10	19.2031
Hs::NM_001005376P00795	PLAUR	id : 5329	-1.3516	9.82023	-10.4069	7.50005e-13	4.42923e-10	19.1855
Hs::NM_006049P00216	SNAPC5	id : 10302	1.14528	10.8826	10.4059	7.52097e-13	4.42923e-10	19.1828
Hs::NM_131916P00921		NA	-1.36768	10.3958	-10.4055	7.52872e-13	4.42923e-10	19.1818
Hs::AY775289P00848	PRMT1	id : 3276	-0.916517	13.0247	-10.3781	8.12913e-13	4.75036e-10	19.1075
Hs::NM_001002880P00814	CBY1	id : 25776	1.30661	9.60974	10.3636	8.46549e-13	4.91393e-10	19.0681
Hs::NM_006284P00397	TAF10	id : 6881	1.09311	12.1583	10.3543	8.68914e-13	5.01035e-10	19.0429
Hs::NM_004649P00807	C21orf33	id : 8209	1.33213	10.0092	10.346	8.89366e-13	5.09426e-10	19.0203
Hs::NM_003517P00243	HIST2H2AC	id : 8338	0.982589	11.5747	10.3436	8.95166e-13	5.09426e-10	19.014
Hs::NM_153345P01272	TMEM139	id : 135932	1.22227	9.71049	10.3393	9.06217e-13	5.12366e-10	19.0021
Hs::BC008430P00685	FAM18B1	id : 51030	-1.02451	10.8857	-10.3357	9.15391e-13	5.14213e-10	18.9923
Hs::BC000705P00212	CENPM	id : 79019	1.06545	11.3005	10.3255	9.41803e-13	5.25106e-10	18.9648
Hs::BC009530P00741	ANAPC16	id : 119504	0.808215	11.7035	10.3236	9.46844e-13	5.25106e-10	18.9596
Hs::NM_004078P01693	CSRP1	id : 1465	-1.39992	12.8255	-10.3045	9.99062e-13	5.50559e-10	18.9075
Hs::XM_930623P00379		NA	-1.03522	9.41575	-10.3016	1.00729e-12	5.51601e-10	18.8996
Hs::BC022295P02138	OLR1	id : 4973	-1.63969	11.1735	-10.2955	1.02444e-12	5.57487e-10	18.8832
Hs::NM_000802P00585	FOLR1	id : 2348	1.25429	11.3203	10.272	1.09448e-12	5.88458e-10	18.8191
Hs::NM_006284P00402	TAF10	id : 6881	1.13526	12.0872	10.2719	1.09487e-12	5.88458e-10	18.8187
Hs::NM_004403P01326	DFNA5	id : 1687	-0.984785	10.1183	-10.251	1.161e-12	6.20175e-10	18.7618
Hs::BC000871P00562	ANXA3	id : 306	-1.47331	10.5164	-10.2283	1.23761e-12	6.57064e-10	18.6999
Hs::BC026245P00713	LAMTOR3	id : 8649	1.18153	10.1948	10.1998	1.3411e-12	7.07692e-10	18.6219
Hs::NM_001018104P00442	FAHD1	id : 81889	0.928103	11.075	10.1937	1.36444e-12	7.15676e-10	18.6052
Hs::AY257468P00741	PPIL3	id : 53938	-1.2896	11.0554	-10.175	1.43835e-12	7.49922e-10	18.554
Hs::BC001148P00141	RAB31	id : 11031	0.922121	11.3533	10.1643	1.4826e-12	7.62938e-10	18.5246
Hs::NM_152350P00397		NA	0.8907	13.4335	10.1623	1.49111e-12	7.62938e-10	18.5191
Hs::NM_001024671P00476		NA	1.09094	10.5804	10.1611	1.49611e-12	7.62938e-10	18.5158
Hs::NM_004892P01105	SEC22B	id : 9554	-1.15178	10.8614	-10.16	1.50086e-12	7.62938e-10	18.5127
Hs::BC012088P00386	TAF10	id : 6881	1.09467	12.0409	10.1574	1.5119e-12	7.62938e-10	18.5056
Hs::AF258583P00412	RAB24	id : 53917	1.072	9.89701	10.1565	1.51589e-12	7.62938e-10	18.5031
Hs::NM_000666P01027	ACY1	id : 95	1.23183	10.6302	10.1427	1.57598e-12	7.88623e-10	18.4653
Hs::NM_018944P00478	MIS18A	id : 54069	-1.35053	9.65468	-10.1131	1.71357e-12	8.51319e-10	18.3841
Hs::BC000198P00258	SF3B5	id : 83443	0.967857	13.2285	10.1116	1.72082e-12	8.51319e-10	18.38
Hs::BC007495P00225	CENPM	id : 79019	1.10856	11.2692	10.0932	1.81332e-12	8.90779e-10	18.3292
Hs::NM_004649P01002	C21orf33	id : 8209	1.43199	9.89069	10.0917	1.82105e-12	8.90779e-10	18.3251
Hs::BC000705P00256	CENPM	id : 79019	1.16033	10.8972	10.0883	1.83865e-12	8.94366e-10	18.3157
Hs::NM_000854P00263	GSTT2	id : 2953	1.31118	10.049	10.0755	1.90667e-12	9.1802e-10	18.2805
Hs::NM_032472P00492	PPIL3	id : 53938	-1.41342	10.4153	-10.0751	1.90837e-12	9.1802e-10	18.2796
Hs::BC060319P00324	C19orf33	id : 64073	1.24884	12.777	10.0515	2.04109e-12	9.76469e-10	18.2143
Hs::NM_004563P01935	PCK2	id : 5106	1.31921	9.12319	10.0492	2.05436e-12	9.77447e-10	18.208
Hs::NM_152308P00844	C16orf75	id : 116028	1.33131	8.72072	10.0318	2.15836e-12	1.02135e-09	18.1601
Hs::AF258583P00894	RAB24	id : 53917	1.19636	9.90126	10.023	2.21303e-12	1.04156e-09	18.1358
Hs::AK001463P00934	ANTXR1	id : 84168	-1.57802	8.94581	-10.0171	2.25018e-12	1.04821e-09	18.1196
Hs::BC012088P00424	TAF10	id : 6881	1.04337	11.809	10.017	2.25124e-12	1.04821e-09	18.1192
Hs::U08470P00598	FOLR3	id : 2352	1.23713	9.23435	10.0135	2.27397e-12	1.05316e-09	18.1094
Hs::NM_145167P01005	PIGM	id : 93183	1.15717	9.56739	9.99667	2.38518e-12	1.09883e-09	18.063
Hs::NM_005983P01104	SKP2	id : 6502	-1.0066	11.1755	-9.98919	2.43652e-12	1.11657e-09	18.0424
Hs::BC000551P00592	MGLL	id : 11343	-1.46303	9.3747	-9.98473	2.46771e-12	1.1171e-09	18.03
Hs::BC009530P00779	ANAPC16	id : 119504	0.912834	12.3413	9.98383	2.47401e-12	1.1171e-09	18.0275
Hs::NM_021197P01270	WFDC1	id : 58189	-1.26975	11.8033	-9.98102	2.49392e-12	1.1171e-09	18.0197
Hs::NM_173582P08307	PGM2L1	id : 283209	-1.39394	9.24049	-9.98027	2.49926e-12	1.1171e-09	18.0177
Hs::NM_017815P01102	HAUS4	id : 54930	0.89052	10.2781	9.97991	2.50183e-12	1.1171e-09	18.0167
Hs::NM_012319P01245	SLC39A6	id : 25800	-1.57696	8.8739	-9.97152	2.56238e-12	1.1383e-09	17.9934
Hs::NM_005557P00917	KRT16	id : 3868	-2.25641	7.37132	-9.95227	2.70695e-12	1.19642e-09	17.9401
Hs::NM_080678P00348	UBE2F	id : 140739	-1.1219	10.6688	-9.94774	2.74219e-12	1.20587e-09	17.9276
Hs::BC011444P00281	CFL2	id : 1073	1.04212	10.4805	9.93622	2.83383e-12	1.23991e-09	17.8956
Hs::NM_000666P01002	ACY1	id : 95	1.17156	10.3288	9.92343	2.93922e-12	1.27959e-09	17.8602
Hs::BC022364P00296	CFL2	id : 1073	1.07515	10.5688	9.914	3.01947e-12	1.30799e-09	17.834
Hs::BC112162P00441	POLR2G	id : 5436	0.895563	12.1336	9.90809	3.07095e-12	1.3237e-09	17.8176
Hs::NM_022171P02086	TCTA	id : 6988	1.25286	8.82316	9.90301	3.11587e-12	1.33645e-09	17.8035
Hs::AK024010P00621	ANO2	id : 57101	-1.7133	6.96854	-9.89614	3.17773e-12	1.3557e-09	17.7844
Hs::NM_013230P01787	CD24	id : 100133941	1.32219	12.6226	9.89458	3.19189e-12	1.3557e-09	17.7801
Hs::NM_033520P00252	C19orf33	id : 64073	1.19129	12.2988	9.88605	3.27077e-12	1.37803e-09	17.7563
Hs::NM_152766P00235	C17orf61	id : 254863	1.00995	12.1055	9.88547	3.27614e-12	1.37803e-09	17.7547
Hs::NM_005239P02865	ETS2	id : 2114	-1.44014	8.82162	-9.88311	3.29837e-12	1.38071e-09	17.7482
Hs::NM_130898P00937	CREB3L4	id : 148327	1.57543	8.06511	9.84141	3.71683e-12	1.54844e-09	17.6321
Hs::BC010910P00271	DNAJC15	id : 29103	-0.725152	12.8415	-9.80896	4.07954e-12	1.69074e-09	17.5416
Hs::NM_003068P00935	SNAI2	id : 6591	-1.03871	9.61939	-9.80745	4.09723e-12	1.69074e-09	17.5374
Hs::BC065818P00348	LMO4	id : 8543	1.01613	11.3035	9.80321	4.14743e-12	1.70338e-09	17.5256
Hs::BC054036P00277	CDA	id : 978	-1.00468	10.9321	-9.78446	4.37707e-12	1.78926e-09	17.4732
Hs::NM_001006935P00556	TCEAL4	id : 79921	0.987681	11.5774	9.76272	4.65942e-12	1.89578e-09	17.4124
Hs::BC007518P00655	HIST1H3H	id : 8357	1.46608	7.71311	9.76045	4.6899e-12	1.8993e-09	17.4061
Hs::NM_032641P01028	SPSB2	id : 84727	1.45532	8.73958	9.7498	4.83587e-12	1.94935e-09	17.3763
Hs::BC029159P00786	WFDC1	id : 58189	-1.3376	11.5983	-9.74044	4.9681e-12	1.99342e-09	17.3501
Hs::NM_021970P00628	LAMTOR3	id : 8649	1.31513	10.1192	9.73815	5.00091e-12	1.99738e-09	17.3437
Hs::NM_152766P00221	C17orf61	id : 254863	1.07132	12.2781	9.71748	5.30791e-12	2.11032e-09	17.2857
Hs::BC060319P00282	C19orf33	id : 64073	1.17776	11.9864	9.69914	5.59616e-12	2.21481e-09	17.2343
Hs::NM_001536P00816	PRMT1	id : 3276	-0.85013	13.2327	-9.65958	6.27349e-12	2.47164e-09	17.1232
Hs::NM_030771P00376	CCDC34	id : 91057	0.813713	11.4101	9.65379	6.37926e-12	2.50199e-09	17.1069
Hs::NM_152773P00054	TCTEX1D2	id : 255758	1.44887	8.51969	9.63308	6.7732e-12	2.64458e-09	17.0487
Hs::NM_006397P00455	RNASEH2A	id : 10535	1.01945	12.1874	9.62	7.03455e-12	2.73437e-09	17.0118
Hs::NM_001002876P00229	CENPM	id : 79019	1.04382	11.441	9.61245	7.19e-12	2.78237e-09	16.9906
Hs::BC011748P00507	RNASEH2A	id : 10535	1.08062	12.1399	9.60943	7.25322e-12	2.78919e-09	16.9821
Hs::NM_032466P01831	ASPH	id : 444	-1.33567	11.6115	-9.60855	7.27169e-12	2.78919e-09	16.9796
Hs::NM_001004060P02851	NOMO2	id : 283820	-1.29477	8.77275	-9.60486	7.34997e-12	2.80685e-09	16.9692
Hs::AY257468P00651	PPIL3	id : 53938	-1.45008	9.92472	-9.60095	7.43371e-12	2.82643e-09	16.9582
Hs::NM_016725P00429	FOLR1	id : 2348	1.28803	11.0486	9.58872	7.7019e-12	2.91567e-09	16.9237
Hs::NM_032940P01056	POLR2C	id : 5432	-0.737971	12.1052	-9.58649	7.75182e-12	2.92187e-09	16.9174
Hs::XM_926499P00426		NA	1.06378	14.5467	9.57726	7.96219e-12	2.98822e-09	16.8913
Hs::BC022364P00364	CFL2	id : 1073	0.974013	10.5134	9.57217	8.08068e-12	3.01968e-09	16.877
Hs::BC060324P00278	HIST2H2AC	id : 8338	1.04921	11.5299	9.56665	8.21101e-12	3.05527e-09	16.8614
Hs::NM_002696P00511	POLR2G	id : 5436	0.884728	12.1835	9.56507	8.24878e-12	3.05626e-09	16.8569
Hs::BC060324P00285	HIST2H2AC	id : 8338	1.0141	11.7592	9.5612	8.34192e-12	3.07674e-09	16.846
Hs::BC000705P00200	CENPM	id : 79019	1.13199	11.3564	9.55985	8.37471e-12	3.07674e-09	16.8422
Hs::XM_928923P00539		NA	1.20145	10.1944	9.54429	8.76195e-12	3.18792e-09	16.7982
Hs::NM_021197P00822	WFDC1	id : 58189	-1.26516	10.3181	-9.54406	8.76777e-12	3.18792e-09	16.7976
Hs::BC011748P00389	RNASEH2A	id : 10535	1.02821	11.9701	9.5433	8.78719e-12	3.18792e-09	16.7954
Hs::BC007495P00241	CENPM	id : 79019	1.06794	10.3942	9.53708	8.94734e-12	3.23255e-09	16.7778
Hs::NM_032593P00427	HINT2	id : 84681	0.854656	10.8594	9.5329	9.05682e-12	3.25858e-09	16.766
Hs::NM_005742P01354	PDIA6	id : 10130	-1.13409	12.8809	-9.52667	9.22238e-12	3.3045e-09	16.7484
Hs::NM_020373P02409	ANO2	id : 57101	-1.95907	6.99308	-9.51946	9.41752e-12	3.36059e-09	16.728
Hs::NM_203497P00062	COMMD6	id : 170622	0.968456	12.7394	9.51587	9.51654e-12	3.38206e-09	16.7178
Hs::BC031016P00948	C16orf75	id : 116028	1.11553	8.69253	9.51376	9.57506e-12	3.38903e-09	16.7119
Hs::NM_001031728P01180		NA	1.04286	8.64889	9.50996	9.68158e-12	3.41285e-09	16.7011
Hs::BC026236P02509	ZNHIT6	id : 54680	-0.912467	10.8445	-9.507	9.76519e-12	3.42845e-09	16.6927
Hs::NM_021197P00712	WFDC1	id : 58189	-1.33733	11.4778	-9.50458	9.83433e-12	3.43886e-09	16.6859
Hs::NM_152766P00223	C17orf61	id : 254863	1.09179	12.2745	9.50158	9.92063e-12	3.44858e-09	16.6774
Hs::NM_001004060P02793	NOMO2	id : 283820	-1.27963	8.75392	-9.50086	9.94135e-12	3.44858e-09	16.6753
Hs::NM_001005377P00449	PLAUR	id : 5329	-1.16333	9.47733	-9.49489	1.01155e-11	3.49506e-09	16.6584
Hs::BC025236P01898	ASPH	id : 444	-1.2791	10.6917	-9.48815	1.03161e-11	3.55028e-09	16.6393
Hs::BC006267P00565	ASRGL1	id : 80150	1.1399	8.63786	9.47766	1.06363e-11	3.64608e-09	16.6096
Hs::NM_198527P00735	HDDC3	id : 374659	1.2191	9.69211	9.47419	1.07441e-11	3.66859e-09	16.5998
Hs::NM_001005377P00778	PLAUR	id : 5329	-1.2328	9.34286	-9.4711	1.08414e-11	3.68733e-09	16.591
Hs::BC040159P00376	NCRNA00188	id : 125144	0.986624	13.4559	9.4597	1.12079e-11	3.79717e-09	16.5586
Hs::BC039361P01450	C16orf75	id : 116028	1.13556	9.62136	9.45703	1.12955e-11	3.81201e-09	16.551
Hs::NM_016556P00253	PSMC3IP	id : 29893	0.939977	11.0198	9.45531	1.13523e-11	3.81637e-09	16.5462
Hs::NM_005239P02510	ETS2	id : 2114	-1.31893	8.30198	-9.4528	1.14356e-11	3.82962e-09	16.539
Hs::NM_080678P00773	UBE2F	id : 140739	-1.03112	10.4216	-9.43647	1.19938e-11	4.00115e-09	16.4927
Hs::BC017797P01171	IMPAD1	id : 54928	-1.10221	9.60925	-9.43493	1.20476e-11	4.00377e-09	16.4883
Hs::NM_207376P00518		NA	-1.64921	7.9966	-9.43245	1.21352e-11	4.01754e-09	16.4812
Hs::NM_080649P01063	APEX1	id : 328	0.719842	12.7551	9.42016	1.25787e-11	4.1486e-09	16.4463
Hs::NM_004892P01322	SEC22B	id : 9554	-1.22458	11.5085	-9.41521	1.27618e-11	4.19309e-09	16.4322
Hs::NM_032928P00312	TMEM141	id : 85014	1.57549	8.88483	9.41322	1.28364e-11	4.20175e-09	16.4266
Hs::NM_004237P01165	TRIP13	id : 9319	-0.904681	12.5665	-9.40764	1.30473e-11	4.25479e-09	16.4107
Hs::BC029159P00607	WFDC1	id : 58189	-1.34177	11.4631	-9.40504	1.31468e-11	4.27125e-09	16.4033
Hs::BC040224P00978	AK4	id : 205	-0.790932	12.2713	-9.40281	1.32326e-11	4.28315e-09	16.397
Hs::NM_033198P01371	PIGS	id : 94005	-1.31098	9.5862	-9.36931	1.45949e-11	4.70659e-09	16.3016
Hs::NM_033520P00245	C19orf33	id : 64073	1.16679	12.4851	9.36211	1.4906e-11	4.78918e-09	16.281
Hs::NM_002659P00913	PLAUR	id : 5329	-1.25388	9.23768	-9.36002	1.49975e-11	4.80085e-09	16.2751
Hs::NM_152420P01791	C9orf41	id : 138199	-2.07061	6.69259	-9.34519	1.56637e-11	4.99574e-09	16.2328
Hs::AK024010P00658	ANO2	id : 57101	-1.78952	6.85578	-9.33293	1.62364e-11	5.15077e-09	16.1978
Hs::XM_292963P00335		NA	1.04451	13.8251	9.33227	1.62681e-11	5.15077e-09	16.1959
Hs::NM_024050P00933	DDA1	id : 79016	-1.22741	9.68581	-9.32729	1.65073e-11	5.20758e-09	16.1817
Hs::NM_016078P00805	FAM18B1	id : 51030	-1.03152	10.5447	-9.32541	1.65986e-11	5.21748e-09	16.1763
Hs::NM_024050P00927	DDA1	id : 79016	-1.19193	9.67203	-9.31831	1.69477e-11	5.30803e-09	16.156
Hs::NM_144772P00551	APOA1BP	id : 128240	0.717487	12.3308	9.30247	1.77545e-11	5.54081e-09	16.1107
Hs::BC000152P00694	C1orf43	id : 25912	0.909266	13.6673	9.29654	1.80658e-11	5.61783e-09	16.0938
Hs::NM_130781P01181	RAB24	id : 53917	0.979456	9.88797	9.29352	1.82271e-11	5.64782e-09	16.0852
Hs::NM_144780P00408		NA	-0.883627	12.082	-9.28765	1.8544e-11	5.72563e-09	16.0684
Hs::NM_002048P01911	GAS1	id : 2619	1.07164	10.3431	9.26918	1.95781e-11	6.02356e-09	16.0155
Hs::BC022451P01005	SETD6	id : 79918	0.775603	11.013	9.26642	1.9738e-11	6.03968e-09	16.0076
Hs::BC104672P00068	NDUFB1	id : 4707	0.873173	12.214	9.26486	1.98283e-11	6.03968e-09	16.0031
Hs::BC007441P01065	SKP2	id : 6502	-1.03041	11.2719	-9.26469	1.98386e-11	6.03968e-09	16.0026
Hs::CR456374P00221	GSTT2	id : 2953	1.14299	10.016	9.25817	2.02228e-11	6.13518e-09	15.984
Hs::NM_001008895P02361	CUL4A	id : 8451	-1.21321	10.0645	-9.24934	2.07545e-11	6.25585e-09	15.9587
Hs::NM_001659P03450	ARF3	id : 377	-1.15341	11.3854	-9.24903	2.07739e-11	6.25585e-09	15.9578
Hs::XM_372452P00066		NA	1.06883	13.9701	9.24801	2.08361e-11	6.25585e-09	15.9549
Hs::NM_001034077P00389	HIST2H4B	id : 554313	1.15181	9.68986	9.24301	2.11449e-11	6.32192e-09	15.9405
Hs::BC012296P00521	TCEAL4	id : 79921	0.974877	11.5962	9.2421	2.12013e-11	6.32192e-09	15.9379
Hs::BC010352P00310	YWHAB	id : 7529	-0.909978	11.2605	-9.23146	2.18765e-11	6.48595e-09	15.9074
Hs::NM_017813P01195	IMPAD1	id : 54928	-1.15492	9.66581	-9.23108	2.19004e-11	6.48595e-09	15.9063
Hs::NM_000526P00938	KRT14	id : 3861	-2.31733	8.32214	-9.21884	2.27049e-11	6.7014e-09	15.8712
Hs::BC042917P00435	MIS18A	id : 54069	-1.37366	10.4287	-9.21546	2.29316e-11	6.73242e-09	15.8615
Hs::NM_033445P00360	HIST3H2A	id : 92815	1.25671	11.5134	9.21498	2.29646e-11	6.73242e-09	15.8601
Hs::NM_006397P00669	RNASEH2A	id : 10535	1.068	13.0187	9.20777	2.34572e-11	6.85375e-09	15.8394
Hs::BC012088P00379	TAF10	id : 6881	0.991646	12.0817	9.20613	2.35708e-11	6.86392e-09	15.8347
Hs::BC012296P00813	TCEAL4	id : 79921	0.927109	11.1436	9.19274	2.45206e-11	7.1167e-09	15.7962
Hs::NM_004881P01199	TP53I3	id : 9540	0.840231	9.48742	9.18468	2.511e-11	7.26353e-09	15.7731
Hs::NM_001659P03483	ARF3	id : 377	-1.1154	10.7446	-9.1616	2.68803e-11	7.74988e-09	15.7067
Hs::NM_003517P00279	HIST2H2AC	id : 8338	1.05346	9.92	9.1595	2.70475e-11	7.77236e-09	15.7007
Hs::BC001148P00470	RAB31	id : 11031	0.883847	10.9527	9.15067	2.77623e-11	7.95153e-09	15.6752
Hs::NM_006931P03039	SLC2A3	id : 6515	-1.45077	10.6476	-9.14654	2.81035e-11	8.01216e-09	15.6633
Hs::NM_001009925P00426	C20orf30	id : 29058	0.858561	12.0016	9.14588	2.81581e-11	8.01216e-09	15.6615
Hs::NM_001008895P02306	CUL4A	id : 8451	-1.1316	10.2121	-9.14347	2.83596e-11	8.04323e-09	15.6545
Hs::NM_032641P00762	SPSB2	id : 84727	1.49264	7.76972	9.11407	3.09352e-11	8.74523e-09	15.5698
Hs::NM_000804P00451	FOLR3	id : 2352	1.18337	9.6321	9.08021	3.41984e-11	9.63641e-09	15.4721
Hs::BC011444P00464	CFL2	id : 1073	1.11465	10.87	9.07896	3.43254e-11	9.64102e-09	15.4684
Hs::BC093836P00356	HIST1H2AE	id : 3012	1.09968	9.80707	9.07506	3.47238e-11	9.72156e-09	15.4572
Hs::NM_024592P01082	SRD5A3	id : 79644	0.94726	10.2244	9.06121	3.6179e-11	1.00965e-08	15.4172
Hs::NM_003510P00301	HIST1H2AK	id : 8330	1.21873	10.297	9.05238	3.71393e-11	1.03314e-08	15.3916
Hs::NM_003946P01058	NOL3	id : 8996	1.17283	9.76914	9.04597	3.7853e-11	1.04964e-08	15.3731
Hs::BC001364P00972	SEC22B	id : 9554	-1.03948	10.6093	-9.03842	3.871e-11	1.06999e-08	15.3513
Hs::NM_130781P00699	RAB24	id : 53917	1.08183	9.88466	9.02944	3.97564e-11	1.09544e-08	15.3253
Hs::NM_015373P00541	CBY1	id : 25776	1.21981	9.49223	9.02005	4.08804e-11	1.12286e-08	15.2981
Hs::BC026245P00409	LAMTOR3	id : 8649	1.30947	10.1033	9.01795	4.11369e-11	1.12635e-08	15.292
Hs::XM_170597P00259	LOC256374	id : 256374	1.17867	14.1586	9.0157	4.14121e-11	1.13033e-08	15.2855
Hs::NM_001002876P00245	CENPM	id : 79019	0.891558	11.299	9.01363	4.16679e-11	1.13376e-08	15.2795
Hs::BC039361P01382	C16orf75	id : 116028	0.988219	8.75627	9.00848	4.23107e-11	1.14766e-08	15.2646
Hs::XM_927730P00116		NA	0.857605	11.2381	9.00661	4.25466e-11	1.15047e-08	15.2591
Hs::NM_005319P00598	HIST1H1C	id : 3006	1.12764	11.9721	9.00418	4.28552e-11	1.15523e-08	15.2521
Hs::DQ325464P00444	DHRS4	id : 10901	0.958463	9.30746	8.99985	4.341e-11	1.16423e-08	15.2396
Hs::NM_015449P00603	C1orf43	id : 25912	0.909621	13.6253	8.99918	4.34963e-11	1.16423e-08	15.2376
Hs::BC003600P00691	LMO4	id : 8543	1.0045	11.2167	8.99846	4.35901e-11	1.16423e-08	15.2355
Hs::BC071933P00779	SPSB2	id : 84727	1.70337	7.57921	8.99462	4.40907e-11	1.16941e-08	15.2244
Hs::NM_032472P00647	PPIL3	id : 53938	-1.37053	10.8168	-8.99456	4.40974e-11	1.16941e-08	15.2242
Hs::NM_006284P00430	TAF10	id : 6881	0.996186	11.462	8.99154	4.44963e-11	1.16941e-08	15.2155
Hs::BC051836P02633	LRP8	id : 7804	-1.23382	9.09772	-8.99119	4.45419e-11	1.16941e-08	15.2145
Hs::CR618031P01412	NR1H3	id : 10062	0.927948	9.2988	8.99095	4.4574e-11	1.16941e-08	15.2138
Hs::BC000002P00507	MRP63	id : 78988	0.798872	13.151	8.99068	4.46095e-11	1.16941e-08	15.213
Hs::NM_005139P01010	ANXA3	id : 306	-1.38032	10.2455	-8.98982	4.47244e-11	1.16941e-08	15.2105
Hs::NM_021066P00300	HIST1H2AJ	id : 8331	1.20407	10.507	8.98374	4.55407e-11	1.18719e-08	15.1928
Hs::NM_004403P00871	DFNA5	id : 1687	-1.01489	9.52963	-8.96671	4.79075e-11	1.24516e-08	15.1434
Hs::NM_017813P01014	IMPAD1	id : 54928	-1.22199	8.7758	-8.96059	4.87885e-11	1.26429e-08	15.1257
Hs::AF064599P01013	NOL3	id : 8996	1.10829	9.78749	8.95627	4.94203e-11	1.27686e-08	15.1131
Hs::BC023616P00279	MRP63	id : 78988	0.828678	12.8274	8.9534	4.9845e-11	1.28403e-08	15.1048
Hs::NM_201650P00743	LRRC23	id : 10233	1.04569	8.47228	8.94601	5.09547e-11	1.30563e-08	15.0833
Hs::NM_003404P02915	YWHAB	id : 7529	-0.871448	12.0149	-8.94582	5.09836e-11	1.30563e-08	15.0828
Hs::NM_001008487P02117	SLC41A3	id : 54946	-1.04849	10.2509	-8.94095	5.17287e-11	1.32083e-08	15.0686
Hs::NM_014453P00493	CHMP2A	id : 27243	0.807518	12.7386	8.93706	5.23312e-11	1.3323e-08	15.0573
Hs::BC032811P00303	TFF1	id : 7031	-1.9028	7.02615	-8.93569	5.25456e-11	1.33253e-08	15.0533
Hs::BC107792P00931	TMEM106C	id : 79022	0.871071	12.8532	8.93505	5.26461e-11	1.33253e-08	15.0515
Hs::NM_014380P00630	NGFRAP1	id : 27018	0.950309	14.2991	8.93385	5.28356e-11	1.33345e-08	15.048
Hs::NM_003510P00318	HIST1H2AK	id : 8330	1.29683	9.75789	8.93136	5.32289e-11	1.33572e-08	15.0407
Hs::AK123479P01867	CENPM	id : 79019	1.11326	11.1318	8.93134	5.32325e-11	1.33572e-08	15.0407
Hs::NM_020130P00633	C8orf4	id : 56892	-1.53585	10.25	-8.92936	5.35475e-11	1.33976e-08	15.0349
Hs::NM_017512P01042	ENOSF1	id : 55556	0.711852	11.1864	8.9276	5.38284e-11	1.34293e-08	15.0298
Hs::NM_004364P01915	CEBPA	id : 1050	1.20088	8.22445	8.92389	5.44279e-11	1.35356e-08	15.019
Hs::XM_496202P00646		NA	-2.21334	7.26055	-8.92304	5.45654e-11	1.35356e-08	15.0166
Hs::NM_003404P02795	YWHAB	id : 7529	-0.981238	11.3071	-8.91593	5.5735e-11	1.37865e-08	14.9959
Hs::NM_022783P01220	DEPTOR	id : 64798	1.74635	8.08424	8.9073	5.71896e-11	1.41062e-08	14.9707
Hs::BC096705P00256	HIST2H2AA4	id : 723790	1.01426	11.6937	8.89928	5.85747e-11	1.44071e-08	14.9474
Hs::CR456374P00231	GSTT2	id : 2953	1.10167	10.1543	8.89315	5.96564e-11	1.46318e-08	14.9296
Hs::NM_203497P00155	COMMD6	id : 170622	1.0443	12.4563	8.88635	6.08809e-11	1.48902e-08	14.9097
Hs::NM_003676P01170	DEGS1	id : 8560	-0.888751	12.7024	-8.87412	6.31457e-11	1.54008e-08	14.8741
Hs::AK090542P01604	FLAD1	id : 80308	0.904136	9.69274	8.87189	6.35687e-11	1.54607e-08	14.8676
Hs::XM_498725P01866		NA	1.12089	9.04861	8.86553	6.47884e-11	1.57134e-08	14.8491
Hs::AK021536P01254	MLST8	id : 64223	0.980239	10.3881	8.86213	6.54506e-11	1.583e-08	14.8392
Hs::BC093070P01064	ASRGL1	id : 80150	1.18036	8.60375	8.85183	6.74977e-11	1.62799e-08	14.8091
Hs::NM_000804P00682	FOLR3	id : 2352	1.10625	9.48279	8.84754	6.8369e-11	1.64444e-08	14.7966
Hs::NM_031287P00361	SF3B5	id : 83443	0.955301	12.9027	8.84418	6.9059e-11	1.65468e-08	14.7868
Hs::NM_001031677P00628	RAB24	id : 53917	1.03464	9.91994	8.84362	6.91748e-11	1.65468e-08	14.7852
Hs::NM_021970P01155	LAMTOR3	id : 8649	1.32091	8.80229	8.83839	7.0266e-11	1.67618e-08	14.7699
Hs::BC112162P00314	POLR2G	id : 5436	0.840635	12.3676	8.83063	7.19174e-11	1.71089e-08	14.7473
Hs::NM_002627P01674	PFKP	id : 5214	-0.787944	11.5695	-8.82903	7.22633e-11	1.71443e-08	14.7426
Hs::AK024010P00505	ANO2	id : 57101	-2.07544	6.84654	-8.82797	7.24931e-11	1.71521e-08	14.7395
Hs::NM_004403P01816	DFNA5	id : 1687	-1.07594	10.4444	-8.81978	7.42921e-11	1.75301e-08	14.7156
Hs::BC060319P00289	C19orf33	id : 64073	1.14255	11.6648	8.81774	7.4748e-11	1.75772e-08	14.7096
Hs::NM_199295P00537		NA	0.962051	9.38245	8.81708	7.48955e-11	1.75772e-08	14.7077
Hs::XM_932875P01558		NA	1.34833	7.29253	8.8121	7.60213e-11	1.77935e-08	14.6931
Hs::BC001278P00950	PRSS23	id : 11098	-1.13056	13.7842	-8.80893	7.67464e-11	1.7915e-08	14.6839
Hs::CR456374P00411	GSTT2	id : 2953	1.15333	9.90797	8.80302	7.81183e-11	1.81865e-08	14.6666
Hs::NM_006397P00516	RNASEH2A	id : 10535	0.970012	12.0856	8.79837	7.9213e-11	1.82902e-08	14.653
Hs::BC000152P00609	C1orf43	id : 25912	0.810548	13.385	8.7968	7.95884e-11	1.82902e-08	14.6484
Hs::BC039196P02985	SLC2A3	id : 6515	-1.38919	10.6018	-8.79664	7.96258e-11	1.82902e-08	14.6479
Hs::NM_015373P00268	CBY1	id : 25776	1.24149	8.22514	8.79564	7.98636e-11	1.82902e-08	14.645
Hs::NM_005644P00511	TAF12	id : 6883	1.0713	10.4327	8.79458	8.01192e-11	1.82902e-08	14.6419
Hs::BC000088P01118	GSTM3	id : 2947	1.19826	11.0263	8.79417	8.02164e-11	1.82902e-08	14.6407
Hs::NM_022372P01013	MLST8	id : 64223	0.968364	10.3158	8.79417	8.02177e-11	1.82902e-08	14.6407
Hs::NM_000854P00268	GSTT2	id : 2953	1.14456	10.2651	8.79406	8.02443e-11	1.82902e-08	14.6404
Hs::NM_003172P00698	SURF1	id : 6834	1.17953	10.5048	8.78717	8.19187e-11	1.86231e-08	14.6202
Hs::BC002797P00650	CMTM6	id : 54918	-0.833694	10.1377	-8.78602	8.22006e-11	1.86386e-08	14.6169
Hs::BC007104P00115	PPIA	id : 5478	1.03851	14.5087	8.78259	8.30521e-11	1.87827e-08	14.6068
Hs::NM_203495P00160	COMMD6	id : 170622	1.09243	12.8094	8.7788	8.40009e-11	1.89481e-08	14.5957
Hs::BC063017P00610	FAHD1	id : 81889	0.861736	10.7561	8.77701	8.4454e-11	1.89592e-08	14.5905
Hs::NM_016730P00655		NA	1.2267	11.0697	8.77688	8.44857e-11	1.89592e-08	14.5901
Hs::AF314542P01282	TCEAL4	id : 79921	0.767906	11.1419	8.77115	8.59514e-11	1.92385e-08	14.5734
Hs::AY359112P01625	PIGS	id : 94005	-1.17961	9.57371	-8.76892	8.65278e-11	1.93179e-08	14.5668
Hs::NM_000793P05854	DIO2	id : 1734	0.984008	8.88889	8.766	8.72892e-11	1.9438e-08	14.5583
Hs::BC014315P00278	SNAPC5	id : 10302	0.953428	10.7089	8.76194	8.83608e-11	1.96265e-08	14.5464
Hs::XM_292085P00389		NA	0.948232	14.5674	8.75825	8.93438e-11	1.97943e-08	14.5356
Hs::XM_931040P00712		NA	1.36063	14.0754	8.7567	8.97605e-11	1.98064e-08	14.531
Hs::AK023030P01201	JMJD4	id : 65094	0.912984	8.79305	8.75636	8.98534e-11	1.98064e-08	14.53
Hs::BC038962P01087	CREB3L4	id : 148327	1.33164	7.85289	8.74957	9.17045e-11	2.01634e-08	14.5101
Hs::NM_006049P00212	SNAPC5	id : 10302	0.996941	10.9481	8.74118	9.4043e-11	2.06255e-08	14.4856
Hs::NM_053045P01102	TMEM203	id : 94107	0.810608	10.8528	8.73753	9.50806e-11	2.08007e-08	14.4749
Hs::NM_030648P06482	SETD7	id : 80854	-1.46556	9.48037	-8.72575	9.85058e-11	2.1496e-08	14.4403
Hs::AF530580P02550	PTBP2	id : 58155	-1.16421	10.385	-8.7242	9.89671e-11	2.15427e-08	14.4358
Hs::NM_017503P00525	SURF2	id : 6835	0.77218	11.3396	8.71721	1.01068e-10	2.19451e-08	14.4153
Hs::NM_021173P00489	POLD4	id : 57804	1.26736	9.09598	8.71343	1.02223e-10	2.21408e-08	14.4042
Hs::AY172950P00954	MGLL	id : 11343	-1.17541	8.89074	-8.71174	1.02747e-10	2.21989e-08	14.3992
Hs::BC036094P02066	GAGE1	id : 2543	-1.20222	8.84059	-8.71005	1.03271e-10	2.22568e-08	14.3942
Hs::NM_016947P00327		NA	1.08482	12.0703	8.70886	1.0364e-10	2.22814e-08	14.3908
Hs::BC012292P00411	HSPB1	id : 3315	-0.901637	12.4526	-8.7064	1.0441e-10	2.234e-08	14.3835
Hs::BC011986P00775	TAF12	id : 6883	0.932764	10.5719	8.70603	1.04524e-10	2.234e-08	14.3825
Hs::NM_017801P02679	CMTM6	id : 54918	-0.935848	9.84488	-8.70553	1.04682e-10	2.234e-08	14.381
Hs::NM_017953P02498	ZNHIT6	id : 54680	-0.966778	10.9409	-8.69958	1.06575e-10	2.26628e-08	14.3635
Hs::NM_032593P00443	HINT2	id : 84681	0.815084	11.5471	8.69914	1.06716e-10	2.26628e-08	14.3622
Hs::NM_001008485P01649	SLC41A3	id : 54946	-0.931144	10.1689	-8.67787	1.1377e-10	2.40994e-08	14.2998
Hs::BC058285P00969	PSG1	id : 5669	-1.65898	7.22591	-8.6771	1.14034e-10	2.40994e-08	14.2975
Hs::NM_014453P00656	CHMP2A	id : 27243	0.730178	12.6163	8.67269	1.15559e-10	2.43625e-08	14.2845
Hs::BC025236P01888	ASPH	id : 444	-1.31823	11.7109	-8.67138	1.16019e-10	2.44003e-08	14.2807
Hs::NM_001006935P00848	TCEAL4	id : 79921	0.867567	11.1808	8.66439	1.18487e-10	2.48595e-08	14.2601
Hs::XM_928923P00532		NA	1.0515	10.2394	8.66127	1.19604e-10	2.50334e-08	14.251
Hs::NM_000854P00273	GSTT2	id : 2953	1.08022	10.2015	8.65906	1.20406e-10	2.51409e-08	14.2444
Hs::NM_032314P00575	COQ5	id : 84274	0.7828	11.0662	8.65486	1.21938e-10	2.53998e-08	14.2321
Hs::NM_021173P00449	POLD4	id : 57804	1.23819	9.40622	8.64898	1.24118e-10	2.57923e-08	14.2148
Hs::NM_004078P01209	CSRP1	id : 1465	-1.16147	9.98861	-8.64655	1.25032e-10	2.59203e-08	14.2076
Hs::XM_926789P05083		NA	1.35782	8.46107	8.6378	1.28374e-10	2.65499e-08	14.1819
Hs::BC023616P00314	MRP63	id : 78988	0.830873	12.5159	8.63676	1.28777e-10	2.65702e-08	14.1788
Hs::BC023616P00287	MRP63	id : 78988	0.888325	12.978	8.6355	1.29268e-10	2.66084e-08	14.1751
Hs::BC039498P01445	SLC39A6	id : 25800	-1.40298	8.44066	-8.63278	1.30334e-10	2.67249e-08	14.1671
Hs::NM_001912P00991	CTSL1	id : 1514	-0.797393	12.6449	-8.63249	1.30448e-10	2.67249e-08	14.1663
Hs::NM_001002921P00443		NA	-0.776379	11.8281	-8.62844	1.32053e-10	2.69903e-08	14.1543
Hs::NM_003979P02428	GPRC5A	id : 9052	-1.56047	10.5605	-8.62578	1.33118e-10	2.71442e-08	14.1465
Hs::BC010006P00647	RAB24	id : 53917	1.03773	9.7318	8.60269	1.42725e-10	2.90352e-08	14.0785
Hs::NM_022101P00804	CXorf56	id : 63932	-0.846484	8.52845	-8.59905	1.44304e-10	2.92881e-08	14.0677
Hs::BC001278P00971	PRSS23	id : 11098	-1.2283	13.8372	-8.59332	1.46825e-10	2.97303e-08	14.0508
Hs::NM_002659P00820	PLAUR	id : 5329	-1.08715	9.53486	-8.59195	1.47431e-10	2.97325e-08	14.0468
Hs::NM_003676P01228	DEGS1	id : 8560	-0.83598	11.8971	-8.59176	1.47518e-10	2.97325e-08	14.0462
Hs::BC000510P00418	HSPB1	id : 3315	-0.933501	13.5531	-8.57762	1.53957e-10	3.09586e-08	14.0045
Hs::NM_003510P00333	HIST1H2AK	id : 8330	1.0929	9.18648	8.57025	1.5743e-10	3.15839e-08	13.9827
Hs::NM_173659P00447	RPUSD3	id : 285367	0.923724	10.333	8.56935	1.57859e-10	3.15972e-08	13.9801
Hs::NM_019006P01457	ZFAND6	id : 54469	0.752228	11.7027	8.56278	1.61028e-10	3.21577e-08	13.9607
Hs::XM_292596P00195		NA	1.05564	14.4491	8.56092	1.61936e-10	3.22648e-08	13.9552
Hs::NM_001024668P01030	LETMD1	id : 25875	0.940956	10.5001	8.5583	1.63225e-10	3.24474e-08	13.9475
Hs::AK055512P00560	PIGS	id : 94005	-1.11067	9.58165	-8.54934	1.67709e-10	3.32564e-08	13.921
Hs::BC060766P02858	SLC2A14	id : 144195	-1.39855	10.4261	-8.54844	1.68166e-10	3.32564e-08	13.9183
Hs::NM_006570P01184	RRAGA	id : 10670	0.791737	11.3258	8.5479	1.6844e-10	3.32564e-08	13.9168
Hs::NM_003979P02533	GPRC5A	id : 9052	-1.66718	11.4836	-8.54503	1.69911e-10	3.34709e-08	13.9083
Hs::BC014315P00370	SNAPC5	id : 10302	1.16699	12.2167	8.54197	1.71492e-10	3.37061e-08	13.8992
Hs::BC017797P00884	IMPAD1	id : 54928	-1.01817	9.96919	-8.54029	1.72368e-10	3.3802e-08	13.8942
Hs::BC095441P01803	CLDND1	id : 56650	-1.09802	10.8158	-8.53881	1.7314e-10	3.38771e-08	13.8899
Hs::BC012084P01204	PCTP	id : 58488	1.50505	7.9727	8.53349	1.75954e-10	3.43505e-08	13.8741
Hs::NM_173555P02426	TYSND1	id : 219743	1.28639	9.30761	8.52473	1.80685e-10	3.51952e-08	13.8482
Hs::BC001148P00191	RAB31	id : 11031	1.00952	9.98338	8.52399	1.81089e-10	3.51952e-08	13.8461
Hs::BC026236P02230	ZNHIT6	id : 54680	-0.809576	10.8508	-8.52198	1.82194e-10	3.5331e-08	13.8401
Hs::BC032811P00223	TFF1	id : 7031	-1.84277	7.43934	-8.50761	1.90307e-10	3.68223e-08	13.7976
Hs::NM_001001683P00434	MED11	id : 400569	0.779883	10.718	8.50316	1.92888e-10	3.7239e-08	13.7844
Hs::NM_058219P00947	EXOSC6	id : 118460	0.906223	10.2132	8.50074	1.94309e-10	3.74302e-08	13.7773
Hs::NM_002923P00995	RGS2	id : 5997	-1.15641	11.1537	-8.49958	1.94994e-10	3.74793e-08	13.7738
Hs::BC003190P00613	NGFRAP1	id : 27018	0.985989	14.3983	8.48236	2.05449e-10	3.94019e-08	13.7228
Hs::NM_020342P04154	SLC39A10	id : 57181	-1.34833	9.34884	-8.48091	2.06356e-10	3.94888e-08	13.7185
Hs::NM_147184P00727	TP53I3	id : 9540	0.956401	9.54184	8.48012	2.0685e-10	3.94965e-08	13.7162
Hs::XM_927730P00258		NA	0.932616	12.0745	8.47688	2.08895e-10	3.97997e-08	13.7066
Hs::NM_006868P03634	RAB31	id : 11031	1.12475	9.76942	8.46927	2.1378e-10	4.06269e-08	13.684
Hs::AY257468P00691	PPIL3	id : 53938	-1.36888	10.899	-8.46867	2.14169e-10	4.06269e-08	13.6823
Hs::NM_002543P01219	OLR1	id : 4973	-1.68507	9.75704	-8.46677	2.15409e-10	4.07732e-08	13.6766
Hs::NM_016729P00264	FOLR1	id : 2348	1.34683	11.0188	8.45243	2.24992e-10	4.24947e-08	13.6341
Hs::XM_060887P00338		NA	0.930192	13.0589	8.45112	2.2589e-10	4.25541e-08	13.6302
Hs::NM_002543P01624	OLR1	id : 4973	-1.62708	10.2965	-8.45055	2.26284e-10	4.25541e-08	13.6285
Hs::NM_005860P01107	FSTL3	id : 10272	-1.16938	8.47634	-8.44855	2.2766e-10	4.27207e-08	13.6226
Hs::NM_020126P02459	SPHK2	id : 56848	1.20427	7.79755	8.44597	2.29456e-10	4.2965e-08	13.6149
Hs::BC107792P00691	TMEM106C	id : 79022	0.846435	11.911	8.44143	2.3264e-10	4.34678e-08	13.6015
Hs::BC100931P00521	APOA1BP	id : 128240	0.699165	12.4767	8.43826	2.34889e-10	4.3794e-08	13.5921
Hs::BC106894P00349	APRT	id : 353	0.853958	13.1938	8.43264	2.3894e-10	4.44541e-08	13.5754
Hs::NM_033445P00372	HIST3H2A	id : 92815	1.05639	11.1776	8.43172	2.39611e-10	4.44839e-08	13.5726
Hs::NM_003516P00355	HIST2H2AA3	id : 8337	1.12262	11.2088	8.42814	2.42231e-10	4.48747e-08	13.562
Hs::XM_372916P00287		NA	1.11373	13.4448	8.42558	2.44127e-10	4.51297e-08	13.5544
Hs::NM_001673P01016	ASNS	id : 440	1.09415	10.416	8.42113	2.4745e-10	4.56472e-08	13.5412
Hs::BC014453P00730	BACE2	id : 25825	-0.866102	12.7494	-8.41819	2.49673e-10	4.59599e-08	13.5325
Hs::XM_931046P00695		NA	1.33956	14.116	8.40859	2.57071e-10	4.7222e-08	13.504
Hs::BC036094P02476	GAGE1	id : 2543	-1.11639	9.40419	-8.40681	2.58469e-10	4.73787e-08	13.4987
Hs::BC040159P00364	NCRNA00188	id : 125144	0.831492	13.3545	8.40312	2.61387e-10	4.7813e-08	13.4877
Hs::XM_116396P00336		NA	0.980961	14.3661	8.401	2.63078e-10	4.80213e-08	13.4814
Hs::BC005982P00117	PPIA	id : 5478	0.997923	14.5188	8.39762	2.65798e-10	4.84163e-08	13.4714
Hs::XM_496316P00387		NA	-1.95513	7.49017	-8.39581	2.67263e-10	4.85816e-08	13.466
Hs::BC010006P00505	RAB24	id : 53917	1.02624	9.93483	8.395	2.67929e-10	4.86013e-08	13.4636
Hs::BC031016P01016	C16orf75	id : 116028	1.11366	9.59795	8.38453	2.76605e-10	4.99721e-08	13.4324
Hs::BC036094P02091	GAGE1	id : 2543	-1.10873	8.51534	-8.3842	2.76882e-10	4.99721e-08	13.4315
Hs::U08470P00410	FOLR3	id : 2352	1.00065	9.6971	8.38381	2.77208e-10	4.99721e-08	13.4303
Hs::BC107792P00743	TMEM106C	id : 79022	0.894696	12.4907	8.37663	2.83337e-10	5.09714e-08	13.409
Hs::BC020615P00265	FAHD1	id : 81889	0.882447	10.2839	8.3758	2.84055e-10	5.09952e-08	13.4065
Hs::NM_012319P02400	SLC39A6	id : 25800	-1.76153	9.77024	-8.37188	2.87474e-10	5.15028e-08	13.3948
Hs::BC060766P02874	SLC2A14	id : 144195	-1.43009	10.6989	-8.36749	2.91343e-10	5.20887e-08	13.3817
Hs::BC001312P01315	PDIA6	id : 10130	-1.00328	12.8891	-8.36383	2.94609e-10	5.24906e-08	13.3709
Hs::NM_003512P00388	HIST1H2AC	id : 8334	1.28459	10.6337	8.36362	2.94796e-10	5.24906e-08	13.3702
Hs::XM_926467P00936		NA	1.38726	7.6336	8.35556	3.0213e-10	5.36867e-08	13.3462
Hs::AK123479P01435	CENPM	id : 79019	1.19217	9.6512	8.35244	3.05019e-10	5.40897e-08	13.3369
Hs::BC039196P02914	SLC2A3	id : 6515	-1.33429	9.74216	-8.34788	3.09292e-10	5.47359e-08	13.3234
Hs::NM_032466P01850	ASPH	id : 444	-1.18585	11.364	-8.34652	3.10569e-10	5.4827e-08	13.3193
Hs::AY775289P00714	PRMT1	id : 3276	-0.795144	13.1632	-8.346	3.11066e-10	5.4827e-08	13.3178
Hs::NM_003516P00332	HIST2H2AA3	id : 8337	0.966374	10.3444	8.34368	3.13273e-10	5.51044e-08	13.3109
Hs::XM_372741P00361	LOC390956	id : 390956	1.03557	13.6738	8.34165	3.15218e-10	5.53348e-08	13.3048
Hs::BC109272P01271	JMJD4	id : 65094	1.01986	9.19144	8.33696	3.19761e-10	5.60192e-08	13.2908
Hs::NM_001536P00950	PRMT1	id : 3276	-0.79234	13.0492	-8.3362	3.205e-10	5.6036e-08	13.2886
Hs::NM_020373P02357	ANO2	id : 57101	-2.20044	6.84241	-8.33204	3.24599e-10	5.65761e-08	13.2762
Hs::NM_021173P00467	POLD4	id : 57804	1.33615	9.38035	8.33175	3.24888e-10	5.65761e-08	13.2753
Hs::NM_014453P00820	CHMP2A	id : 27243	0.817645	13.3634	8.32878	3.27845e-10	5.69769e-08	13.2665
Hs::BC000769P00702	C7orf25	id : 79020	1.13175	8.77114	8.32806	3.28564e-10	5.69882e-08	13.2643
Hs::NM_002048P01973	GAS1	id : 2619	1.07232	10.9234	8.32347	3.33194e-10	5.76764e-08	13.2506
Hs::NM_004753P00822	DHRS3	id : 9249	1.00396	9.78977	8.32193	3.34773e-10	5.78347e-08	13.246
Hs::BC001077P00986	A2LD1	id : 87769	1.39244	6.76124	8.31975	3.37003e-10	5.80449e-08	13.2395
Hs::BC065818P00886	LMO4	id : 8543	1.06218	10.8136	8.31944	3.37323e-10	5.80449e-08	13.2386
Hs::BC071933P00845	SPSB2	id : 84727	1.60359	8.1866	8.31778	3.3904e-10	5.82253e-08	13.2337
Hs::NM_032756P01508	HPDL	id : 84842	1.0374	11.4428	8.30779	3.49538e-10	5.99101e-08	13.2039
Hs::NM_145030P00801	C7orf47	id : 221908	0.912033	10.4793	8.30509	3.52435e-10	6.02879e-08	13.1958
Hs::BC032756P00299	HIST1H2AM	id : 8336	0.889325	11.3146	8.29136	3.67524e-10	6.27457e-08	13.1549
Hs::NM_019052P02492	CCHCR1	id : 54535	1.18811	8.23938	8.28865	3.7058e-10	6.3033e-08	13.1468
Hs::NM_004237P01108	TRIP13	id : 9319	-0.854521	12.1821	-8.28859	3.70654e-10	6.3033e-08	13.1466
Hs::BC012084P01175	PCTP	id : 58488	1.22232	8.04963	8.28114	3.79184e-10	6.43577e-08	13.1244
Hs::NM_199413P02477	PRC1	id : 9055	-1.10329	11.0692	-8.27751	3.83418e-10	6.49498e-08	13.1135
Hs::NM_001002880P00712	CBY1	id : 25776	1.1698	8.88302	8.26953	3.92892e-10	6.63446e-08	13.0897
Hs::NM_032940P00528	POLR2C	id : 5432	-0.787681	11.1114	-8.26929	3.93175e-10	6.63446e-08	13.089
Hs::BC025236P01922	ASPH	id : 444	-1.27588	11.541	-8.2632	4.0057e-10	6.74615e-08	13.0708
Hs::BC002730P00655	DHRS3	id : 9249	1.02468	10.011	8.25703	4.08205e-10	6.86147e-08	13.0523
Hs::NM_004233P01357	CD83	id : 9308	-1.29704	9.5367	-8.24632	4.21802e-10	7.07636e-08	13.0203
Hs::NM_005620P00191	S100A11	id : 6282	-0.986111	13.2071	-8.2445	4.24159e-10	7.10222e-08	13.0149
Hs::NM_005557P00513	KRT16	id : 3868	-1.68544	7.0522	-8.2432	4.25848e-10	7.11681e-08	13.011
Hs::NM_003685P02113	KHSRP	id : 8570	-0.92094	8.31309	-8.23555	4.35934e-10	7.26223e-08	12.9881
Hs::BC011748P00544	RNASEH2A	id : 10535	1.01789	11.9916	8.23534	4.36217e-10	7.26223e-08	12.9875
Hs::NM_198319P00935		NA	-0.791125	13.1597	-8.23008	4.4331e-10	7.36622e-08	12.9717
Hs::NM_005139P00807	ANXA3	id : 306	-1.36771	11.1043	-8.22934	4.44307e-10	7.36873e-08	12.9695
Hs::BC001757P01702	CLDND1	id : 56650	-0.955594	9.89304	-8.21791	4.60144e-10	7.61687e-08	12.9353
Hs::BC005962P00524	CISD1	id : 55847	-0.736361	13.3675	-8.21665	4.61923e-10	7.63182e-08	12.9315
Hs::BC042917P00454	MIS18A	id : 54069	-1.25486	9.56307	-8.21502	4.64228e-10	7.651e-08	12.9267
Hs::NM_018366P00590	CNO	id : 55330	0.990666	9.46762	8.21459	4.64842e-10	7.651e-08	12.9254
Hs::NM_002659P00795	PLAUR	id : 5329	-1.05087	9.86336	-8.20538	4.78145e-10	7.85511e-08	12.8978
Hs::NM_025130P03164	HKDC1	id : 80201	-1.90069	6.09135	-8.20476	4.79063e-10	7.85537e-08	12.8959
Hs::NM_152350P00416		NA	0.966601	13.6806	8.2039	4.80321e-10	7.86119e-08	12.8934
Hs::AK000373P02403	SYBU	id : 55638	1.03647	9.50629	8.20269	4.82104e-10	7.87557e-08	12.8898
Hs::BC001359P00266	YWHAB	id : 7529	-0.728128	13.3089	-8.18877	5.03132e-10	8.2037e-08	12.848
Hs::BC001757P01800	CLDND1	id : 56650	-1.12277	10.7658	-8.18239	5.13074e-10	8.35017e-08	12.8289
Hs::XM_290629P08421		NA	1.20996	9.00022	8.17347	5.27301e-10	8.53536e-08	12.8022
Hs::BC022251P01263	ZFAND1	id : 79752	-0.832577	10.2773	-8.17346	5.27325e-10	8.53536e-08	12.8022
Hs::NM_015449P00874	C1orf43	id : 25912	0.852346	13.192	8.17342	5.27394e-10	8.53536e-08	12.802
Hs::AY615889P00241	C9orf103	id : 414328	1.13755	8.22629	8.17197	5.29743e-10	8.55747e-08	12.7977
Hs::BC015940P00393	NT5E	id : 4907	-1.50635	7.31204	-8.16882	5.34886e-10	8.62453e-08	12.7883
Hs::BC068518P02502	KCTD9	id : 54793	-1.28375	8.79014	-8.16772	5.36691e-10	8.63766e-08	12.785
Hs::BC093849P00378	HIST1H2AH	id : 85235	1.08938	9.37666	8.16596	5.39603e-10	8.6685e-08	12.7797
Hs::NM_033661P01335	WDR4	id : 10785	-0.810753	10.9363	-8.16475	5.41615e-10	8.67393e-08	12.776
Hs::NM_173582P08205	PGM2L1	id : 283209	-1.51321	7.99521	-8.16441	5.42176e-10	8.67393e-08	12.775
Hs::BC037169P02326	PLOD2	id : 5352	-0.838755	10.556	-8.16396	5.4293e-10	8.67393e-08	12.7737
Hs::NM_004649P00874	C21orf33	id : 8209	1.33898	9.85396	8.16048	5.48755e-10	8.75093e-08	12.7632
Hs::NM_015373P00572	CBY1	id : 25776	1.1843	8.84711	8.15981	5.49893e-10	8.75305e-08	12.7612
Hs::NM_001004067P02921	NOMO3	id : 408050	-1.15759	9.52075	-8.15464	5.58676e-10	8.87663e-08	12.7457
Hs::XM_045290P02181		NA	-1.41224	13.2039	-8.14902	5.68416e-10	9.01494e-08	12.7288
Hs::NM_152308P00944	C16orf75	id : 116028	1.00761	8.64303	8.14648	5.7286e-10	9.0689e-08	12.7212
Hs::NM_001009877P01870	BRD9	id : 65980	-1.17225	11.2185	-8.14301	5.78996e-10	9.1494e-08	12.7108
Hs::XM_497365P00182		NA	0.898137	12.3926	8.1374	5.8907e-10	9.29172e-08	12.694
Hs::BC000832P00742	RNF113A	id : 7737	0.684752	11.8807	8.13672	5.90297e-10	9.29425e-08	12.6919
Hs::NM_152773P00220	TCTEX1D2	id : 255758	1.43389	8.73322	8.12614	6.09799e-10	9.58398e-08	12.6602
Hs::XM_116396P00345		NA	1.03922	13.5185	8.12263	6.1642e-10	9.67058e-08	12.6496
Hs::NM_003676P01136	DEGS1	id : 8560	-0.861275	12.4636	-8.12057	6.20332e-10	9.71444e-08	12.6434
Hs::AK123479P01676	CENPM	id : 79019	1.0542	10.5796	8.11988	6.21642e-10	9.71747e-08	12.6414
Hs::AY634312P00389	CDA	id : 978	-0.886836	10.0535	-8.11223	6.36439e-10	9.93096e-08	12.6184
Hs::XM_372143P00793		NA	0.763669	11.2105	8.11073	6.39395e-10	9.95924e-08	12.6139
Hs::BC060324P00270	HIST2H2AC	id : 8338	0.889629	11.4115	8.10143	6.5794e-10	1.02298e-07	12.5859
Hs::NM_002696P00577	POLR2G	id : 5436	0.812355	12.2283	8.09613	6.68746e-10	1.03793e-07	12.57
Hs::XM_497365P00260		NA	0.866765	11.752	8.09484	6.71412e-10	1.04021e-07	12.5661
Hs::NM_004246P00712	GLP2R	id : 9340	-1.44256	7.89395	-8.08436	6.93418e-10	1.0724e-07	12.5346
Hs::BC020615P00253	FAHD1	id : 81889	0.821859	10.2492	8.0796	7.03652e-10	1.08629e-07	12.5203
Hs::NM_001641P01249	APEX1	id : 328	0.837998	13.244	8.0771	7.09092e-10	1.09275e-07	12.5128
Hs::NM_003068P00951	SNAI2	id : 6591	-0.985728	9.44178	-8.06848	7.28156e-10	1.12015e-07	12.4868
Hs::NM_148912P00966	ABHD11	id : 83451	1.23607	8.56662	8.06389	7.38534e-10	1.13411e-07	12.473
Hs::BC013610P01254	CLDND1	id : 56650	-1.09854	9.41522	-8.0609	7.45363e-10	1.14258e-07	12.464
Hs::BC002649P00599	HIST1H1C	id : 3006	1.08912	11.965	8.05614	7.56373e-10	1.15742e-07	12.4497
Hs::NM_014380P00799	NGFRAP1	id : 27018	0.933736	14.5074	8.05429	7.60705e-10	1.16201e-07	12.4441
Hs::NM_020130P00719	C8orf4	id : 56892	-1.30824	10.6512	-8.05177	7.6663e-10	1.16901e-07	12.4365
Hs::BC062362P00404	RPUSD3	id : 285367	0.836002	10.3448	8.04899	7.73232e-10	1.17702e-07	12.4281
Hs::BC016341P02327	ISG20	id : 3669	-1.29443	10.5502	-8.0426	7.88616e-10	1.19834e-07	12.4089
Hs::CR611063P00369	EID1	id : 23741	0.768341	11.7594	8.04099	7.92523e-10	1.20218e-07	12.4041
Hs::NM_018390P01734	PLCXD1	id : 55344	0.910333	10.9961	8.04032	7.94161e-10	1.20257e-07	12.402
Hs::NM_003225P00337	TFF1	id : 7031	-1.35841	7.28898	-8.03206	8.14641e-10	1.22861e-07	12.3772
Hs::NM_024684P00290	C11orf67	id : 28971	0.784529	9.9253	8.03189	8.15068e-10	1.22861e-07	12.3766
Hs::AY943857P00851	DHRS4L2	id : 317749	0.849651	10.5753	8.03169	8.15591e-10	1.22861e-07	12.376
Hs::NM_018366P01060	CNO	id : 55330	0.991032	10.4792	8.03071	8.1805e-10	1.23018e-07	12.3731
Hs::NM_016299P00642	HSPA14	id : 51182	-0.944365	11.0346	-8.0296	8.20856e-10	1.23228e-07	12.3697
Hs::NM_198527P00333	HDDC3	id : 374659	1.07303	8.52928	8.02549	8.31331e-10	1.24585e-07	12.3573
Hs::NM_032466P01909	ASPH	id : 444	-1.25486	11.0622	-8.02454	8.33773e-10	1.24737e-07	12.3545
Hs::BC000551P00688	MGLL	id : 11343	-1.29991	9.05553	-8.02119	8.42411e-10	1.25812e-07	12.3444
Hs::AK074748P01633	ELOVL5	id : 60481	-0.943596	11.6313	-8.01439	8.60289e-10	1.28263e-07	12.3239
Hs::NM_020373P02380	ANO2	id : 57101	-2.4856	6.26597	-8.01282	8.64461e-10	1.28664e-07	12.3191
Hs::NM_014748P01262	SNX17	id : 9784	0.670688	10.9069	8.00803	8.77339e-10	1.302e-07	12.3047
Hs::BC042917P00657	MIS18A	id : 54069	-1.23934	10.1415	-8.00787	8.7777e-10	1.302e-07	12.3042
Hs::BC004464P01061	CCDC28A	id : 25901	1.11182	9.23051	8.00149	8.9521e-10	1.32561e-07	12.285
Hs::XM_930406P00507		NA	-1.96324	7.05832	-7.99943	9.00924e-10	1.33181e-07	12.2788
Hs::NM_016618P00630	KRCC1	id : 51315	1.46203	9.42579	7.99491	9.13577e-10	1.34822e-07	12.2651
Hs::NM_003980P03862	MAP7	id : 9053	-1.21197	9.54416	-7.99075	9.25392e-10	1.36231e-07	12.2526
Hs::NM_001122P01219	PLIN2	id : 123	0.85691	9.25564	7.99045	9.26251e-10	1.36231e-07	12.2517
Hs::AF281064P00893	CHMP1B	id : 57132	1.30411	9.64339	7.98815	9.32843e-10	1.36969e-07	12.2447
Hs::NM_020342P04689	SLC39A10	id : 57181	-1.5402	10.5418	-7.98654	9.37504e-10	1.37422e-07	12.2399
Hs::XM_926202P05149		NA	1.04919	8.3998	7.98405	9.44733e-10	1.38249e-07	12.2324
Hs::NM_004078P01311	CSRP1	id : 1465	-1.23983	10.2523	-7.9814	9.52502e-10	1.39152e-07	12.2244
Hs::NM_024295P02591	DERL1	id : 79139	-1.09484	8.82939	-7.975	9.71522e-10	1.41692e-07	12.205
Hs::AB051078P02403	PEX6	id : 5190	1.07463	7.81241	7.97417	9.74012e-10	1.41818e-07	12.2025
Hs::NM_012423P00776	RPL13A	id : 23521	1.30138	14.4041	7.97268	9.7852e-10	1.42237e-07	12.198
Hs::AK097302P02087		NA	0.692414	12.5968	7.96751	9.9427e-10	1.44285e-07	12.1824
Hs::XM_045290P01488		NA	-1.13543	11.9216	-7.9625	1.00979e-09	1.46293e-07	12.1673
Hs::BC003190P00600	NGFRAP1	id : 27018	0.931815	14.3478	7.95762	1.02514e-09	1.48271e-07	12.1525
Hs::BC042629P02009	TYSND1	id : 219743	1.08799	8.76917	7.95406	1.03647e-09	1.49661e-07	12.1418
Hs::NM_002694P00575		NA	-0.715374	10.7969	-7.94629	1.06167e-09	1.53046e-07	12.1183
Hs::BC012573P00316	ACOT9	id : 23597	-0.736377	10.9138	-7.94344	1.07108e-09	1.54147e-07	12.1097
Hs::BC022364P00668	CFL2	id : 1073	0.921309	9.505	7.94064	1.08037e-09	1.55039e-07	12.1012
Hs::NM_001012270P01137	BIRC5	id : 332	-0.670479	12.4207	-7.94051	1.08084e-09	1.55039e-07	12.1008
Hs::NM_004563P01863	PCK2	id : 5106	1.42963	8.69323	7.93599	1.09605e-09	1.56963e-07	12.0871
Hs::NM_023078P02019	PYCRL	id : 65263	1.25972	8.01664	7.93047	1.11492e-09	1.59403e-07	12.0705
Hs::BC008781P00568	WDYHV1	id : 55093	-0.877166	9.43677	-7.92939	1.11865e-09	1.59673e-07	12.0672
Hs::BC010910P00258	DNAJC15	id : 29103	-0.673408	12.5225	-7.92123	1.14725e-09	1.63488e-07	12.0425
Hs::XM_292596P00347		NA	1.05465	13.7715	7.91909	1.15487e-09	1.64305e-07	12.036
Hs::XM_378472P00996		NA	1.2599	8.37348	7.91838	1.15741e-09	1.64397e-07	12.0339
Hs::NM_017813P01055	IMPAD1	id : 54928	-1.22679	8.30472	-7.91717	1.16177e-09	1.64574e-07	12.0302
Hs::BC010910P00281	DNAJC15	id : 29103	-0.654628	13.0244	-7.91698	1.16243e-09	1.64574e-07	12.0297
Hs::NM_017503P00539	SURF2	id : 6835	0.779999	11.2579	7.91522	1.1688e-09	1.65207e-07	12.0243
Hs::BC000169P00546	WBSCR22	id : 114049	-0.727613	13.0404	-7.9098	1.18857e-09	1.6773e-07	12.0079
Hs::NM_001024668P00857	LETMD1	id : 25875	1.04182	10.5402	7.90575	1.20356e-09	1.6957e-07	11.9957
Hs::NM_001017973P01728	P4HA2	id : 8974	-0.717043	9.34604	-7.90371	1.21119e-09	1.70368e-07	11.9895
Hs::NM_198201P00679		NA	0.668969	11.8559	7.89293	1.25233e-09	1.7574e-07	11.9569
Hs::BC012595P00397	BET1	id : 10282	0.849629	10.9045	7.89265	1.25341e-09	1.7574e-07	11.956
Hs::AB051078P02379	PEX6	id : 5190	1.3341	7.72593	7.88747	1.27367e-09	1.78293e-07	11.9403
Hs::BC000002P00474	MRP63	id : 78988	0.822191	12.5028	7.88216	1.29479e-09	1.80876e-07	11.9243
Hs::NM_001009923P00532	C20orf30	id : 29058	0.882205	11.9846	7.88179	1.29627e-09	1.80876e-07	11.9231
Hs::BC000088P00959	GSTM3	id : 2947	1.08876	10.8005	7.88054	1.30134e-09	1.81292e-07	11.9193
Hs::NM_002694P01241		NA	-0.808264	11.9722	-7.87937	1.30604e-09	1.81656e-07	11.9158
Hs::BC001193P00277	HIST3H2A	id : 92815	0.951936	11.926	7.87041	1.34282e-09	1.8618e-07	11.8887
Hs::NM_002696P00371	POLR2G	id : 5436	0.754455	12.3296	7.87041	1.34284e-09	1.8618e-07	11.8886
Hs::BC011986P00426	TAF12	id : 6883	0.977421	10.411	7.86341	1.37228e-09	1.8996e-07	11.8674
Hs::BX648141P04802	FNDC3A	id : 22862	-1.30292	7.44635	-7.85885	1.39183e-09	1.92359e-07	11.8536
Hs::XM_930405P00177		NA	-1.73413	7.74277	-7.85788	1.396e-09	1.92631e-07	11.8507
Hs::XM_928117P00069		NA	-1.78553	7.22791	-7.85499	1.4086e-09	1.94061e-07	11.8419
Hs::NM_006769P01118	LMO4	id : 8543	0.960944	11.4411	7.84881	1.43584e-09	1.97382e-07	11.8232
Hs::NM_147184P00825	TP53I3	id : 9540	0.892367	9.18275	7.84843	1.43753e-09	1.97382e-07	11.822
Hs::BC096705P00234	HIST2H2AA4	id : 723790	0.988646	11.4873	7.84799	1.4395e-09	1.97382e-07	11.8207
Hs::NM_032314P00752	COQ5	id : 84274	0.776146	10.8415	7.83943	1.47825e-09	2.02376e-07	11.7947
Hs::NM_001069P01459	TUBB2A	id : 7280	-0.918047	11.7005	-7.836	1.49405e-09	2.04219e-07	11.7843
Hs::BC006005P00524	USE1	id : 55850	0.972041	10.4158	7.83517	1.4979e-09	2.04423e-07	11.7818
Hs::BC029159P00717	WFDC1	id : 58189	-1.21224	10.2226	-7.83374	1.50458e-09	2.05014e-07	11.7775
Hs::BC013323P00880	ATP5SL	id : 55101	0.823777	9.49663	7.83265	1.50968e-09	2.05387e-07	11.7742
Hs::BC020499P00834	MLST8	id : 64223	0.96335	9.45856	7.82738	1.53457e-09	2.08448e-07	11.7582
Hs::NM_023007P01271	JMJD4	id : 65094	0.964574	9.17637	7.82377	1.55185e-09	2.10467e-07	11.7472
Hs::NM_005319P00572	HIST1H1C	id : 3006	1.14123	12.3076	7.82241	1.55846e-09	2.11034e-07	11.7431
Hs::NM_004233P01492	CD83	id : 9308	-1.32342	10.0012	-7.82111	1.56474e-09	2.11556e-07	11.7391
Hs::NM_012088P00657	PGLS	id : 25796	0.920321	10.4393	7.81855	1.57722e-09	2.12611e-07	11.7314
Hs::BC042755P02454	RGS2	id : 5997	-1.06035	9.66874	-7.81851	1.57743e-09	2.12611e-07	11.7312
Hs::NM_206915P00870	NGFRAP1	id : 27018	0.789485	14.4681	7.79234	1.71102e-09	2.30261e-07	11.6518
Hs::NM_019556P01238	MOSPD1	id : 56180	-1.28281	9.91041	-7.79121	1.71701e-09	2.3071e-07	11.6483
Hs::AB045131P00604	DHRS4	id : 10901	0.833175	9.25006	7.78588	1.74568e-09	2.342e-07	11.6322
Hs::BC000169P00658	WBSCR22	id : 114049	-0.754873	12.9907	-7.7847	1.75209e-09	2.34699e-07	11.6286
Hs::NM_012145P00286	DTYMK	id : 1841	0.738651	11.5217	7.78175	1.76825e-09	2.365e-07	11.6196
Hs::BC008718P01167	BIRC5	id : 332	-0.661582	12.4211	-7.77946	1.78088e-09	2.37824e-07	11.6126
Hs::NM_013290P00704	PSMC3IP	id : 29893	0.882383	10.9246	7.77713	1.79381e-09	2.39184e-07	11.6056
Hs::NM_024699P01269	ZFAND1	id : 79752	-0.771301	10.3282	-7.77226	1.82122e-09	2.42467e-07	11.5907
Hs::BC063874P01620	CEBPA	id : 1050	1.07499	8.18805	7.77157	1.8251e-09	2.42613e-07	11.5887
Hs::NM_003312P00664	TST	id : 7263	0.775907	11.4456	7.77091	1.82884e-09	2.4274e-07	11.5867
Hs::NM_006472P01324	TXNIP	id : 10628	1.3557	9.72434	7.76595	1.85732e-09	2.46144e-07	11.5716
Hs::NM_014670P01552	BZW1	id : 9689	-1.07223	11.8236	-7.7649	1.86337e-09	2.46571e-07	11.5684
Hs::NM_001641P01235	APEX1	id : 328	0.740358	12.7882	7.76317	1.87341e-09	2.47523e-07	11.5631
Hs::BC003600P00751	LMO4	id : 8543	1.04531	11.7106	7.75837	1.90163e-09	2.50871e-07	11.5485
Hs::BC008308P02618	CUL4A	id : 8451	-1.25684	11.3019	-7.7522	1.93844e-09	2.54944e-07	11.5298
Hs::NM_004192P01726	ASMTL	id : 8623	-1.16677	8.61631	-7.75182	1.94075e-09	2.54944e-07	11.5286
Hs::NM_080596P00245	HIST1H2AH	id : 85235	0.799865	11.3273	7.75136	1.94351e-09	2.54944e-07	11.5272
Hs::BC030242P01667	TYSND1	id : 219743	1.11237	8.71342	7.75125	1.94421e-09	2.54944e-07	11.5268
Hs::BC012573P00685	ACOT9	id : 23597	-0.734384	11.0699	-7.7502	1.95054e-09	2.55184e-07	11.5237
Hs::BC104672P00072	NDUFB1	id : 4707	0.797024	12.5161	7.7497	1.95359e-09	2.55184e-07	11.5221
Hs::XM_292085P00228		NA	0.79011	14.7067	7.7495	1.95484e-09	2.55184e-07	11.5215
Hs::AB209512P01929	LIMA1	id : 51474	-0.769493	11.6619	-7.74766	1.96604e-09	2.56262e-07	11.5159
Hs::XM_290629P08759		NA	1.37348	10.3314	7.74561	1.97863e-09	2.57518e-07	11.5097
Hs::BC001283P01751	NFIB	id : 4781	0.861781	10.8336	7.73944	2.01699e-09	2.62119e-07	11.4909
Hs::BC001559P00246	BNIP3L	id : 665	0.883182	10.6561	7.73541	2.04244e-09	2.6503e-07	11.4787
Hs::BC002927P00837	NMRAL1	id : 57407	0.666466	10.789	7.73142	2.06796e-09	2.67942e-07	11.4665
Hs::BC067815P00542	CNO	id : 55330	1.10944	9.5694	7.72781	2.09136e-09	2.70571e-07	11.4555
Hs::NM_006472P01560	TXNIP	id : 10628	1.46654	9.80673	7.72649	2.09994e-09	2.71278e-07	11.4515
Hs::BC001757P00815	CLDND1	id : 56650	-0.959109	9.24712	-7.72078	2.13764e-09	2.7574e-07	11.4341
Hs::AF530580P02450	PTBP2	id : 58155	-1.36049	8.46232	-7.71344	2.18709e-09	2.81701e-07	11.4118
Hs::NM_001033049P04931		NA	-1.14381	11.513	-7.71016	2.20954e-09	2.84172e-07	11.4018
Hs::NM_053045P00652	TMEM203	id : 94107	1.00944	8.88599	7.70947	2.21427e-09	2.84361e-07	11.3997
Hs::NM_018467P00406	USE1	id : 55850	0.884468	9.75876	7.70559	2.24123e-09	2.87399e-07	11.3878
Hs::NM_198319P00608		NA	-0.792759	12.8405	-7.70451	2.24875e-09	2.87939e-07	11.3846
Hs::BC096705P00302	HIST2H2AA4	id : 723790	1.06334	11.1905	7.70183	2.26764e-09	2.89932e-07	11.3764
Hs::NM_153449P01955	SLC2A14	id : 144195	-0.917864	9.18469	-7.69726	2.30019e-09	2.93662e-07	11.3625
Hs::BC007518P00864	HIST1H3H	id : 8357	1.35434	7.31125	7.69369	2.3259e-09	2.9651e-07	11.3516
Hs::BC005947P01263	SCHIP1	id : 29970	-0.850347	10.3267	-7.69101	2.34544e-09	2.98564e-07	11.3434
Hs::NM_016299P01118	HSPA14	id : 51182	-0.857663	10.9719	-7.68728	2.37287e-09	3.01614e-07	11.332
Hs::BC013775P01055	C4orf42	id : 92070	1.27603	7.80921	7.6862	2.38081e-09	3.02183e-07	11.3288
Hs::NM_005194P01553	CEBPB	id : 1051	0.856282	11.8732	7.68186	2.4133e-09	3.0586e-07	11.3155
Hs::NM_001039573P02557	SEC14L1	id : 6397	-0.98348	11.5088	-7.68104	2.41946e-09	3.06195e-07	11.313
Hs::BC002520P00393	COPS6	id : 10980	0.645773	12.3614	7.68007	2.42678e-09	3.06676e-07	11.3101
Hs::BC040159P00552	NCRNA00188	id : 125144	1.09216	14.1029	7.67877	2.43667e-09	3.0748e-07	11.3061
Hs::NM_173659P00690	RPUSD3	id : 285367	0.984489	10.6813	7.67747	2.44657e-09	3.08282e-07	11.3021
Hs::BC005028P01511	PLCXD1	id : 55344	0.847144	11	7.66864	2.51485e-09	3.16427e-07	11.2752
Hs::NM_006086P01074	TUBB3	id : 10381	-0.661683	12.5035	-7.66407	2.55093e-09	3.20504e-07	11.2613
Hs::AF151022P01027	FAM203A	id : 51236	1.45401	6.71685	7.65665	2.61068e-09	3.27539e-07	11.2387
Hs::BC006490P00772	CSNK1E	id : 1454	-0.631466	11.2969	-7.65583	2.6174e-09	3.27909e-07	11.2361
Hs::BC000409P01007	POLR2C	id : 5432	-0.738039	11.7698	-7.65458	2.62764e-09	3.28622e-07	11.2323
Hs::BC044885P01395	TCTN1	id : 79600	0.792585	8.19529	7.65381	2.63396e-09	3.28622e-07	11.23
Hs::NM_019895P01008	CLDND1	id : 56650	-1.01754	9.29039	-7.65375	2.63441e-09	3.28622e-07	11.2298
Hs::NM_001069P01095	TUBB2A	id : 7280	-0.66415	12.4552	-7.65326	2.63847e-09	3.28658e-07	11.2283
Hs::NM_021914P02239	CFL2	id : 1073	0.940135	9.96665	7.65259	2.64398e-09	3.28874e-07	11.2263
Hs::NM_018106P00889	ZDHHC4	id : 55146	0.681417	10.2257	7.65196	2.64919e-09	3.29051e-07	11.2243
Hs::BC007251P00426	C14orf128	id : 84837	1.20786	8.07231	7.64511	2.70649e-09	3.35689e-07	11.2034
Hs::BC093702P01177	TXNIP	id : 10628	1.36919	9.64136	7.6412	2.73969e-09	3.39325e-07	11.1915
Hs::AY615889P00176	C9orf103	id : 414328	1.30871	8.03193	7.63773	2.76951e-09	3.4253e-07	11.1809
Hs::BC008308P02790	CUL4A	id : 8451	-1.11752	10.8086	-7.62932	2.84324e-09	3.51151e-07	11.1552
Hs::BC012768P00324	HSPB1	id : 3315	-0.96685	13.6645	-7.62546	2.87775e-09	3.54908e-07	11.1434
Hs::BC003398P00634	MOBKL1B	id : 55233	-0.766347	10.749	-7.62347	2.89565e-09	3.56611e-07	11.1374
Hs::BC022295P01060	OLR1	id : 4973	-1.28409	9.40669	-7.61837	2.94218e-09	3.61831e-07	11.1218
Hs::XM_934895P00557		NA	-1.79764	7.6384	-7.61611	2.96297e-09	3.63873e-07	11.1149
Hs::AL833355P02655	CUL4A	id : 8451	-1.15194	10.5373	-7.61459	2.97708e-09	3.65091e-07	11.1102
Hs::NM_152350P00385		NA	0.80483	13.323	7.60931	3.02662e-09	3.70644e-07	11.0941
Hs::BC054036P00403	CDA	id : 978	-0.914189	10.3528	-7.60872	3.03224e-09	3.70811e-07	11.0923
Hs::BC037872P00809	CDNF	id : 441549	1.6326	6.64251	7.60638	3.0545e-09	3.73009e-07	11.0851
Hs::NM_025080P00988	ASRGL1	id : 80150	1.05948	8.49653	7.60512	3.06648e-09	3.73947e-07	11.0813
Hs::XM_371302P00321		NA	0.873578	12.6018	7.60253	3.0914e-09	3.76459e-07	11.0734
Hs::NM_032641P00828	SPSB2	id : 84727	1.30353	8.19548	7.60175	3.09894e-09	3.7685e-07	11.071
Hs::AY615889P00219	C9orf103	id : 414328	1.41493	7.91386	7.59911	3.12468e-09	3.7945e-07	11.0629
Hs::BC014006P00631	PGLS	id : 25796	1.0313	10.4244	7.59863	3.12939e-09	3.79493e-07	11.0614
Hs::CR611063P01561	EID1	id : 23741	0.80999	12.139	7.59742	3.14122e-09	3.80398e-07	11.0578
Hs::BC022295P01616	OLR1	id : 4973	-1.5836	10.2445	-7.59093	3.20559e-09	3.87245e-07	11.0379
Hs::NM_006049P00167	SNAPC5	id : 10302	1.01294	10.1017	7.59082	3.20665e-09	3.87245e-07	11.0376
Hs::BC054036P00515	CDA	id : 978	-0.855267	10.7428	-7.58947	3.22025e-09	3.88348e-07	11.0335
Hs::NM_003387P03811	WIPF1	id : 7456	-1.08531	8.23902	-7.5838	3.2779e-09	3.93807e-07	11.0161
Hs::NM_006769P01915	LMO4	id : 8543	1.10101	11.8973	7.58371	3.27881e-09	3.93807e-07	11.0158
Hs::BC001352P01200	TUBB2B	id : 347733	-0.697037	12.3714	-7.58368	3.27909e-09	3.93807e-07	11.0157
Hs::NM_001008739P00347	C6orf226	id : 441150	1.21256	8.15561	7.5828	3.28815e-09	3.94352e-07	11.0131
Hs::NM_003946P00775	NOL3	id : 8996	0.906135	8.94239	7.58131	3.30346e-09	3.95643e-07	11.0085
Hs::AL833682P04828	ZNF831	id : 128611	-1.11262	8.29745	-7.57673	3.35109e-09	4.00796e-07	10.9945
Hs::BC038830P00569	SNF8	id : 11267	0.725875	12.1686	7.57482	3.37121e-09	4.02649e-07	10.9887
Hs::NM_020130P00546	C8orf4	id : 56892	-1.33421	10.56	-7.57057	3.41629e-09	4.07475e-07	10.9757
Hs::BC000689P00092	PPIA	id : 5478	0.913345	14.4701	7.56262	3.50232e-09	4.16764e-07	10.9513
Hs::XM_377934P00294		NA	0.928174	12.2852	7.56249	3.50375e-09	4.16764e-07	10.9509
Hs::NM_007241P00515	SNF8	id : 11267	0.824363	12.5666	7.55929	3.53907e-09	4.20391e-07	10.9411
Hs::BC013421P00278	SELM	id : 140606	-0.711344	11.3215	-7.5518	3.62301e-09	4.29776e-07	10.9182
Hs::AY374131P00444	MTHFD1L	id : 25902	-1.25691	9.63222	-7.54838	3.66196e-09	4.33806e-07	10.9078
Hs::BC100932P00554	APOA1BP	id : 128240	0.713452	11.7567	7.5471	3.67666e-09	4.34954e-07	10.9038
Hs::NM_023007P01058	JMJD4	id : 65094	0.998124	7.92774	7.54543	3.69599e-09	4.36649e-07	10.8987
Hs::XM_927730P00572		NA	0.776633	11.1183	7.54335	3.7201e-09	4.38901e-07	10.8924
Hs::BC026245P01048	LAMTOR3	id : 8649	1.16421	8.72529	7.54272	3.72745e-09	4.39173e-07	10.8904
Hs::NM_021213P00808	PCTP	id : 58488	1.05747	8.29266	7.54041	3.75449e-09	4.41761e-07	10.8834
Hs::AF289572P00759		NA	0.615777	12.8439	7.53866	3.77518e-09	4.43596e-07	10.878
Hs::BC059360P02155	PGM2L1	id : 283209	-0.928475	10.4478	-7.53753	3.78853e-09	4.44565e-07	10.8745
Hs::NM_031208P00593	FAHD1	id : 81889	0.799628	11.638	7.53581	3.80893e-09	4.46357e-07	10.8693
Hs::BC010352P01034	YWHAB	id : 7529	-0.881915	11.5197	-7.53462	3.82318e-09	4.47425e-07	10.8656
Hs::XM_934554P04067		NA	0.905578	10.5638	7.53184	3.85664e-09	4.50735e-07	10.8571
Hs::NM_017815P00999	HAUS4	id : 54930	0.893843	9.86427	7.52835	3.89904e-09	4.5508e-07	10.8464
Hs::XM_928858P00173		NA	0.837823	10.1058	7.5265	3.92168e-09	4.57109e-07	10.8408
Hs::AK055512P00799	PIGS	id : 94005	-0.916617	9.01569	-7.51995	4.00298e-09	4.65784e-07	10.8207
Hs::NM_013290P00791	PSMC3IP	id : 29893	0.907509	11.1707	7.51963	4.00692e-09	4.65784e-07	10.8197
Hs::NM_004736P03600	XPR1	id : 9213	-1.08323	8.90072	-7.51922	4.01215e-09	4.65784e-07	10.8184
Hs::BX648416P01468	NFIB	id : 4781	0.752601	10.8069	7.51699	4.04021e-09	4.68417e-07	10.8116
Hs::NM_018466P00426	ALG13	id : 79868	-0.913783	10.0756	-7.5135	4.08463e-09	4.72938e-07	10.8009
Hs::NM_018339P02441	RFK	id : 55312	-1.01745	9.76398	-7.51298	4.09135e-09	4.73087e-07	10.7993
Hs::BC010011P00500	CCDC104	id : 112942	0.679576	10.7464	7.5066	4.17397e-09	4.82e-07	10.7798
Hs::AL833355P02743	CUL4A	id : 8451	-1.27865	10.3868	-7.50524	4.19173e-09	4.83409e-07	10.7756
Hs::AK023030P02172	JMJD4	id : 65094	1.11299	8.26277	7.50217	4.23226e-09	4.87437e-07	10.7662
Hs::NM_003511P00352	HIST1H2AL	id : 8332	0.941815	9.26574	7.50162	4.23968e-09	4.87647e-07	10.7645
Hs::NM_001009923P00444	C20orf30	id : 29058	0.878812	9.79761	7.4987	4.27856e-09	4.9147e-07	10.7556
Hs::BC073992P00104	PPIA	id : 5478	0.906595	14.4758	7.49415	4.3401e-09	4.97569e-07	10.7416
Hs::BC031016P01032	C16orf75	id : 116028	1.0769	9.40805	7.49393	4.34308e-09	4.97569e-07	10.7409
Hs::NM_078468P00844	BCCIP	id : 56647	-0.624217	11.6448	-7.49301	4.35561e-09	4.98348e-07	10.7381
Hs::NM_002284P01703	KRT86	id : 3892	-1.0945	8.14644	-7.48939	4.40529e-09	5.03371e-07	10.727
Hs::BC009530P00500	ANAPC16	id : 119504	0.657794	12.9724	7.48864	4.41575e-09	5.03905e-07	10.7247
Hs::NM_024056P00670	TMEM106C	id : 79022	0.710104	11.9437	7.48607	4.45137e-09	5.07305e-07	10.7169
Hs::NM_001033678P00687	TRPT1	id : 83707	0.854672	8.89803	7.47888	4.55288e-09	5.18195e-07	10.6948
Hs::BC006230P00962	MGLL	id : 11343	-1.13085	9.41208	-7.4752	4.60582e-09	5.23537e-07	10.6835
Hs::BC030613P02546	NSF	id : 4905	-1.04174	8.24602	-7.46765	4.71613e-09	5.35376e-07	10.6604
Hs::NM_145030P00698	C7orf47	id : 221908	0.81332	10.5567	7.46653	4.73281e-09	5.3657e-07	10.6569
Hs::BC066310P00169	ATP5J	id : 522	-0.841861	14.525	-7.46503	4.75517e-09	5.38403e-07	10.6523
Hs::XM_290629P08434		NA	1.29415	8.97742	7.46423	4.76711e-09	5.39055e-07	10.6498
Hs::XM_932095P03132		NA	1.18434	7.827	7.46127	4.81147e-09	5.43365e-07	10.6408
Hs::NM_020164P00057	ASPH	id : 444	-1.01871	10.4287	-7.45973	4.8349e-09	5.45304e-07	10.636
Hs::NM_001009923P00509	C20orf30	id : 29058	0.867096	11.5274	7.45733	4.87147e-09	5.48717e-07	10.6287
Hs::NM_001015072P00832	UFSP1	id : 402682	1.36388	7.39593	7.45387	4.92455e-09	5.5398e-07	10.6181
Hs::NM_001008485P01153	SLC41A3	id : 54946	-0.871773	9.60099	-7.45284	4.94054e-09	5.55062e-07	10.6149
Hs::NM_018467P00568	USE1	id : 55850	0.839481	9.85047	7.44734	5.02653e-09	5.63995e-07	10.598
Hs::NM_032525P01365	TUBB6	id : 84617	-0.671019	12.6115	-7.44582	5.05064e-09	5.6597e-07	10.5933
Hs::XM_933231P00951		NA	0.729318	9.57931	7.43875	5.16389e-09	5.77918e-07	10.5717
Hs::BC000769P01249	C7orf25	id : 79020	1.02694	9.05432	7.43723	5.18875e-09	5.79954e-07	10.567
Hs::NM_148179P00347	C9orf23	id : 138716	0.863527	10.6282	7.43639	5.20231e-09	5.80644e-07	10.5644
Hs::NM_002193P03281	INHBB	id : 3625	-1.34498	8.34814	-7.43603	5.20825e-09	5.80644e-07	10.5633
Hs::NM_024056P00770	TMEM106C	id : 79022	0.857009	12.46	7.43382	5.24452e-09	5.8394e-07	10.5565
Hs::NM_021814P02501	ELOVL5	id : 60481	-0.951499	11.6301	-7.43116	5.28856e-09	5.88091e-07	10.5483
Hs::BC065818P00682	LMO4	id : 8543	1.0066	11.6691	7.42891	5.32607e-09	5.91321e-07	10.5414
Hs::XM_928923P00525		NA	1.12492	9.59769	7.4286	5.3312e-09	5.91321e-07	10.5405
Hs::NM_001540P00426	HSPB1	id : 3315	-0.826719	13.4497	-7.42348	5.41759e-09	6.0014e-07	10.5248
Hs::NM_014400P00695	LYPD3	id : 27076	-1.09289	8.29321	-7.42181	5.44612e-09	6.02339e-07	10.5196
Hs::NM_024056P00718	TMEM106C	id : 79022	0.787973	11.9394	7.42151	5.45129e-09	6.02339e-07	10.5187
Hs::AY943857P00599	DHRS4L2	id : 317749	0.906398	10.3639	7.42091	5.46157e-09	6.0271e-07	10.5168
Hs::XM_933235P00367		NA	0.855787	10.5581	7.41929	5.48937e-09	6.05012e-07	10.5119
Hs::NM_001018054P03090	LRP8	id : 7804	-1.18632	9.87538	-7.41642	5.5392e-09	6.09733e-07	10.503
Hs::BC064138P01449	PRDX2	id : 7001	0.698626	13.3776	7.41584	5.54921e-09	6.10063e-07	10.5013
Hs::BC037169P02338	PLOD2	id : 5352	-0.828367	10.8889	-7.41428	5.57643e-09	6.12283e-07	10.4965
Hs::BC016759P00690	BTG1	id : 694	0.966624	11.3342	7.41383	5.58433e-09	6.12377e-07	10.4951
Hs::NM_016556P00718	PSMC3IP	id : 29893	0.819028	11.2466	7.41339	5.59219e-09	6.12396e-07	10.4937
Hs::NM_020772P04087	NUFIP2	id : 57532	-1.06948	10.1847	-7.41302	5.59857e-09	6.12396e-07	10.4926
Hs::AY374131P00840	MTHFD1L	id : 25902	-1.1296	10.263	-7.41174	5.62124e-09	6.14056e-07	10.4887
Hs::NM_015918P00557	POP5	id : 51367	0.614763	11.8924	7.41113	5.63189e-09	6.14056e-07	10.4868
Hs::BC093702P00797	TXNIP	id : 10628	1.31323	9.66475	7.41059	5.64151e-09	6.14056e-07	10.4851
Hs::NM_022372P00820	MLST8	id : 64223	0.851958	9.27686	7.41057	5.64195e-09	6.14056e-07	10.4851
Hs::BC009566P02428	TAF9B	id : 51616	-0.882786	9.63311	-7.40637	5.71679e-09	6.21424e-07	10.4722
Hs::NM_001005353P01357	AK4	id : 205	-0.724197	12.1471	-7.40523	5.7374e-09	6.22887e-07	10.4687
Hs::CR621422P00889	CREB3L4	id : 148327	1.23679	7.88269	7.40175	5.80043e-09	6.28881e-07	10.458
Hs::NM_001785P00364	CDA	id : 978	-0.933743	10.4907	-7.40139	5.80706e-09	6.28881e-07	10.4569
Hs::NM_198897P00827	FIBP	id : 9158	0.592749	11.7683	7.40094	5.81528e-09	6.2899e-07	10.4555
Hs::NM_024684P00234	C11orf67	id : 28971	0.696599	10.8077	7.39452	5.93385e-09	6.41017e-07	10.4357
Hs::XM_933001P00196		NA	0.618815	12.5648	7.38954	6.0275e-09	6.50328e-07	10.4204
Hs::NM_014670P01730	BZW1	id : 9689	-1.10502	11.8939	-7.38784	6.05973e-09	6.52996e-07	10.4152
Hs::NM_178012P01103	TUBB2B	id : 347733	-0.704833	12.4492	-7.37946	6.22158e-09	6.68906e-07	10.3894
Hs::NM_018473P00230	ACOT13	id : 55856	0.562636	12.4358	7.3794	6.22274e-09	6.68906e-07	10.3892
Hs::NM_032756P01321	HPDL	id : 84842	0.960806	9.72003	7.37584	6.2927e-09	6.75592e-07	10.3783
Hs::AK091508P02493		NA	1.12234	8.55756	7.37425	6.32432e-09	6.78151e-07	10.3734
Hs::AK097302P02263		NA	0.634219	13.0905	7.37171	6.375e-09	6.82745e-07	10.3656
Hs::NM_004595P00404	SMS	id : 6611	-0.742045	12.0233	-7.36925	6.42458e-09	6.87209e-07	10.358
Hs::BC066656P01307	HSP90B1	id : 7184	-0.907156	12.5444	-7.36821	6.44552e-09	6.88603e-07	10.3548
Hs::NM_198202P00411	POP5	id : 51367	0.602463	11.8878	7.36703	6.46957e-09	6.90326e-07	10.3512
Hs::CR611063P00413	EID1	id : 23741	0.755193	11.5789	7.36375	6.53672e-09	6.96637e-07	10.3411
Hs::NM_018339P02082	RFK	id : 55312	-0.836434	8.98328	-7.36006	6.61302e-09	7.03907e-07	10.3298
Hs::NM_003979P02323	GPRC5A	id : 9052	-1.56067	10.4194	-7.35772	6.66179e-09	7.08233e-07	10.3226
Hs::AK131233P02023	NFIB	id : 4781	0.797283	10.8648	7.35109	6.80228e-09	7.22286e-07	10.3022
Hs::NM_001009925P00403	C20orf30	id : 29058	0.80736	11.5108	7.34668	6.8973e-09	7.31483e-07	10.2886
Hs::AB045131P00701	DHRS4	id : 10901	0.835017	9.9536	7.34466	6.94132e-09	7.35256e-07	10.2824
Hs::NM_198446P00646	C1orf122	id : 127687	0.762841	11.0004	7.34227	6.99391e-09	7.39927e-07	10.275
Hs::BC039196P01838	SLC2A3	id : 6515	-0.962665	9.57224	-7.34024	7.03856e-09	7.43747e-07	10.2688
Hs::NM_021928P01408	SPCS3	id : 60559	-1.28368	7.05568	-7.33577	7.13849e-09	7.53392e-07	10.255
Hs::NM_080596P00267	HIST1H2AH	id : 85235	0.849801	9.76346	7.33531	7.14876e-09	7.53563e-07	10.2536
Hs::NM_003981P02519	PRC1	id : 9055	-1.06017	11.0419	-7.33433	7.1709e-09	7.54983e-07	10.2505
Hs::CR603690P00532	WBSCR22	id : 114049	-0.70124	13.0898	-7.33306	7.19964e-09	7.57093e-07	10.2466
Hs::BC017067P00426	NME4	id : 4833	0.935399	9.36438	7.33186	7.22685e-09	7.59037e-07	10.2429
Hs::NM_002870P00289	RAB13	id : 5872	0.830961	12.113	7.3297	7.27602e-09	7.63281e-07	10.2363
Hs::AK223315P01550	CD83	id : 9308	-1.27591	10.0063	-7.32351	7.41938e-09	7.77383e-07	10.2172
Hs::NM_001039573P02600	SEC14L1	id : 6397	-0.888595	10.4546	-7.3201	7.49954e-09	7.84837e-07	10.2067
Hs::BC020623P00528	C8orf4	id : 56892	-1.44437	10.5564	-7.31795	7.55037e-09	7.89209e-07	10.2001
Hs::NM_001005377P00537	PLAUR	id : 5329	-1.22291	9.68083	-7.31627	7.59059e-09	7.92461e-07	10.1949
Hs::NM_004136P03003	IREB2	id : 3658	-1.20778	8.86989	-7.31472	7.62772e-09	7.94883e-07	10.1901
Hs::XM_933235P00349		NA	0.769278	10.4888	7.31454	7.63205e-09	7.94883e-07	10.1896
Hs::BC048768P05721	PTPRF	id : 5792	-1.1498	8.55843	-7.31335	7.66055e-09	7.96898e-07	10.1859
Hs::BC006005P00375	USE1	id : 55850	0.769629	9.72467	7.30998	7.74229e-09	8.0444e-07	10.1756
Hs::NM_005009P00426	NME4	id : 4833	0.955415	9.45197	7.30896	7.76725e-09	8.06073e-07	10.1724
Hs::BC002649P00573	HIST1H1C	id : 3006	1.17522	12.3252	7.30808	7.7888e-09	8.06638e-07	10.1697
Hs::NM_024760P01627	TLE6	id : 79816	1.21254	6.68019	7.30798	7.79123e-09	8.06638e-07	10.1694
Hs::NM_018075P01327	ANO10	id : 55129	-1.24227	7.50811	-7.30544	7.85398e-09	8.12169e-07	10.1616
Hs::BC068537P01509	SPTLC1	id : 10558	-0.96168	10.0802	-7.30444	7.87884e-09	8.13773e-07	10.1585
Hs::NM_058219P00963	EXOSC6	id : 118460	0.775799	10.2401	7.30359	7.89988e-09	8.14979e-07	10.1559
Hs::BC106036P00530	CHCHD8	id : 51287	0.642379	12.6021	7.29758	8.05091e-09	8.29577e-07	10.1373
Hs::BC063017P00451	FAHD1	id : 81889	0.834313	11.1228	7.29654	8.07722e-09	8.31304e-07	10.1341
Hs::AB117974P00888	SGCE	id : 8910	-0.759465	9.99924	-7.29333	8.15934e-09	8.38765e-07	10.1243
Hs::XM_925816P00260		NA	-0.845054	9.43519	-7.29237	8.1843e-09	8.40338e-07	10.1213
Hs::NM_005194P01556	CEBPB	id : 1051	0.799086	12.0474	7.28479	8.38198e-09	8.59173e-07	10.0979
Hs::BC065741P00718	RPUSD3	id : 285367	0.921133	10.6764	7.28459	8.38747e-09	8.59173e-07	10.0973
Hs::BC007293P01476	HPDL	id : 84842	1.03935	11.3832	7.28184	8.46031e-09	8.65616e-07	10.0888
Hs::BC000192P02211	DHFR	id : 1719	0.828368	10.2959	7.28004	8.50849e-09	8.69372e-07	10.0833
Hs::NM_001018054P02851	LRP8	id : 7804	-0.957808	9.06018	-7.27973	8.51699e-09	8.69372e-07	10.0823
Hs::NM_001040034P00845	CD63	id : 967	-0.802703	14.1229	-7.27738	8.58013e-09	8.74792e-07	10.0751
Hs::NM_001985P00459	ETFB	id : 2109	0.721053	12.7443	7.27262	8.71e-09	8.86993e-07	10.0604
Hs::NM_002014P01373	FKBP4	id : 2288	-0.796199	10.2249	-7.27068	8.76339e-09	8.91388e-07	10.0544
Hs::NM_006455P01376	LEPREL4	id : 10609	0.801305	10.1519	7.26954	8.79495e-09	8.93554e-07	10.0509
Hs::NM_012105P01633	BACE2	id : 25825	-0.934073	12.6462	-7.26899	8.81018e-09	8.94059e-07	10.0492
Hs::NM_022975P04048		NA	-1.20685	7.68283	-7.26437	8.93967e-09	9.06143e-07	10.0349
Hs::BC038830P00539	SNF8	id : 11267	0.660866	12.5858	7.26179	9.01247e-09	9.1246e-07	10.027
Hs::AK091671P02002	SLC41A3	id : 54946	-0.954823	10.2153	-7.25956	9.07617e-09	9.17842e-07	10.0201
Hs::BC009550P00258	GEMIN8P4	id : 492303	1.24868	7.7925	7.258	9.12112e-09	9.21101e-07	10.0153
Hs::BC003038P01366	VGLL4	id : 9686	0.875518	10.4718	7.2577	9.12956e-09	9.21101e-07	10.0144
Hs::BC100932P00674	APOA1BP	id : 128240	0.706842	12.4961	7.25531	9.19879e-09	9.27012e-07	10.007
Hs::BC063874P01728	CEBPA	id : 1050	1.01858	8.74174	7.25388	9.24043e-09	9.30132e-07	10.0026
Hs::NM_148179P00849	C9orf23	id : 138716	0.803414	10.4866	7.25347	9.25242e-09	9.30263e-07	10.0013
Hs::NM_002923P00522	RGS2	id : 5997	-1.14064	9.90561	-7.25273	9.27385e-09	9.31343e-07	9.99903
Hs::BC071933P01045	SPSB2	id : 84727	1.07238	8.79846	7.2517	9.30405e-09	9.33299e-07	9.99585
Hs::BC000899P00308	BET1	id : 10282	0.750158	11.1574	7.25094	9.32654e-09	9.34479e-07	9.99349
Hs::BC012367P00511	MAL2	id : 114569	0.982159	9.15401	7.24847	9.39948e-09	9.40052e-07	9.98587
Hs::XM_498810P00489		NA	0.830193	8.67071	7.24832	9.40376e-09	9.40052e-07	9.98543
Hs::AK026414P01353	HKDC1	id : 80201	-1.71106	6.2254	-7.24142	9.61069e-09	9.59637e-07	9.96414
Hs::BC093702P01122	TXNIP	id : 10628	1.35223	9.84846	7.23984	9.65903e-09	9.63358e-07	9.95923
Hs::NM_005983P00554	SKP2	id : 6502	-0.893148	11.3866	-7.23715	9.74124e-09	9.70445e-07	9.95095
Hs::NM_003387P03797	WIPF1	id : 7456	-1.14825	7.97808	-7.23623	9.76945e-09	9.72144e-07	9.94812
Hs::BC016854P00167	C11orf67	id : 28971	0.735832	10.1463	7.2295	9.97942e-09	9.91905e-07	9.92732
Hs::NM_007241P00259	SNF8	id : 11267	0.74186	12.2423	7.22865	1.0006e-08	9.93412e-07	9.92472
Hs::NM_032910P00315		NA	1.17193	8.08378	7.22817	1.00213e-08	9.93799e-07	9.92322
Hs::NM_016306P00779	DNAJB11	id : 51726	-0.659335	11.6114	-7.2277	1.00361e-08	9.94136e-07	9.92178
Hs::NM_033445P00293	HIST3H2A	id : 92815	0.867207	11.5174	7.22685	1.0063e-08	9.95668e-07	9.91916
Hs::BC071668P00260		NA	0.843538	11.3722	7.22193	1.02208e-08	1.01013e-06	9.90395
Hs::XM_372143P00623		NA	0.790034	11.2519	7.21563	1.04259e-08	1.02923e-06	9.88452
Hs::NM_020679P00864	MIF4GD	id : 57409	0.90917	9.04526	7.21096	1.05811e-08	1.04337e-06	9.87007
Hs::NM_003172P00410	SURF1	id : 6834	0.974783	9.15841	7.20968	1.06237e-08	1.04639e-06	9.86613
Hs::BC000088P01083	GSTM3	id : 2947	1.21983	10.5144	7.20169	1.08952e-08	1.07192e-06	9.84145
Hs::BC026104P01404	PDCD4	id : 27250	0.828822	12.0695	7.20033	1.09421e-08	1.07531e-06	9.83725
Hs::NM_014365P01242	HSPB8	id : 26353	-0.769239	9.124	-7.19843	1.10082e-08	1.08059e-06	9.83136
Hs::AL833355P02666	CUL4A	id : 8451	-1.14775	10.7833	-7.18749	1.13953e-08	1.11689e-06	9.79757
Hs::NM_003172P00489	SURF1	id : 6834	0.941933	9.74752	7.18664	1.1426e-08	1.11689e-06	9.79493
Hs::NM_003299P01316	HSP90B1	id : 7184	-0.823984	12.5435	-7.18656	1.14288e-08	1.11689e-06	9.79469
Hs::NM_001785P00392	CDA	id : 978	-0.807902	10.8782	-7.18655	1.14293e-08	1.11689e-06	9.79465
Hs::NM_001034077P01281	HIST2H4B	id : 554313	1.09936	9.53317	7.18517	1.14789e-08	1.12048e-06	9.79041
Hs::BC020623P00249	C8orf4	id : 56892	-1.34839	10.4805	-7.18432	1.15099e-08	1.12225e-06	9.78778
Hs::XM_928889P00723		NA	0.954956	8.83421	7.18247	1.15773e-08	1.12756e-06	9.78207
Hs::NM_001034077P01403	HIST2H4B	id : 554313	1.10877	9.6921	7.18078	1.16394e-08	1.13234e-06	9.77683
Hs::NM_199414P01581	PRC1	id : 9055	-0.989706	10.3347	-7.17679	1.17873e-08	1.14545e-06	9.76448
Hs::NM_001001551P00846	C9orf103	id : 414328	1.19265	8.45312	7.17566	1.18293e-08	1.14825e-06	9.76101
Hs::NM_016078P00674	FAM18B1	id : 51030	-0.849472	10.7083	-7.17298	1.19298e-08	1.15671e-06	9.75273
Hs::CR603690P00057	WBSCR22	id : 114049	-0.633103	13.2726	-7.17143	1.19885e-08	1.16111e-06	9.74793
Hs::CR621422P01055	CREB3L4	id : 148327	1.02956	7.94294	7.16577	1.22049e-08	1.18076e-06	9.73043
Hs::NM_022783P00869	DEPTOR	id : 64798	1.32929	7.28669	7.16319	1.23051e-08	1.18862e-06	9.72244
Hs::NM_005194P01558	CEBPB	id : 1051	0.792548	11.9955	7.16297	1.23135e-08	1.18862e-06	9.72177
Hs::NM_006978P00894	RNF113A	id : 7737	0.633037	11.8765	7.16106	1.23883e-08	1.19349e-06	9.71585
Hs::BC005180P00220	PIGP	id : 51227	0.780199	11.3979	7.16098	1.23913e-08	1.19349e-06	9.71561
Hs::AF218016P01342	CERCAM	id : 51148	1.26439	8.12112	7.1593	1.24572e-08	1.1985e-06	9.71043
Hs::NM_012088P00429	PGLS	id : 25796	0.934169	10.5349	7.15343	1.26905e-08	1.2196e-06	9.69228
Hs::NM_013363P00785	PCOLCE2	id : 26577	-0.895624	10.8923	-7.15022	1.28203e-08	1.23072e-06	9.68232
Hs::BC006122P00528	MMACHC	id : 25974	0.977686	8.45965	7.14934	1.28558e-08	1.23277e-06	9.67962
Hs::BC017018P00300	DNAJC12	id : 56521	-1.43938	7.32744	-7.14607	1.29897e-08	1.24424e-06	9.66949
Hs::XM_926996P00236		NA	0.886103	13.7086	7.14411	1.30705e-08	1.2506e-06	9.66342
Hs::NM_003312P00771	TST	id : 7263	0.786069	10.6907	7.14298	1.31169e-08	1.25367e-06	9.65995
Hs::XM_929728P00134		NA	0.720661	13.1256	7.14235	1.31432e-08	1.2548e-06	9.65799
Hs::NM_006769P01388	LMO4	id : 8543	1.05922	11.6976	7.14087	1.3205e-08	1.25932e-06	9.65341
Hs::BC005270P00356	NDUFS4	id : 4724	0.514825	12.6897	7.13968	1.32548e-08	1.26058e-06	9.64973
Hs::NM_001001551P01063	C9orf103	id : 414328	1.17515	8.29297	7.13964	1.32563e-08	1.26058e-06	9.64962
Hs::BC015771P00228	ISCA2	id : 122961	0.756499	10.2777	7.13941	1.32663e-08	1.26058e-06	9.64888
Hs::BC004464P00872	CCDC28A	id : 25901	1.10787	8.54138	7.13917	1.32762e-08	1.26058e-06	9.64815
Hs::NM_004753P01007	DHRS3	id : 9249	0.836447	9.99048	7.13796	1.33271e-08	1.26404e-06	9.64441
Hs::XM_377934P00286		NA	0.800237	12.3442	7.13564	1.34253e-08	1.27197e-06	9.63723
Hs::NM_173573P02032	C11orf35	id : 256329	1.14233	7.41415	7.13259	1.35555e-08	1.28226e-06	9.62779
Hs::NM_018288P01133	PHF10	id : 55274	-0.859888	10.9098	-7.13241	1.35634e-08	1.28226e-06	9.62722
Hs::NM_001003696P00384	ATP5J	id : 522	-0.793883	14.6565	-7.13042	1.36489e-08	1.28895e-06	9.62107
Hs::NM_144654P00408	C9orf116	id : 138162	0.919187	8.99018	7.12691	1.38013e-08	1.30192e-06	9.61022
Hs::NM_019593P01929	GPCPD1	id : 56261	-1.02961	8.35188	-7.12591	1.38451e-08	1.30465e-06	9.60711
Hs::NM_003387P03802	WIPF1	id : 7456	-1.04688	8.12318	-7.12486	1.38913e-08	1.30758e-06	9.60386
Hs::BC000409P00591	POLR2C	id : 5432	-0.718766	11.0927	-7.12295	1.39755e-08	1.31409e-06	9.59795
Hs::NM_144638P00199	TMEM42	id : 131616	1.08435	8.67226	7.12103	1.40605e-08	1.32066e-06	9.59201
Hs::NM_017953P02487	ZNHIT6	id : 54680	-0.771476	11.1768	-7.1204	1.40886e-08	1.32097e-06	9.59006
Hs::NM_144988P00060	ALG14	id : 199857	1.0631	10.7893	7.12027	1.40942e-08	1.32097e-06	9.58968
Hs::NM_017634P02625	KCTD9	id : 54793	-1.09052	8.82337	-7.11974	1.41181e-08	1.32179e-06	9.58802
Hs::NM_199413P01596	PRC1	id : 9055	-1.01316	10.1897	-7.11939	1.41338e-08	1.32183e-06	9.58693
Hs::AY172950P00817	MGLL	id : 11343	-1.20427	8.82786	-7.11286	1.44286e-08	1.34729e-06	9.56674
Hs::BC009410P01450	CDT1	id : 81620	0.798186	8.86708	7.11268	1.44369e-08	1.34729e-06	9.56618
Hs::BC020499P00775	MLST8	id : 64223	0.907792	9.36542	7.11225	1.44568e-08	1.34771e-06	9.56483
Hs::NM_020672P00794	S100A14	id : 57402	1.18099	8.03395	7.11106	1.45115e-08	1.35049e-06	9.56114
Hs::BC090889P02503	AHNAK2	id : 113146	1.07724	8.97147	7.11092	1.45177e-08	1.35049e-06	9.56072
Hs::NM_032314P00351	COQ5	id : 84274	0.75777	10.774	7.10881	1.46149e-08	1.35753e-06	9.5542
Hs::BC064963P00865	ASRGL1	id : 80150	0.920699	8.70534	7.1086	1.46246e-08	1.35753e-06	9.55355
Hs::NM_003514P00284	HIST1H2AM	id : 8336	0.840793	11.3418	7.10768	1.46672e-08	1.36003e-06	9.5507
Hs::AF161522P00261	CLDND1	id : 56650	-0.910918	9.66662	-7.10163	1.49511e-08	1.38489e-06	9.53195
Hs::BC019279P01923	AZIN1	id : 51582	-0.700662	10.4761	-7.10123	1.49699e-08	1.38502e-06	9.53073
Hs::NM_016308P02252	CMPK1	id : 51727	-1.22302	10.3757	-7.10093	1.49844e-08	1.38502e-06	9.52978
Hs::NM_030769P00566	NPL	id : 80896	0.892964	8.81225	7.09745	1.51503e-08	1.39888e-06	9.51901
Hs::NM_014365P01273	HSPB8	id : 26353	-0.761347	9.44662	-7.09468	1.52837e-08	1.40969e-06	9.51044
Hs::BC106036P00502	CHCHD8	id : 51287	0.58916	13.1562	7.09282	1.53738e-08	1.4165e-06	9.50469
Hs::BC051836P02776	LRP8	id : 7804	-1.17121	8.5318	-7.0889	1.55659e-08	1.43062e-06	9.49254
Hs::BC012768P00505	HSPB1	id : 3315	-0.829765	13.8357	-7.08889	1.55664e-08	1.43062e-06	9.49251
Hs::NM_021928P01226	SPCS3	id : 60559	-1.45125	7.74503	-7.08869	1.55763e-08	1.43062e-06	9.49189
Hs::XM_931232P02221		NA	0.732117	10.9952	7.08512	1.57537e-08	1.44539e-06	9.48081
Hs::BC064963P00852	ASRGL1	id : 80150	0.993427	8.6544	7.08476	1.57717e-08	1.44551e-06	9.4797
Hs::NM_003848P01100	SUCLG2	id : 8801	0.868381	9.6603	7.08333	1.5843e-08	1.45029e-06	9.47529
Hs::XM_498725P02135		NA	1.24439	9.06608	7.08305	1.58571e-08	1.45029e-06	9.47441
Hs::NM_006359P03722	SLC9A6	id : 10479	-0.80142	8.75204	-7.08208	1.59059e-08	1.45323e-06	9.47141
Hs::BC044885P01673	TCTN1	id : 79600	1.13519	8.77979	7.07991	1.60156e-08	1.46172e-06	9.46469
Hs::XM_927290P01435		NA	0.871478	10.4249	7.07567	1.62323e-08	1.47994e-06	9.45155
Hs::BC000803P00820	SLX1B	id : 79008	-0.920138	10.0199	-7.07437	1.62993e-08	1.48421e-06	9.44752
Hs::NM_016337P01762	EVL	id : 51466	-0.833398	11.1368	-7.0741	1.63132e-08	1.48421e-06	9.44668
Hs::NM_002694P01001		NA	-0.825164	11.748	-7.07318	1.63606e-08	1.48697e-06	9.44385
Hs::BC029529P00813	TUBB2C	id : 10383	-0.723985	13.5118	-7.06316	1.68887e-08	1.53337e-06	9.41278
Hs::BC029796P00789	C5orf55	id : 116349	1.38163	8.32135	7.06155	1.69748e-08	1.5387e-06	9.40781
Hs::NM_012319P01911	SLC39A6	id : 25800	-1.36077	8.91668	-7.0614	1.69827e-08	1.5387e-06	9.40735
Hs::BC011007P00290	PIGP	id : 51227	0.751768	11.6236	7.05897	1.71144e-08	1.54901e-06	9.39979
Hs::NM_018467P00595	USE1	id : 55850	0.866175	9.81526	7.05781	1.71773e-08	1.55309e-06	9.39621
Hs::BC038962P01058	CREB3L4	id : 148327	1.11839	7.62695	7.05739	1.72003e-08	1.55355e-06	9.3949
Hs::NM_006992P00412	LRRC23	id : 10233	1.08207	8.86862	7.05653	1.72469e-08	1.55616e-06	9.39225
Hs::NM_003313P00457	TSTA3	id : 7264	-0.683761	10.7679	-7.05349	1.74144e-08	1.56964e-06	9.3828
Hs::BC032419P00378	FAM122B	id : 159090	-1.19324	7.63539	-7.05305	1.74384e-08	1.57018e-06	9.38145
Hs::NM_001008741P00056		NA	0.902212	14.6708	7.05019	1.75974e-08	1.58286e-06	9.37258
Hs::NM_080593P00685	HIST1H2BK	id : 85236	-0.993809	12.1577	-7.04623	1.78195e-08	1.60118e-06	9.36031
Hs::BC007495P00269	CENPM	id : 79019	0.991325	10.8702	7.04339	1.79805e-08	1.61399e-06	9.35151
Hs::BC040224P01116	AK4	id : 205	-0.707444	12.1493	-7.04071	1.81342e-08	1.62611e-06	9.34319
Hs::BC017797P00459	IMPAD1	id : 54928	-1.06984	8.19757	-7.03738	1.83266e-08	1.64167e-06	9.33287
Hs::NM_003756P00365	EIF3H	id : 8667	0.601427	13.6952	7.03633	1.83876e-08	1.64543e-06	9.32962
Hs::NM_005620P00338	S100A11	id : 6282	-0.818595	12.1799	-7.03299	1.85833e-08	1.66124e-06	9.31926
Hs::NM_001902P00880	CTH	id : 1491	-0.945207	9.45557	-7.03214	1.86338e-08	1.66404e-06	9.31661
Hs::NM_001006639P00593	TCEAL1	id : 9338	0.823144	10.1231	7.03079	1.87136e-08	1.66946e-06	9.31243
Hs::NM_013290P00412	PSMC3IP	id : 29893	0.856358	10.5315	7.0265	1.89697e-08	1.69057e-06	9.29914
Hs::BC002520P00742	COPS6	id : 10980	0.625825	11.9488	7.02589	1.90063e-08	1.69211e-06	9.29725
Hs::BC009189P00164	NDUFA13	id : 51079	0.602006	12.1248	7.0238	1.91332e-08	1.70166e-06	9.29074
Hs::NM_031295P01542		NA	1.04055	9.0191	7.02159	1.92676e-08	1.71013e-06	9.2839
Hs::NM_021004P00558	DHRS4	id : 10901	0.828234	9.31609	7.02159	1.92677e-08	1.71013e-06	9.28389
Hs::BC093070P01077	ASRGL1	id : 80150	0.930363	8.72826	7.01809	1.94828e-08	1.72746e-06	9.27304
Hs::XM_116396P00255		NA	0.998989	13.3885	7.01678	1.95638e-08	1.73288e-06	9.26898
Hs::BC112262P00270	GCHFR	id : 2644	0.958371	10.5433	7.01611	1.96053e-08	1.7342e-06	9.26691
Hs::U08470P00641	FOLR3	id : 2352	0.956038	9.50993	7.0159	1.96185e-08	1.7342e-06	9.26625
Hs::AK024780P01524	TCTN1	id : 79600	0.804202	8.75184	7.01464	1.96974e-08	1.7394e-06	9.26233
Hs::NM_018845P00460	SLC50A1	id : 55974	0.793396	10.3949	7.01206	1.98588e-08	1.75188e-06	9.25435
Hs::AY374131P00640	MTHFD1L	id : 25902	-1.19499	10.235	-7.00571	2.02632e-08	1.78575e-06	9.23463
Hs::NM_000247P00507	MICA	id : 100507436	-0.841372	10.7508	-7.00482	2.03204e-08	1.78898e-06	9.23187
Hs::BC042161P00682	TRAPPC5	id : 126003	0.579679	13.3354	7.00307	2.04333e-08	1.7971e-06	9.22645
Hs::NM_153682P00374	PIGP	id : 51227	0.671335	11.3131	7.00114	2.05587e-08	1.8063e-06	9.22047
Hs::NM_001005353P01199	AK4	id : 205	-0.70757	11.0753	-6.99945	2.06698e-08	1.81424e-06	9.2152
Hs::BC059360P02161	PGM2L1	id : 283209	-0.979835	10.2502	-6.99751	2.07973e-08	1.82359e-06	9.20919
Hs::NM_017845P00596	COMMD8	id : 54951	-0.825286	9.8539	-6.99718	2.08192e-08	1.82367e-06	9.20816
Hs::BC008430P00815	FAM18B1	id : 51030	-0.942403	10.5208	-6.99668	2.08519e-08	1.82467e-06	9.20662
Hs::BC000002P00439	MRP63	id : 78988	0.786375	12.8645	6.99637	2.08725e-08	1.82467e-06	9.20565
Hs::NM_002495P00350	NDUFS4	id : 4724	0.550817	12.3664	6.9951	2.09571e-08	1.83023e-06	9.2017
Hs::BC003190P00683	NGFRAP1	id : 27018	0.980915	14.5904	6.98966	2.13216e-08	1.86019e-06	9.18484
Hs::NM_015878P03909	AZIN1	id : 51582	-0.76987	11.2338	-6.98785	2.14449e-08	1.86908e-06	9.1792
Hs::XM_926996P00474		NA	0.664333	12.3521	6.98664	2.15273e-08	1.87357e-06	9.17545
Hs::NM_002168P00695	IDH2	id : 3418	1.28808	7.01409	6.98646	2.15395e-08	1.87357e-06	9.17489
Hs::NM_182678P00587	UBE2E3	id : 10477	0.732309	10.6063	6.98245	2.18157e-08	1.8957e-06	9.16244
Hs::BC008205P00481	HEBP2	id : 23593	-0.676393	10.5955	-6.97931	2.20341e-08	1.91277e-06	9.15269
Hs::NM_006016P02603	CD164	id : 8763	1.81289	9.24268	6.97605	2.22633e-08	1.93074e-06	9.14257
Hs::XM_934464P00660		NA	-0.586972	12.3343	-6.97239	2.25236e-08	1.95137e-06	9.13121
Hs::NM_005324P02491	H3F3B	id : 3021	-0.859319	9.10512	-6.97169	2.25734e-08	1.95374e-06	9.12905
Hs::NM_005324P02626	H3F3B	id : 3021	-0.884292	10.0955	-6.97094	2.26272e-08	1.95645e-06	9.12672
Hs::BC093070P01054	ASRGL1	id : 80150	1.09352	8.36292	6.96957	2.27256e-08	1.96301e-06	9.12247
Hs::NM_181836P02715	TMED7	id : 51014	-1.36015	8.83755	-6.96818	2.28264e-08	1.96977e-06	9.11815
Hs::NM_006026P00608	H1FX	id : 8971	0.975966	9.244	6.96543	2.30265e-08	1.98388e-06	9.10961
Hs::NM_003769P00522	SRSF9	id : 8683	-0.604152	13.9014	-6.96531	2.30355e-08	1.98388e-06	9.10923
Hs::NM_015997P01858	RRNAD1	id : 51093	0.994675	8.54994	6.96182	2.32922e-08	2.00401e-06	9.09839
Hs::NM_201556P01022		NA	-0.901143	11.29	-6.96083	2.33658e-08	2.00836e-06	9.0953
Hs::BC009566P01953	TAF9B	id : 51616	-0.827469	9.0723	-6.96039	2.33982e-08	2.00916e-06	9.09395
Hs::NM_016565P00501	CHCHD8	id : 51287	0.712797	12.889	6.95796	2.35798e-08	2.02196e-06	9.08639
Hs::NM_022171P01561	TCTA	id : 6988	1.15043	8.53202	6.95771	2.35978e-08	2.02196e-06	9.08564
Hs::NM_001009877P01936	BRD9	id : 65980	-0.943948	11.0444	-6.95736	2.36244e-08	2.02196e-06	9.08454
Hs::NM_001785P00630	CDA	id : 978	-0.847077	10.6672	-6.95677	2.36686e-08	2.02196e-06	9.08271
Hs::BC065741P00753	RPUSD3	id : 285367	0.919751	10.7156	6.95654	2.36862e-08	2.02196e-06	9.08199
Hs::NM_016565P00486	CHCHD8	id : 51287	0.56135	13.1699	6.95653	2.36867e-08	2.02196e-06	9.08197
Hs::NM_033661P01310	WDR4	id : 10785	-0.878814	10.9337	-6.95422	2.38612e-08	2.03288e-06	9.07479
Hs::NM_018370P02465	DRAM1	id : 55332	-1.27745	8.75156	-6.95422	2.38614e-08	2.03288e-06	9.07478
Hs::NM_025080P00978	ASRGL1	id : 80150	0.910843	8.43469	6.95303	2.39512e-08	2.03854e-06	9.07111
Hs::XM_931237P01712		NA	0.818669	9.63642	6.9503	2.416e-08	2.0543e-06	9.06262
Hs::NM_147184P00948	TP53I3	id : 9540	0.871993	9.24427	6.94608	2.44862e-08	2.08001e-06	9.0495
Hs::NM_005600P01019	NIT1	id : 4817	0.878188	8.86245	6.94397	2.46509e-08	2.09196e-06	9.04295
Hs::AY943857P00616	DHRS4L2	id : 317749	0.794804	10.1023	6.9414	2.48528e-08	2.10704e-06	9.03497
Hs::BC040224P00802	AK4	id : 205	-0.816189	12.0727	-6.94008	2.49573e-08	2.11243e-06	9.03087
Hs::NM_012088P00554	PGLS	id : 25796	1.01478	10.1294	6.93999	2.49649e-08	2.11243e-06	9.03057
Hs::BC022429P00081	LYRM7	id : 90624	-0.858166	9.97729	-6.93878	2.50605e-08	2.11846e-06	9.02683
Hs::BC067815P00557	CNO	id : 55330	1.02931	9.60621	6.93744	2.51673e-08	2.12366e-06	9.02268
Hs::NM_021914P02208	CFL2	id : 1073	0.942359	9.21857	6.9367	2.52266e-08	2.12366e-06	9.02037
Hs::NM_012437P00427	SNAPIN	id : 23557	0.652721	11.837	6.9366	2.52345e-08	2.12366e-06	9.02007
Hs::AK075539P01029	BACE2	id : 25825	-0.813183	12.4657	-6.93652	2.52409e-08	2.12366e-06	9.01982
Hs::NM_199184P00716	C6orf108	id : 10591	0.525276	13.6698	6.93649	2.5244e-08	2.12366e-06	9.0197
Hs::NM_006335P00914	TIMM17A	id : 10440	-0.907183	12.9635	-6.93549	2.53237e-08	2.12832e-06	9.01662
Hs::NM_001014999P00973	SLX1A	id : 548593	-0.843619	10.1122	-6.93493	2.53692e-08	2.13009e-06	9.01486
Hs::CR599184P01125	PEX10	id : 5192	0.910809	8.28976	6.93445	2.54078e-08	2.13078e-06	9.01337
Hs::XM_934849P02786		NA	-0.967784	8.22645	-6.93422	2.54264e-08	2.13078e-06	9.01266
Hs::NM_005559P08957	LAMA1	id : 284217	-1.321	12.3562	-6.9336	2.54768e-08	2.13295e-06	9.01072
Hs::NM_002782P01193	PSG6	id : 5675	-1.87601	6.75032	-6.92462	2.62138e-08	2.19254e-06	8.98284
Hs::NM_016174P02232	CERCAM	id : 51148	1.2199	8.31918	6.9197	2.66273e-08	2.22499e-06	8.96753
Hs::NM_144654P00414	C9orf116	id : 138162	0.85817	9.28315	6.9182	2.67545e-08	2.23348e-06	8.96287
Hs::XM_931046P00721		NA	1.43339	13.6886	6.91585	2.69547e-08	2.24804e-06	8.95558
Hs::NM_015461P04243	ZNF521	id : 25925	0.927523	9.14417	6.91418	2.70983e-08	2.2557e-06	8.95038
Hs::BC101382P01850	LOC153684	id : 153684	1.03902	7.67249	6.91418	2.70984e-08	2.2557e-06	8.95038
Hs::NM_005981P00888	TSPAN31	id : 6302	0.901946	9.14529	6.91281	2.72167e-08	2.26338e-06	8.94612
Hs::BC038830P00283	SNF8	id : 11267	0.691618	12.258	6.91163	2.73187e-08	2.2697e-06	8.94246
Hs::XM_498810P00497		NA	0.99901	8.64355	6.91037	2.7429e-08	2.27668e-06	8.93852
Hs::NM_006931P03179	SLC2A3	id : 6515	-1.42691	10.2178	-6.90685	2.77373e-08	2.30008e-06	8.92759
Hs::BC026303P00782	BZW1	id : 9689	-1.06181	11.3167	-6.89781	2.8546e-08	2.36489e-06	8.89949
Hs::NM_001004067P02851	NOMO3	id : 408050	-1.02944	8.83368	-6.89527	2.87772e-08	2.38016e-06	8.8916
Hs::NM_001031728P00993		NA	1.15794	8.16027	6.89519	2.8785e-08	2.38016e-06	8.89134
Hs::NM_023078P02139	PYCRL	id : 65263	1.02196	8.71106	6.89308	2.89787e-08	2.39391e-06	8.88478
Hs::AJ245661P03420	MSH5-C6ORF26	id : 100532732	0.985812	8.13057	6.89262	2.90214e-08	2.39516e-06	8.88334
Hs::NM_004246P01016	GLP2R	id : 9340	-1.31564	7.85707	-6.89148	2.91263e-08	2.40154e-06	8.87981
Hs::NM_052932P02012	TMEM123	id : 114908	-0.99221	10.1883	-6.88817	2.94349e-08	2.42382e-06	8.8695
Hs::BC009808P02535	NBR1	id : 4077	0.785972	9.43413	6.88798	2.94521e-08	2.42382e-06	8.86893
Hs::NM_153813P03278	ZFPM1	id : 161882	1.08133	8.07744	6.88647	2.95938e-08	2.43317e-06	8.86424
Hs::NM_024054P01718	C7orf25	id : 79020	0.933756	9.6987	6.88414	2.98145e-08	2.44901e-06	8.85697
Hs::BC015940P00717	NT5E	id : 4907	-1.09036	7.4698	-6.88338	2.98861e-08	2.45258e-06	8.85463
Hs::NM_019556P01628	MOSPD1	id : 56180	-1.14802	9.6518	-6.88127	3.00881e-08	2.46683e-06	8.84804
Hs::BC020257P02266	NF2	id : 4771	-0.884008	8.53976	-6.87908	3.02978e-08	2.48168e-06	8.84125
Hs::BX648845P02351	NFIB	id : 4781	0.811611	10.8295	6.87674	3.05247e-08	2.49792e-06	8.83395
Hs::NM_004595P01391	SMS	id : 6611	-0.8204	13.0486	-6.87295	3.08944e-08	2.5258e-06	8.82218
Hs::NM_001007254P05277		NA	-1.16145	7.94411	-6.8713	3.10573e-08	2.53627e-06	8.81704
Hs::XM_929511P00287		NA	0.6525	12.8269	6.87106	3.10808e-08	2.53627e-06	8.8163
Hs::BC060766P02991	SLC2A14	id : 144195	-1.40387	10.2253	-6.8706	3.11267e-08	2.53666e-06	8.81486
Hs::NM_130898P01074	CREB3L4	id : 148327	1.234	7.65593	6.87042	3.11438e-08	2.53666e-06	8.81432
Hs::NM_012105P01535	BACE2	id : 25825	-0.885038	12.4235	-6.86703	3.14816e-08	2.56178e-06	8.80377
Hs::BC030830P01509	CD83	id : 9308	-1.13293	10.1054	-6.86509	3.16768e-08	2.5739e-06	8.79772
Hs::BC000581P00659	SEPW1	id : 6415	-0.760737	12.459	-6.86496	3.16897e-08	2.5739e-06	8.79733
Hs::NM_014145P00755	C20orf30	id : 29058	0.788606	10.3813	6.86179	3.20109e-08	2.59635e-06	8.78747
Hs::BC101383P01542	LOC153684	id : 153684	1.1077	7.69667	6.86165	3.20258e-08	2.59635e-06	8.78701
Hs::BC000769P00605	C7orf25	id : 79020	0.848936	8.94153	6.86036	3.21571e-08	2.60458e-06	8.78301
Hs::BC029796P00794	C5orf55	id : 116349	1.23203	8.61242	6.85957	3.2238e-08	2.6087e-06	8.78055
Hs::NM_025207P01615	FLAD1	id : 80308	0.735673	9.71437	6.85795	3.24044e-08	2.61973e-06	8.77552
Hs::NM_001033678P00767	TRPT1	id : 83707	0.957693	8.76605	6.85677	3.25269e-08	2.62719e-06	8.77183
Hs::AK023030P01147	JMJD4	id : 65094	1.03226	9.25453	6.85638	3.25674e-08	2.62803e-06	8.77061
Hs::NM_144772P00531	APOA1BP	id : 128240	0.659731	12.4759	6.85369	3.28474e-08	2.64817e-06	8.76224
Hs::NM_033625P00533	RPL34	id : 6164	0.75793	10.3759	6.85093	3.31364e-08	2.669e-06	8.75368
Hs::BC004155P00189	RNF5	id : 6048	0.789121	10.831	6.85029	3.32042e-08	2.67198e-06	8.75168
Hs::AY775289P00500	PRMT1	id : 3276	-0.796516	12.8004	-6.84834	3.34107e-08	2.68415e-06	8.74562
Hs::AB029331P02006	CCHCR1	id : 54535	1.13079	8.24076	6.84828	3.3417e-08	2.68415e-06	8.74543
Hs::NM_014315P01405	KLHDC2	id : 23588	0.706132	10.318	6.8447	3.38e-08	2.71241e-06	8.73429
Hs::NM_199250P01280	C19orf48	id : 84798	0.755518	11.3801	6.84438	3.38347e-08	2.71269e-06	8.73328
Hs::NM_033120P01598	NKD2	id : 85409	-1.23115	8.25273	-6.84215	3.40761e-08	2.72954e-06	8.72633
Hs::NM_017528P00590	WBSCR22	id : 114049	-0.655229	13.1403	-6.83955	3.43591e-08	2.74967e-06	8.71825
Hs::NM_003548P00190	HIST2H4A	id : 8370	0.949967	10.3534	6.8389	3.443e-08	2.75031e-06	8.71623
Hs::NM_000876P07868	IGF2R	id : 3482	-0.884147	10.1534	-6.83879	3.44426e-08	2.75031e-06	8.71587
Hs::BC109216P01624	MTRR	id : 4552	-1.21499	8.82238	-6.83861	3.44617e-08	2.75031e-06	8.71533
Hs::BC042755P02412	RGS2	id : 5997	-1.15986	9.90793	-6.83463	3.49017e-08	2.78287e-06	8.70292
Hs::NM_017528P00882	WBSCR22	id : 114049	-0.700088	12.8147	-6.82986	3.54352e-08	2.82175e-06	8.68809
Hs::NM_080649P00605	APEX1	id : 328	0.655742	11.8783	6.82969	3.54541e-08	2.82175e-06	8.68757
Hs::NM_002923P00564	RGS2	id : 5997	-1.03167	9.78788	-6.82839	3.5602e-08	2.83092e-06	8.6835
Hs::NM_001040034P00864	CD63	id : 967	-0.893053	14.2769	-6.82715	3.57428e-08	2.83953e-06	8.67964
Hs::NM_001018054P02874	LRP8	id : 7804	-0.973732	8.45133	-6.82665	3.57993e-08	2.84143e-06	8.6781
Hs::NM_199414P01790	PRC1	id : 9055	-0.940053	9.27512	-6.82468	3.60253e-08	2.85676e-06	8.67194
Hs::BC000832P00838	RNF113A	id : 7737	0.602491	11.2795	6.8228	3.62409e-08	2.87124e-06	8.66611
Hs::NM_014188P00802	SSU72	id : 29101	0.656795	11.8594	6.82199	3.63348e-08	2.87606e-06	8.66358
Hs::NM_001014763P00844	ETFB	id : 2109	0.573311	12.6771	6.82081	3.64711e-08	2.88274e-06	8.65992
Hs::AK223315P01351	CD83	id : 9308	-1.14115	9.89371	-6.82069	3.64853e-08	2.88274e-06	8.65953
Hs::NM_024860P00813	SETD6	id : 79918	0.691123	9.88738	6.8203	3.65308e-08	2.88371e-06	8.65832
Hs::XM_928231P02159		NA	0.606542	11.8302	6.81749	3.68584e-08	2.90694e-06	8.64959
Hs::NM_022061P00579	MRPL17	id : 63875	0.67207	13.8447	6.8147	3.71885e-08	2.93032e-06	8.64087
Hs::NM_003234P04728	TFRC	id : 7037	-0.985879	13.422	-6.81206	3.75022e-08	2.95236e-06	8.63266
Hs::XM_928661P00069		NA	0.768217	13.659	6.81112	3.76138e-08	2.95848e-06	8.62975
Hs::BC008070P00750	SSU72	id : 29101	0.583421	11.8591	6.81084	3.76483e-08	2.95851e-06	8.62885
Hs::AB085901P02064	MCF2	id : 4168	-1.19108	7.82206	-6.80892	3.78788e-08	2.97395e-06	8.62289
Hs::NM_018075P01349	ANO10	id : 55129	-1.13234	7.00875	-6.80674	3.81426e-08	2.99196e-06	8.6161
Hs::NM_002454P02493	MTRR	id : 4552	-1.2103	9.5221	-6.80646	3.81772e-08	2.99198e-06	8.61521
Hs::NM_030928P01704	CDT1	id : 81620	0.941515	8.27162	6.80454	3.84109e-08	3.00759e-06	8.60925
Hs::NM_014033P03186	METTL7A	id : 25840	0.922585	10.6296	6.80329	3.85642e-08	3.01688e-06	8.60535
Hs::BC044911P00575	LOC147727	id : 147727	1.26884	9.60415	6.80173	3.87566e-08	3.02921e-06	8.60048
Hs::NM_080748P00315	ROMO1	id : 140823	0.60909	13.5377	6.79947	3.90362e-08	3.04585e-06	8.59346
Hs::NM_002201P00403	ISG20	id : 3669	-1.05159	10.4201	-6.79944	3.90394e-08	3.04585e-06	8.59338
Hs::BC112162P00179	POLR2G	id : 5436	0.795636	10.3181	6.79657	3.9398e-08	3.06871e-06	8.58444
Hs::BC065545P02609	ADARB1	id : 104	-1.11382	8.96619	-6.79635	3.94267e-08	3.06871e-06	8.58372
Hs::BC009244P00791	IDH2	id : 3418	1.19177	9.00278	6.79625	3.94382e-08	3.06871e-06	8.58344
Hs::NM_001293P01059	CLNS1A	id : 1207	-0.651802	12.7067	-6.79532	3.95551e-08	3.07506e-06	8.58054
Hs::BC004155P00216	RNF5	id : 6048	0.873157	10.3021	6.79292	3.98597e-08	3.09597e-06	8.57304
Hs::BC015940P00524	NT5E	id : 4907	-1.05467	7.47016	-6.7916	4.00268e-08	3.10618e-06	8.56895
Hs::BC103901P00879	GPS2	id : 2874	1.01703	9.68371	6.79041	4.01798e-08	3.11528e-06	8.56522
Hs::BC012595P00406	BET1	id : 10282	0.675591	10.9475	6.789	4.03598e-08	3.12198e-06	8.56085
Hs::NM_005585P01855	SMAD6	id : 4091	0.947154	8.54229	6.78891	4.03721e-08	3.12198e-06	8.56056
Hs::NM_005506P04565	SCARB2	id : 950	-0.758911	10.4801	-6.78889	4.03739e-08	3.12198e-06	8.56051
Hs::NM_021065P00326	HIST1H2AD	id : 3013	0.704394	9.96628	6.78846	4.04294e-08	3.1235e-06	8.55917
Hs::AK075079P01155		NA	-1.52875	7.58615	-6.78663	4.06656e-08	3.13896e-06	8.55347
Hs::NM_148178P00128	C9orf23	id : 138716	0.841702	10.6324	6.78193	4.12802e-08	3.18358e-06	8.53881
Hs::BC066310P00181	ATP5J	id : 522	-0.845515	14.1829	-6.78117	4.13792e-08	3.1884e-06	8.53646
Hs::BC000426P00604	H1FX	id : 8971	0.984158	9.47821	6.77856	4.17257e-08	3.21225e-06	8.52831
Hs::BC043416P01976	MAN2A1	id : 4124	-0.788735	10.6984	-6.77759	4.18544e-08	3.21931e-06	8.5253
Hs::NM_001605P02535	AARS	id : 16	0.957621	10.0931	6.77415	4.23161e-08	3.25195e-06	8.51457
Hs::BC032324P00835	HIBADH	id : 11112	0.627123	11.1137	6.77281	4.2497e-08	3.26298e-06	8.5104
Hs::NM_000434P01299	NEU1	id : 4758	0.873286	9.78448	6.77163	4.26573e-08	3.2724e-06	8.50672
Hs::NM_005644P00246	TAF12	id : 6883	0.862237	9.51737	6.76795	4.31605e-08	3.30809e-06	8.49525
Hs::NM_013363P01152	PCOLCE2	id : 26577	-0.819231	11.0386	-6.76683	4.33145e-08	3.31697e-06	8.49177
Hs::BC038505P03566	BAG4	id : 9530	-1.06636	8.04503	-6.76598	4.3432e-08	3.32304e-06	8.48912
Hs::NM_182678P00729	UBE2E3	id : 10477	0.790931	10.2176	6.76273	4.38849e-08	3.35475e-06	8.47898
Hs::BC108717P01143	CCDC28A	id : 25901	1.05302	8.74764	6.75927	4.43713e-08	3.38895e-06	8.4682
Hs::NM_152740P00949	HIBADH	id : 11112	0.591588	11.3314	6.75577	4.48693e-08	3.42399e-06	8.45729
Hs::BC006005P00313	USE1	id : 55850	0.809481	9.55313	6.75205	4.54036e-08	3.46173e-06	8.44572
Hs::NM_020164P00119	ASPH	id : 444	-1.20119	11.3102	-6.74971	4.57436e-08	3.4836e-06	8.43842
Hs::NM_173797P02284	PAPD4	id : 167153	-0.887912	9.34325	-6.74953	4.57705e-08	3.4836e-06	8.43785
Hs::BC002627P01387	HAGH	id : 3029	0.754241	10.4399	6.74513	4.64166e-08	3.52922e-06	8.42414
Hs::NM_131916P00984		NA	-1.2251	9.75569	-6.7449	4.6451e-08	3.52922e-06	8.42342
Hs::NM_001673P01535	ASNS	id : 440	0.944042	10.5409	6.74376	4.66208e-08	3.5349e-06	8.41985
Hs::NM_017786P02937	SYBU	id : 55638	1.05899	9.72795	6.74355	4.66508e-08	3.5349e-06	8.41922
Hs::NM_017953P02227	ZNHIT6	id : 54680	-0.804571	10.8714	-6.74348	4.66617e-08	3.5349e-06	8.41899
Hs::NM_015506P01349	MMACHC	id : 25974	0.999269	8.25078	6.74317	4.67085e-08	3.5349e-06	8.41801
Hs::BC000803P00748	SLX1B	id : 79008	-0.768982	9.97484	-6.74303	4.67287e-08	3.5349e-06	8.41759
Hs::BC038673P03065	C9orf100	id : 84904	1.25647	8.57464	6.74221	4.68517e-08	3.54112e-06	8.41502
Hs::NM_018466P00399	ALG13	id : 79868	-0.866283	10.3373	-6.74067	4.7081e-08	3.55537e-06	8.41025
Hs::NM_006833P00419	COPS6	id : 10980	0.626359	12.317	6.73771	4.75278e-08	3.586e-06	8.40101
Hs::NM_016558P00045	SCAND1	id : 51282	1.05292	7.68692	6.73715	4.76128e-08	3.58787e-06	8.39927
Hs::NM_006833P00603	COPS6	id : 10980	0.632166	12.612	6.73701	4.7635e-08	3.58787e-06	8.39881
Hs::NM_018035P00290	ATP5SL	id : 55101	0.856257	9.57741	6.72987	4.87323e-08	3.66734e-06	8.37654
Hs::NM_006931P02780	SLC2A3	id : 6515	-1.15489	9.30655	-6.72847	4.89493e-08	3.6805e-06	8.3722
Hs::NM_024527P01978	ABHD8	id : 79575	1.02132	8.1	6.72334	4.97573e-08	3.73802e-06	8.35619
Hs::L25616P03274	KTN1	id : 3895	0.927676	11.1063	6.72214	4.99476e-08	3.74908e-06	8.35246
Hs::NM_015509P02038	NECAP1	id : 25977	0.824519	8.8339	6.72158	5.00379e-08	3.75263e-06	8.3507
Hs::NM_003509P00344	HIST1H2AI	id : 8329	1.04975	9.19537	6.71395	5.12698e-08	3.8417e-06	8.32692
Hs::BC071963P01178	F8A3	id : 474384	0.676979	10.7774	6.71328	5.13792e-08	3.84613e-06	8.32483
Hs::BC045764P04994	HEATR5A	id : 25938	-0.875631	8.24896	-6.71305	5.14172e-08	3.84613e-06	8.32411
Hs::AK131233P02008	NFIB	id : 4781	0.766178	10.8311	6.71255	5.14993e-08	3.84897e-06	8.32255
Hs::NM_000791P02648	DHFR	id : 1719	0.801885	10.2112	6.71206	5.15798e-08	3.85167e-06	8.32102
Hs::NM_002514P01031	NOV	id : 4856	-0.954048	8.00491	-6.7113	5.17049e-08	3.85771e-06	8.31865
Hs::NM_001017369P01543	SC4MOL	id : 6307	-1.21594	10.883	-6.70983	5.19485e-08	3.87256e-06	8.31406
Hs::XM_496783P00119		NA	0.594829	14.6049	6.70842	5.21819e-08	3.88664e-06	8.30968
Hs::BC037169P02321	PLOD2	id : 5352	-0.913311	10.6904	-6.70656	5.24922e-08	3.90641e-06	8.30388
Hs::NM_001003701P00742	ATP5J	id : 522	-0.934623	14.2997	-6.70434	5.28664e-08	3.92726e-06	8.29694
Hs::BC108736P01503	MYO10	id : 4651	0.838943	8.55573	6.70429	5.28739e-08	3.92726e-06	8.2968
Hs::NM_024091P01109	FASTKD3	id : 79072	0.773738	9.95409	6.70409	5.29077e-08	3.92726e-06	8.29617
Hs::BC065741P00777	RPUSD3	id : 285367	0.968647	10.0793	6.70353	5.30027e-08	3.92753e-06	8.29442
Hs::BC007364P00899	NMRAL1	id : 57407	0.668274	10.8287	6.70328	5.30456e-08	3.92753e-06	8.29363
Hs::BC038962P00921	CREB3L4	id : 148327	1.20497	8.01641	6.70313	5.30703e-08	3.92753e-06	8.29317
Hs::NM_017528P00702	WBSCR22	id : 114049	-0.682936	13.0861	-6.703	5.30918e-08	3.92753e-06	8.29278
Hs::NM_201400P01008	FAM86A	id : 196483	0.679124	9.78758	6.70116	5.34043e-08	3.94729e-06	8.28704
Hs::BC078177P01921	PNRC2	id : 55629	0.678595	10.4077	6.70033	5.35464e-08	3.95444e-06	8.28444
Hs::AK090498P01447	ASMTL	id : 8623	-0.872616	8.71956	-6.69958	5.36754e-08	3.96061e-06	8.28209
Hs::NM_003129P02218	SQLE	id : 6713	-0.886614	8.91214	-6.69906	5.37649e-08	3.96385e-06	8.28046
Hs::BC092482P01276	GBAP1	id : 2630	0.809202	9.67164	6.69833	5.38894e-08	3.96967e-06	8.2782
Hs::NM_014862P05875	ARNT2	id : 9915	-1.49827	7.34672	-6.69747	5.40373e-08	3.9772e-06	8.27552
Hs::BC020494P00917	BLOC1S2	id : 282991	-0.586543	10.5583	-6.69702	5.4115e-08	3.97956e-06	8.27411
Hs::BC109216P01530	MTRR	id : 4552	-1.21906	8.80037	-6.69498	5.4468e-08	4.00213e-06	8.26776
Hs::BC032811P00257	TFF1	id : 7031	-1.88986	5.95782	-6.69466	5.45251e-08	4.00295e-06	8.26673
Hs::BC047290P01196	SPCS3	id : 60559	-1.31201	7.81932	-6.69424	5.45969e-08	4.00484e-06	8.26545
Hs::NM_181836P02265	TMED7	id : 51014	-1.38665	8.63044	-6.69352	5.47227e-08	4.01069e-06	8.2632
Hs::AY634312P00356	CDA	id : 978	-0.94572	10.6459	-6.69187	5.5012e-08	4.0285e-06	8.25804
Hs::BC000899P00736	BET1	id : 10282	0.74282	10.8666	6.69121	5.51271e-08	4.03355e-06	8.256
Hs::NM_018154P00510	ASF1B	id : 55723	1.06585	9.69935	6.69014	5.53166e-08	4.04401e-06	8.25264
Hs::BC039879P00655	TRNAU1AP	id : 54952	0.702689	9.87991	6.68977	5.5381e-08	4.04533e-06	8.25151
Hs::NM_020772P03749	NUFIP2	id : 57532	-1.1376	9.82953	-6.68892	5.55316e-08	4.05292e-06	8.24885
Hs::AF116664P01263		NA	-0.662192	12.4113	-6.68814	5.567e-08	4.05755e-06	8.24642
Hs::BC095469P00826	CLIC1	id : 1192	-0.491907	13.5817	-6.68804	5.56882e-08	4.05755e-06	8.2461
Hs::NM_207380P04603	C15orf52	id : 388115	1.0343	8.35806	6.68641	5.59787e-08	4.0753e-06	8.24101
Hs::NM_000485P00404	APRT	id : 353	0.853471	13.3374	6.68417	5.63802e-08	4.09856e-06	8.23402
Hs::NM_145870P00672	GSTZ1	id : 2954	0.634294	10.6953	6.6841	5.63923e-08	4.09856e-06	8.23382
Hs::NM_145303P00543		NA	-0.624351	13.3143	-6.6804	5.70638e-08	4.14391e-06	8.22224
Hs::NM_032756P01152	HPDL	id : 84842	1.07338	9.1667	6.67746	5.76016e-08	4.17948e-06	8.21307
Hs::XM_926364P02574		NA	0.767064	9.61384	6.67716	5.76558e-08	4.17992e-06	8.21215
Hs::BC002684P00996	PSME3	id : 10197	-0.705483	11.7743	-6.67446	5.81544e-08	4.21256e-06	8.20374
Hs::XM_928632P02728		NA	-1.18982	8.35021	-6.67296	5.84339e-08	4.22929e-06	8.19905
Hs::NM_018106P00656	ZDHHC4	id : 55146	0.737361	9.85669	6.6721	5.85957e-08	4.23708e-06	8.19635
Hs::BC039715P00988	ANKRD10	id : 55608	-0.866017	9.83939	-6.67186	5.86388e-08	4.23708e-06	8.19563
Hs::NM_002280P00606	KRT35	id : 3886	0.578613	12.8527	6.66906	5.91666e-08	4.27167e-06	8.18687
Hs::BC109371P00432	BLVRB	id : 645	0.683657	11.8524	6.66874	5.92266e-08	4.27246e-06	8.18588
Hs::NM_003225P00273	TFF1	id : 7031	-2.04006	5.96253	-6.66803	5.93612e-08	4.27862e-06	8.18366
Hs::NM_001008487P01914	SLC41A3	id : 54946	-0.982734	9.70145	-6.66771	5.94211e-08	4.2794e-06	8.18267
Hs::BC007293P01120	HPDL	id : 84842	0.935025	9.12158	6.66638	5.96744e-08	4.29409e-06	8.17851
Hs::AK095492P01818	HMGCS1	id : 3157	-0.938285	10.2251	-6.66577	5.97917e-08	4.29898e-06	8.17659
Hs::NM_012151P01198	F8A1	id : 8263	0.717529	11.0988	6.66446	6.00411e-08	4.31335e-06	8.17252
Hs::NM_001815P00338	CEACAM3	id : 1084	-1.35695	6.89912	-6.65722	6.14445e-08	4.41053e-06	8.14994
Hs::M17908P00755	PSG1	id : 5669	-1.23744	7.48997	-6.6563	6.16268e-08	4.41997e-06	8.14704
Hs::NM_182810P00198	ATF4	id : 468	0.791821	13.3329	6.65531	6.18207e-08	4.43023e-06	8.14397
Hs::NM_014214P01027	IMPA2	id : 3613	0.533412	12.7748	6.65386	6.21081e-08	4.44717e-06	8.13943
Hs::BC067350P01076	C7orf49	id : 78996	0.844652	9.43378	6.65347	6.2186e-08	4.44908e-06	8.13821
Hs::XM_497365P00241		NA	0.935534	11.9387	6.65292	6.22949e-08	4.45079e-06	8.1365
Hs::NM_004616P00846	TSPAN8	id : 7103	1.17652	7.93491	6.65283	6.2312e-08	4.45079e-06	8.13623
Hs::NM_144772P00665	APOA1BP	id : 128240	0.625537	12.264	6.64999	6.28807e-08	4.48773e-06	8.12735
Hs::NM_006415P01392	SPTLC1	id : 10558	-0.863681	9.84636	-6.64582	6.3723e-08	4.54411e-06	8.11434
Hs::NM_003761P00229	VAMP8	id : 8673	0.646313	12.3534	6.64396	6.41024e-08	4.56743e-06	8.10854
Hs::NM_002627P01996	PFKP	id : 5214	-0.73641	12.137	-6.64251	6.43997e-08	4.58486e-06	8.10401
Hs::NM_012423P00713	RPL13A	id : 23521	1.21701	14.2019	6.64151	6.46055e-08	4.59575e-06	8.1009
Hs::NM_017634P02446	KCTD9	id : 54793	-1.05068	8.46585	-6.63981	6.49588e-08	4.61711e-06	8.09556
Hs::BC106894P00491	APRT	id : 353	0.945433	11.7375	6.63874	6.51808e-08	4.62765e-06	8.09223
Hs::BC108717P01012	CCDC28A	id : 25901	1.11803	8.16432	6.63858	6.52133e-08	4.62765e-06	8.09174
Hs::XM_934732P00612		NA	-0.912121	9.94829	-6.63788	6.53598e-08	4.63426e-06	8.08955
Hs::AK125329P03744	C15orf52	id : 388115	0.942475	7.77891	6.6365	6.56491e-08	4.64983e-06	8.08523
Hs::NM_015878P03925	AZIN1	id : 51582	-0.670409	10.8544	-6.63632	6.56862e-08	4.64983e-06	8.08468
Hs::NM_003404P02894	YWHAB	id : 7529	-0.853022	11.7979	-6.63115	6.67789e-08	4.72334e-06	8.06855
Hs::XM_925816P00228		NA	-0.994385	9.92229	-6.63071	6.68738e-08	4.72622e-06	8.06716
Hs::NM_032910P00420		NA	1.14625	8.61667	6.62779	6.74994e-08	4.76656e-06	8.05806
Hs::BC063874P01686	CEBPA	id : 1050	1.04424	7.72098	6.62704	6.76616e-08	4.77415e-06	8.05571
Hs::NM_018288P01053	PHF10	id : 55274	-0.722057	10.6593	-6.62642	6.77957e-08	4.77973e-06	8.05378
Hs::BC046160P00999	PON2	id : 5445	-0.617006	12.5512	-6.62506	6.80915e-08	4.7967e-06	8.04952
Hs::U12767P04758	NR4A3	id : 8013	-1.50253	7.93884	-6.62465	6.81813e-08	4.79915e-06	8.04823
Hs::XM_931237P01680		NA	0.871152	9.69399	6.62223	6.87107e-08	4.8321e-06	8.04067
Hs::NM_005320P00321	HIST1H1D	id : 3007	0.924048	8.55486	6.622	6.87604e-08	4.8321e-06	8.03997
Hs::BC014314P00446	HAX1	id : 10456	0.538768	12.8621	6.62169	6.88277e-08	4.83292e-06	8.03901
Hs::NM_144988P00186	ALG14	id : 199857	0.994909	10.0567	6.61713	6.98383e-08	4.89994e-06	8.02476
Hs::BC012367P00268	MAL2	id : 114569	1.16113	9.1882	6.61638	7.00049e-08	4.90767e-06	8.02243
Hs::BX648845P02497	NFIB	id : 4781	0.760862	9.91206	6.61034	7.13709e-08	4.99941e-06	8.00354
Hs::NM_153689P03571	C2orf69	id : 205327	-0.819489	10.2855	-6.60933	7.16011e-08	5.0115e-06	8.00039
Hs::XM_934809P01659		NA	0.559303	11.5879	6.60787	7.1935e-08	5.03082e-06	7.99585
Hs::BC100931P00601	APOA1BP	id : 128240	0.72552	12.9357	6.6027	7.31338e-08	5.11056e-06	7.97969
Hs::NM_080430P00201	SELM	id : 140606	-0.7775	10.6799	-6.59865	7.40871e-08	5.17303e-06	7.96703
Hs::NM_000098P02345	CPT2	id : 1376	0.7509	9.59331	6.59593	7.47317e-08	5.21147e-06	7.95856
Hs::NM_022783P01121	DEPTOR	id : 64798	1.39293	7.50722	6.59583	7.47573e-08	5.21147e-06	7.95823
Hs::NM_003032P03140	ST6GAL1	id : 6480	-0.975058	7.0736	-6.59395	7.52061e-08	5.23856e-06	7.95238
Hs::NM_178324P00387	SPTLC1	id : 10558	-0.874575	9.03195	-6.59149	7.58014e-08	5.2758e-06	7.94467
Hs::NM_005720P00178	ARPC1B	id : 10095	-0.661803	11.6439	-6.58739	7.67998e-08	5.34102e-06	7.93188
Hs::NM_004694P01415	SLC16A6	id : 9120	-1.09103	9.00167	-6.58561	7.72391e-08	5.36728e-06	7.92631
Hs::NM_080596P00167	HIST1H2AH	id : 85235	0.758723	9.938	6.58364	7.77269e-08	5.39688e-06	7.92015
Hs::NM_004881P01297	TP53I3	id : 9540	0.881707	9.21926	6.58187	7.8167e-08	5.42311e-06	7.91463
Hs::BC068098P00696	SFT2D2	id : 375035	1.28777	7.5106	6.58062	7.84804e-08	5.44052e-06	7.91072
Hs::BC030242P01796	TYSND1	id : 219743	1.0062	9.08157	6.58011	7.86095e-08	5.44513e-06	7.90911
Hs::NM_023007P01130	JMJD4	id : 65094	0.948233	8.20277	6.57895	7.89011e-08	5.46099e-06	7.90549
Hs::NM_006570P00729	RRAGA	id : 10670	0.897179	10.4587	6.57692	7.94152e-08	5.4922e-06	7.89915
Hs::NM_030929P01358	KAZALD1	id : 81621	0.971464	7.42047	6.57591	7.96708e-08	5.5055e-06	7.89601
Hs::XM_934732P00558		NA	-0.763487	9.88141	-6.57423	8.01008e-08	5.53083e-06	7.89074
Hs::NM_004083P00621	DDIT3	id : 1649	0.858266	9.32993	6.57155	8.07894e-08	5.57396e-06	7.88238
Hs::NM_001009925P00524	C20orf30	id : 29058	0.819094	10.3884	6.56914	8.14146e-08	5.60761e-06	7.87484
Hs::NM_018126P02240	TMEM33	id : 55161	-0.886014	8.53653	-6.56895	8.14623e-08	5.60761e-06	7.87427
Hs::NM_000793P05223	DIO2	id : 1734	1.08078	7.58047	6.56892	8.14704e-08	5.60761e-06	7.87417
Hs::NM_015834P03432	ADARB1	id : 104	-1.09921	11.399	-6.56778	8.17688e-08	5.62371e-06	7.8706
Hs::BC039715P01022	ANKRD10	id : 55608	-0.821368	10.153	-6.56703	8.19649e-08	5.63274e-06	7.86826
Hs::NM_144988P00361	ALG14	id : 199857	1.14938	10.4356	6.5655	8.23668e-08	5.65589e-06	7.86348
Hs::NM_002781P01011	PSG5	id : 5673	-1.80386	7.11436	-6.56263	8.31266e-08	5.70357e-06	7.8545
Hs::BC011986P00515	TAF12	id : 6883	0.83165	9.54215	6.56099	8.35629e-08	5.72899e-06	7.84939
Hs::NM_001912P00873	CTSL1	id : 1514	-0.694953	12.2284	-6.55902	8.40912e-08	5.76067e-06	7.84323
Hs::NM_021066P00167	HIST1H2AJ	id : 8331	0.89093	10.5521	6.55872	8.41724e-08	5.76171e-06	7.84228
Hs::BC026303P01038	BZW1	id : 9689	-1.01314	11.8934	-6.55775	8.44336e-08	5.77504e-06	7.83925
Hs::BC090889P02841	AHNAK2	id : 113146	1.20786	10.269	6.55558	8.50205e-08	5.81063e-06	7.83248
Hs::NM_005720P00774	ARPC1B	id : 10095	-0.643995	11.8439	-6.55455	8.53e-08	5.82515e-06	7.82928
Hs::NM_001206P04132	KLF9	id : 687	-0.953982	8.59718	-6.55327	8.56504e-08	5.84355e-06	7.82527
Hs::NM_001069P01502	TUBB2A	id : 7280	-0.959674	11.6148	-6.55307	8.57054e-08	5.84355e-06	7.82464
Hs::NM_173582P08136	PGM2L1	id : 283209	-1.41156	8.26201	-6.55283	8.57708e-08	5.84355e-06	7.8239
Hs::XM_372926P00148		NA	0.639223	14.4441	6.55149	8.61389e-08	5.86404e-06	7.81971
Hs::BC016180P00608	AK4	id : 205	-0.760852	11.7969	-6.54792	8.71291e-08	5.92682e-06	7.80854
Hs::BC033086P01778	TCF19	id : 6941	1.09216	8.05402	6.54676	8.74512e-08	5.94409e-06	7.80493
Hs::NM_013363P00820	PCOLCE2	id : 26577	-0.811753	10.7889	-6.54492	8.79693e-08	5.97464e-06	7.79916
Hs::NM_024040P00806	CUEDC2	id : 79004	0.669126	11.7546	6.54287	8.85466e-08	6.00916e-06	7.79277
Hs::AB158503P00733	FHL2	id : 2274	-0.855971	11.5422	-6.54254	8.86415e-08	6.01048e-06	7.79172
Hs::BC010653P01759	SC4MOL	id : 6307	-1.11382	9.91552	-6.54228	8.87145e-08	6.01048e-06	7.79091
Hs::NM_023930P01189	KCTD14	id : 65987	1.02989	8.08724	6.54187	8.88298e-08	6.01048e-06	7.78965
Hs::BC001285P00877	ENOSF1	id : 55556	0.678161	10.5022	6.54176	8.88619e-08	6.01048e-06	7.78929
Hs::NM_148178P00318	C9orf23	id : 138716	0.834343	10.2256	6.54159	8.89112e-08	6.01048e-06	7.78875
Hs::NM_033224P07821	PURB	id : 5814	0.857124	8.63701	6.53983	8.94113e-08	6.0396e-06	7.78327
Hs::NM_000713P00654	BLVRB	id : 645	0.720912	12.0537	6.53672	9.03066e-08	6.09534e-06	7.77353
Hs::BC002649P00565	HIST1H1C	id : 3006	1.14401	12.3509	6.53427	9.10156e-08	6.13844e-06	7.76589
Hs::BC026104P01947	PDCD4	id : 27250	0.752983	12.1545	6.5336	9.12113e-08	6.14688e-06	7.76379
Hs::AL136717P02463	ANKRD13C	id : 81573	-0.894501	8.82004	-6.53282	9.14396e-08	6.1528e-06	7.76134
Hs::AK001463P00812	ANTXR1	id : 84168	-0.793049	11.0479	-6.53282	9.14405e-08	6.1528e-06	7.76133
Hs::BC068537P01335	SPTLC1	id : 10558	-0.883054	9.93615	-6.52982	9.23202e-08	6.2072e-06	7.75198
Hs::NM_201598P00845	FAM86A	id : 196483	0.648863	9.61373	6.52854	9.26988e-08	6.22784e-06	7.74798
Hs::NM_003129P01613	SQLE	id : 6713	-0.985294	8.36689	-6.52541	9.36315e-08	6.28566e-06	7.73819
Hs::NM_001006640P00605	TCEAL1	id : 9338	0.711499	10.1896	6.52511	9.37231e-08	6.28696e-06	7.73724
Hs::BC019221P01628	FAM122B	id : 159090	-1.07914	7.82452	-6.52278	9.44229e-08	6.32902e-06	7.72997
Hs::AK075539P01127	BACE2	id : 25825	-0.886209	12.6997	-6.52213	9.46198e-08	6.33613e-06	7.72793
Hs::NM_015025P05804	MYT1L	id : 23040	-1.15083	7.13525	-6.52195	9.46744e-08	6.33613e-06	7.72737
Hs::BC013421P00147	SELM	id : 140606	-0.680724	10.6343	-6.52028	9.51827e-08	6.36525e-06	7.72213
Hs::BC044911P00588	LOC147727	id : 147727	1.34706	9.67992	6.51548	9.66526e-08	6.45859e-06	7.70716
Hs::BC007710P01024	SSR1	id : 6745	-0.660057	12.9343	-6.51455	9.69417e-08	6.47294e-06	7.70424
Hs::NM_001002880P01006	CBY1	id : 25776	0.99576	10.0648	6.51352	9.72621e-08	6.48936e-06	7.70101
Hs::NM_002201P00584	ISG20	id : 3669	-1.10921	10.5281	-6.51256	9.75612e-08	6.50433e-06	7.69801
Hs::BC000615P00364	DDA1	id : 79016	-0.74565	9.90424	-6.50945	9.85375e-08	6.5644e-06	7.68828
Hs::BC015771P00400	ISCA2	id : 122961	0.589189	10.2485	6.50894	9.86974e-08	6.57002e-06	7.68669
Hs::AY616183P00565	DHRS4L2	id : 317749	0.696587	9.93502	6.50748	9.91609e-08	6.59096e-06	7.68212
Hs::XM_498717P00129		NA	0.574481	11.2059	6.50747	9.91634e-08	6.59096e-06	7.68209
Hs::NM_003919P00698	SGCE	id : 8910	-0.76142	10.0884	-6.50563	9.97484e-08	6.62479e-06	7.67634
Hs::NM_002372P03711	MAN2A1	id : 4124	-0.862249	8.99482	-6.50442	1.00134e-07	6.64189e-06	7.67257
Hs::XM_499024P00352		NA	0.987077	7.59947	6.50435	1.00158e-07	6.64189e-06	7.67233
Hs::NM_004595P00422	SMS	id : 6611	-0.598511	12.2273	-6.49849	1.02053e-07	6.76236e-06	7.65402
Hs::XM_371074P10528		NA	-1.31415	8.63366	-6.4964	1.02738e-07	6.80258e-06	7.64748
Hs::BC056917P00629	APOA1BP	id : 128240	0.612977	12.3322	6.49513	1.03155e-07	6.825e-06	7.64352
Hs::NM_001008696P00347		NA	0.895833	9.63539	6.49186	1.04242e-07	6.89168e-06	7.63328
Hs::NM_002448P01385	MSX1	id : 4487	-0.753675	10.3874	-6.49142	1.04388e-07	6.89609e-06	7.63191
Hs::NM_178230P00183	PPIAL4A	id : 164022	1.02693	14.5185	6.48854	1.05354e-07	6.95464e-06	7.62291
Hs::BC106036P00487	CHCHD8	id : 51287	0.535121	13.3796	6.48531	1.06448e-07	7.02155e-06	7.61281
Hs::BC050691P00033	DERL1	id : 79139	-0.963962	8.6226	-6.48334	1.07123e-07	7.06073e-06	7.60663
Hs::BC017269P01556	C10orf47	id : 254427	-1.25716	11.9238	-6.48225	1.07498e-07	7.08006e-06	7.60322
Hs::NM_201556P00528		NA	-0.832033	12.0293	-6.48176	1.07667e-07	7.08584e-06	7.60169
Hs::AY616183P00701	DHRS4L2	id : 317749	0.84483	10.2235	6.4813	1.07823e-07	7.09076e-06	7.60027
Hs::BC000894P00093	ACOT13	id : 55856	0.494528	12.4183	6.48069	1.08034e-07	7.09925e-06	7.59836
Hs::BC000832P00712	RNF113A	id : 7737	0.584561	10.9689	6.47968	1.08385e-07	7.11694e-06	7.59519
Hs::BC000510P00680	HSPB1	id : 3315	-0.822955	14.2166	-6.47811	1.08931e-07	7.1372e-06	7.59027
Hs::NM_001005417P01055	B4GALT2	id : 8704	-0.780252	9.56021	-6.4781	1.08933e-07	7.1372e-06	7.59026
Hs::NM_006357P00894	UBE2E3	id : 10477	0.741263	10.1617	6.47808	1.08939e-07	7.1372e-06	7.5902
Hs::BC008070P00580	SSU72	id : 29101	0.652144	11.3117	6.47691	1.09349e-07	7.15867e-06	7.58653
Hs::NM_080649P00679	APEX1	id : 328	0.591879	11.8409	6.47649	1.09498e-07	7.16042e-06	7.58521
Hs::BC108737P00683	HIST1H2BK	id : 85236	-1.00052	12.196	-6.47636	1.0954e-07	7.16042e-06	7.58483
Hs::CR622102P00592	SGCE	id : 8910	-0.767044	10.1236	-6.47564	1.09796e-07	7.17177e-06	7.58255
Hs::NM_181836P02731	TMED7	id : 51014	-1.14556	8.84744	-6.47503	1.10008e-07	7.18019e-06	7.58067
Hs::BC005256P00591	CAV2	id : 858	0.61424	11.0836	6.4733	1.10621e-07	7.21483e-06	7.57523
Hs::NM_004237P01046	TRIP13	id : 9319	-0.855666	12.3077	-6.47273	1.10822e-07	7.22248e-06	7.57346
Hs::NM_000884P01508	IMPDH2	id : 3615	0.60946	12.6055	6.46966	1.11915e-07	7.28831e-06	7.56387
Hs::NM_006913P00701	RNF5	id : 6048	0.689264	10.1246	6.46354	1.14129e-07	7.42694e-06	7.54472
Hs::AK090498P01125	ASMTL	id : 8623	-0.846008	8.82349	-6.46276	1.14417e-07	7.44009e-06	7.54226
Hs::AY082339P02119	ADARB1	id : 104	-1.66282	7.53099	-6.46024	1.15341e-07	7.49456e-06	7.5344
Hs::NM_201650P00587	LRRC23	id : 10233	0.943377	8.72779	6.4571	1.16506e-07	7.56466e-06	7.52458
Hs::XM_498810P00511		NA	0.871596	9.04683	6.4565	1.16733e-07	7.57372e-06	7.52268
Hs::NM_005324P01836	H3F3B	id : 3021	-0.788229	8.31742	-6.45328	1.17939e-07	7.64629e-06	7.51263
Hs::BC008796P00682	CCDC85B	id : 11007	1.0527	10.4889	6.45254	1.18222e-07	7.65892e-06	7.51029
Hs::NM_014164P00194	FXYD5	id : 53827	-0.718116	11.8203	-6.44853	1.19749e-07	7.75205e-06	7.49776
Hs::NM_018339P02048	RFK	id : 55312	-0.852315	9.10599	-6.4467	1.2045e-07	7.7917e-06	7.49204
Hs::NM_004964P01793	HDAC1	id : 3065	-0.633736	12.269	-6.44634	1.20591e-07	7.79502e-06	7.4909
Hs::XM_371302P00175		NA	1.0341	14.5185	6.44554	1.209e-07	7.80919e-06	7.4884
Hs::BC011378P01147	FLAD1	id : 80308	0.777526	9.69708	6.4444	1.2134e-07	7.8318e-06	7.48485
Hs::NM_020195P00907	SDR39U1	id : 56948	0.544526	10.1174	6.44319	1.21812e-07	7.85641e-06	7.48106
Hs::BC065545P01402	ADARB1	id : 104	-1.10616	7.3271	-6.44241	1.22116e-07	7.87021e-06	7.47862
Hs::BC014006P00528	PGLS	id : 25796	0.877591	10.0922	6.43765	1.23994e-07	7.98535e-06	7.46371
Hs::NM_001008895P02757	CUL4A	id : 8451	-1.09544	9.39462	-6.43565	1.24787e-07	8.03046e-06	7.45748
Hs::NM_004753P00696	DHRS3	id : 9249	0.814601	8.81723	6.43476	1.25146e-07	8.04759e-06	7.45468
Hs::BC078177P01298	PNRC2	id : 55629	0.833685	11.2493	6.43397	1.25464e-07	8.06209e-06	7.4522
Hs::XM_926996P00480		NA	0.669282	11.2743	6.43272	1.25966e-07	8.0884e-06	7.44829
Hs::BC000198P00415	SF3B5	id : 83443	0.948624	12.6972	6.43158	1.26424e-07	8.11182e-06	7.44475
Hs::NM_012241P00283	SIRT5	id : 23408	0.703456	9.86965	6.43038	1.26913e-07	8.13719e-06	7.44098
Hs::NM_002822P01614	TWF1	id : 5756	-1.18227	10.1293	-6.42969	1.27195e-07	8.14927e-06	7.43881
Hs::BC047290P00975	SPCS3	id : 60559	-1.04926	7.52943	-6.42882	1.27547e-07	8.16583e-06	7.4361
Hs::BC047393P01080	RCHY1	id : 25898	-0.864024	9.36532	-6.42775	1.27986e-07	8.18794e-06	7.43274
Hs::NM_145870P00588	GSTZ1	id : 2954	0.738295	10.0228	6.42558	1.2888e-07	8.23905e-06	7.42595
Hs::NM_005899P03870	NBR1	id : 4077	0.763907	10.606	6.42518	1.29045e-07	8.24354e-06	7.4247
Hs::NM_153611P02058	CYBASC3	id : 220002	1.03548	9.31016	6.42388	1.29582e-07	8.27177e-06	7.42064
Hs::AB158503P00840	FHL2	id : 2274	-0.827196	11.4697	-6.4205	1.3099e-07	8.35555e-06	7.41008
Hs::BC012306P00514	MRPL17	id : 63875	0.490721	13.677	6.41936	1.31472e-07	8.38014e-06	7.40649
Hs::XM_929511P00207		NA	0.757653	13.6177	6.41523	1.33221e-07	8.48539e-06	7.39358
Hs::NM_001017973P01747	P4HA2	id : 8974	-0.734566	9.53714	-6.41268	1.34312e-07	8.54867e-06	7.3856
Hs::NM_014759P02610	PHYHIP	id : 9796	-1.192	7.35228	-6.41106	1.35014e-07	8.58703e-06	7.38051
Hs::NM_007358P01574	MTF2	id : 22823	-0.586595	10.1652	-6.40927	1.3579e-07	8.63011e-06	7.37491
Hs::NM_004843P01938	IL27RA	id : 9466	-0.923261	7.20225	-6.40738	1.36614e-07	8.67339e-06	7.369
Hs::NM_182926P04014	KTN1	id : 3895	0.874736	12.0228	6.40703	1.36764e-07	8.67339e-06	7.36793
Hs::NM_022061P00352	MRPL17	id : 63875	0.607002	13.3907	6.40702	1.3677e-07	8.67339e-06	7.36789
Hs::BC110579P01732		NA	-0.924053	8.21357	-6.40641	1.37038e-07	8.68407e-06	7.36597
Hs::NM_080648P01183	APEX1	id : 328	0.6774	13.2294	6.40356	1.38297e-07	8.75744e-06	7.35704
Hs::XM_211305P00530		NA	0.966374	10.4351	6.40284	1.38614e-07	8.77119e-06	7.3548
Hs::NM_003981P01703	PRC1	id : 9055	-0.974023	8.50893	-6.40102	1.39425e-07	8.81193e-06	7.3491
Hs::BC002520P00577	COPS6	id : 10980	0.677371	12.6075	6.40094	1.39461e-07	8.81193e-06	7.34885
Hs::NM_015834P03361	ADARB1	id : 104	-1.34372	9.30118	-6.39637	1.41515e-07	8.93526e-06	7.33456
Hs::XM_931532P00439		NA	0.585772	14.3488	6.39604	1.41665e-07	8.93823e-06	7.33353
Hs::BC053896P00398	CHAC2	id : 494143	0.590377	10.2754	6.3948	1.4223e-07	8.9674e-06	7.32964
Hs::BC026236P01592	ZNHIT6	id : 54680	-0.71718	10.7112	-6.39238	1.43335e-07	9.02651e-06	7.32208
Hs::XM_372926P00173		NA	0.682466	14.8074	6.3923	1.43375e-07	9.02651e-06	7.3218
Hs::BC101735P00681	PURB	id : 5814	0.628024	9.52256	6.39179	1.43609e-07	9.03469e-06	7.32021
Hs::BC037778P01398	BPHL	id : 670	0.833064	9.57466	6.39106	1.43944e-07	9.04926e-06	7.31793
Hs::NM_002168P00971	IDH2	id : 3418	0.903217	8.81952	6.39052	1.44191e-07	9.05826e-06	7.31626
Hs::NM_198270P08343	NHS	id : 4810	-0.710508	9.97933	-6.38941	1.44709e-07	9.0842e-06	7.31276
Hs::NM_001912P00369	CTSL1	id : 1514	-0.736719	11.5735	-6.38882	1.44981e-07	9.09476e-06	7.31092
Hs::NM_001039492P00874	FHL2	id : 2274	-0.927862	11.2185	-6.38731	1.45683e-07	9.13045e-06	7.3062
Hs::BC002730P00470	DHRS3	id : 9249	0.841349	9.83816	6.38707	1.45795e-07	9.13045e-06	7.30545
Hs::BC021106P00260	MRPS16	id : 51021	0.542219	12.6703	6.38692	1.45865e-07	9.13045e-06	7.30498
Hs::BT007110P00490	MANF	id : 7873	-0.591865	12.0851	-6.38612	1.46241e-07	9.14742e-06	7.30247
Hs::NM_024050P00897	DDA1	id : 79016	-1.12524	10.4928	-6.38496	1.46782e-07	9.17469e-06	7.29886
Hs::NM_003283P00395	TNNT1	id : 7138	-0.90416	10.005	-6.38267	1.47867e-07	9.23205e-06	7.29166
Hs::NM_017527P00504	LY6K	id : 54742	-0.773127	14.0659	-6.38257	1.47912e-07	9.23205e-06	7.29136
Hs::BC005256P00585	CAV2	id : 858	0.533249	11.2737	6.38039	1.48949e-07	9.29008e-06	7.28454
Hs::NM_003776P00489	MRPL40	id : 64976	0.554903	11.9892	6.37904	1.49596e-07	9.32015e-06	7.2803
Hs::CR606194P01543	NIT1	id : 4817	0.801545	9.5746	6.37894	1.49645e-07	9.32015e-06	7.27999
Hs::NM_002840P06631	PTPRF	id : 5792	-1.15064	10.949	-6.37836	1.49923e-07	9.3308e-06	7.27817
Hs::NM_201556P01177		NA	-0.897815	11.5419	-6.37732	1.50421e-07	9.3551e-06	7.27493
Hs::NM_005949P00300	MT1F	id : 4494	1.14782	6.96894	6.37488	1.51604e-07	9.42193e-06	7.26728
Hs::NM_033661P01317	WDR4	id : 10785	-0.932819	11.0321	-6.37311	1.52463e-07	9.46859e-06	7.26176
Hs::AK022227P00670	MLST8	id : 64223	1.03664	10.2102	6.37246	1.52783e-07	9.48172e-06	7.25971
Hs::BC078177P01709	PNRC2	id : 55629	0.703597	10.7382	6.37195	1.53031e-07	9.49034e-06	7.25812
Hs::NM_144779P01309	FXYD5	id : 53827	-0.688926	10.8051	-6.37171	1.53147e-07	9.49077e-06	7.25738
Hs::BC017247P01334	FUBP1	id : 8880	0.823782	10.9353	6.37017	1.53908e-07	9.53115e-06	7.25254
Hs::NM_005693P01201	NR1H3	id : 10062	0.85492	9.79838	6.36952	1.5423e-07	9.54427e-06	7.2505
Hs::NM_018670P00571	MESP1	id : 55897	0.857777	7.87161	6.36786	1.55049e-07	9.58812e-06	7.24533
Hs::XM_292210P00113		NA	0.779913	13.2682	6.36414	1.56911e-07	9.69641e-06	7.23366
Hs::NM_032263P00793	IQCG	id : 84223	0.983062	7.44117	6.36218	1.57896e-07	9.75037e-06	7.22755
Hs::BC001453P00588	GSTZ1	id : 2954	0.753983	10.0319	6.36192	1.58029e-07	9.75168e-06	7.22672
Hs::NM_004197P00878	STK19	id : 8859	0.84007	9.29496	6.36159	1.58195e-07	9.755e-06	7.2257
Hs::BC016759P00595	BTG1	id : 694	0.742202	11.3106	6.36072	1.58637e-07	9.77534e-06	7.22297
Hs::BC108737P00529	HIST1H2BK	id : 85236	-1.14409	12.4174	-6.35915	1.59438e-07	9.81776e-06	7.21805
Hs::NM_001540P00451	HSPB1	id : 3315	-0.810851	13.57	-6.35695	1.60564e-07	9.88006e-06	7.21118
Hs::BC056877P01185	ZFAND1	id : 79752	-0.870675	9.10445	-6.35619	1.60957e-07	9.89725e-06	7.20879
Hs::NM_199249P01263	C19orf48	id : 84798	0.729442	11.2251	6.35351	1.62346e-07	9.97561e-06	7.2004
Hs::NM_014832P05493	TBC1D4	id : 9882	-0.967232	8.89452	-6.34964	1.64372e-07	1.0093e-05	7.18828
Hs::BC009642P00940	FXYD5	id : 53827	-0.676595	11.4983	-6.3459	1.66353e-07	1.02074e-05	7.17657
Hs::NM_014736P00798	KIAA0101	id : 9768	0.965288	13.5671	6.34222	1.68328e-07	1.03214e-05	7.16504
Hs::BC062362P00343	RPUSD3	id : 285367	1.0132	9.89098	6.34146	1.68737e-07	1.03392e-05	7.16267
Hs::BC001188P04524	TFRC	id : 7037	-0.935995	13.4875	-6.34105	1.68961e-07	1.03456e-05	7.16138
Hs::NM_001014999P00901	SLX1A	id : 548593	-0.820225	10.0041	-6.34027	1.69383e-07	1.03641e-05	7.15894
Hs::BC026104P01838	PDCD4	id : 27250	0.753855	11.7062	6.33879	1.70187e-07	1.04043e-05	7.15431
Hs::NM_000305P01133	PON2	id : 5445	-0.510552	12.585	-6.33847	1.70362e-07	1.04043e-05	7.15331
Hs::NM_006570P00598	RRAGA	id : 10670	0.821792	10.0276	6.33841	1.70397e-07	1.04043e-05	7.15311
Hs::BC003398P01035	MOBKL1B	id : 55233	-0.785528	10.197	-6.33762	1.70826e-07	1.04232e-05	7.15065
Hs::NM_004095P00374	EIF4EBP1	id : 1978	0.647731	11.4601	6.33449	1.72551e-07	1.0521e-05	7.14084
Hs::NM_024592P00857	SRD5A3	id : 79644	0.806716	10.1935	6.33242	1.73696e-07	1.05834e-05	7.13438
Hs::BC006267P01668	ASRGL1	id : 80150	0.969771	8.24098	6.33162	1.74144e-07	1.06033e-05	7.13186
Hs::NM_133630P01171		NA	0.701594	8.21035	6.32905	1.75586e-07	1.06821e-05	7.1238
Hs::NM_020342P03787	SLC39A10	id : 57181	-1.23877	8.9809	-6.32887	1.75683e-07	1.06821e-05	7.12327
Hs::NM_014033P03181	METTL7A	id : 25840	0.839588	10.0723	6.32818	1.76075e-07	1.06984e-05	7.12108
Hs::NM_024571P01073	SNRNP25	id : 79622	0.669839	12.8525	6.32747	1.76478e-07	1.07154e-05	7.11885
Hs::XM_928858P00196		NA	0.753744	9.93553	6.32703	1.76725e-07	1.0723e-05	7.11749
Hs::NM_024918P01281	DSN1	id : 79980	0.705221	10.1505	6.3247	1.78049e-07	1.07957e-05	7.1102
Hs::AY004867P00659	TPM3	id : 7170	-0.83796	8.51593	-6.32203	1.79577e-07	1.08808e-05	7.10185
Hs::AK131233P01989	NFIB	id : 4781	0.66559	10.7055	6.32109	1.8012e-07	1.09061e-05	7.0989
Hs::BC022205P00956	SNHG12	id : 85028	0.547243	11.3164	6.32073	1.80329e-07	1.09112e-05	7.09777
Hs::NM_032687P01025	CYHR1	id : 50626	0.889435	8.31859	6.31808	1.8187e-07	1.09968e-05	7.08946
Hs::NM_004280P00461	EEF1E1	id : 9521	-0.669696	13.226	-6.31749	1.82214e-07	1.101e-05	7.08761
Hs::NM_002454P01970	MTRR	id : 4552	-1.04735	8.32424	-6.31684	1.82589e-07	1.1025e-05	7.0856
Hs::BC023525P03450	KCTD20	id : 222658	-1.20209	8.31644	-6.31639	1.82853e-07	1.10333e-05	7.08419
Hs::NM_130898P01103	CREB3L4	id : 148327	0.988776	8.17748	6.31614	1.83003e-07	1.10347e-05	7.08338
Hs::BC013610P00146	CLDND1	id : 56650	-0.773808	8.77464	-6.31573	1.8324e-07	1.10413e-05	7.08212
Hs::NM_018482P05259	ASAP1	id : 50807	-0.810309	11.3582	-6.31358	1.84509e-07	1.11101e-05	7.07538
Hs::NM_001001349P02156	NKIRAS2	id : 28511	0.780888	7.44757	6.31301	1.84844e-07	1.11226e-05	7.07361
Hs::NM_006988P04201	ADAMTS1	id : 9510	-1.0591	7.67648	-6.31237	1.85224e-07	1.11306e-05	7.0716
Hs::BC071897P02427	MCL1	id : 4170	-0.676379	10.9506	-6.31231	1.85263e-07	1.11306e-05	7.0714
Hs::BC020615P00269	FAHD1	id : 81889	0.741469	9.2285	6.31215	1.8536e-07	1.11306e-05	7.07088
Hs::BC018022P00335	SNRPB2	id : 6629	-0.540582	11.7173	-6.30961	1.86871e-07	1.12136e-05	7.06295
Hs::AK223315P01416	CD83	id : 9308	-1.0577	10.1417	-6.30935	1.87031e-07	1.12154e-05	7.06212
Hs::NM_004612P06159	TGFBR1	id : 7046	-1.16901	8.77928	-6.3083	1.87658e-07	1.12453e-05	7.05885
Hs::NM_178148P00799	SLC35B2	id : 347734	0.756379	9.84973	6.30732	1.88249e-07	1.12691e-05	7.05578
Hs::NM_080626P00365	BRI3BP	id : 140707	-0.740186	9.57909	-6.30721	1.88315e-07	1.12691e-05	7.05544
Hs::BC039361P01034	C16orf75	id : 116028	0.998934	8.14905	6.30684	1.88538e-07	1.12747e-05	7.05428
Hs::NM_174911P04541	FAM84B	id : 157638	-0.761456	8.99451	-6.30647	1.88766e-07	1.12806e-05	7.0531
Hs::NM_004364P02050	CEBPA	id : 1050	1.07084	8.77783	6.30582	1.89158e-07	1.12925e-05	7.05107
Hs::BC008796P00645	CCDC85B	id : 11007	0.940858	9.76524	6.30571	1.89225e-07	1.12925e-05	7.05073
Hs::NM_006981P05338	NR4A3	id : 8013	-1.28977	7.72127	-6.30526	1.895e-07	1.13012e-05	7.04931
Hs::XM_292596P00264		NA	0.792223	12.1499	6.30449	1.89963e-07	1.13211e-05	7.04692
Hs::NM_022372P00345	MLST8	id : 64223	1.0108	10.3252	6.30364	1.90484e-07	1.13444e-05	7.04425
Hs::NM_003009P00799	SEPW1	id : 6415	-0.712428	12.4541	-6.30284	1.90972e-07	1.13656e-05	7.04175
Hs::BC105281P00208	ROMO1	id : 140823	0.606843	13.4934	6.30166	1.91698e-07	1.14011e-05	7.03804
Hs::NM_001031679P03220	MSRB3	id : 253827	-0.77796	9.29392	-6.29746	1.94295e-07	1.15476e-05	7.0249
Hs::BC003584P00929	DHFR	id : 1719	0.575705	10.9859	6.29632	1.95006e-07	1.1582e-05	7.02133
Hs::AB117974P01034	SGCE	id : 8910	-0.85578	10.659	-6.29332	1.96892e-07	1.1686e-05	7.01193
Hs::XM_930219P01011		NA	-0.529341	12.3176	-6.2899	1.99063e-07	1.18068e-05	7.00122
Hs::AK001463P00843	ANTXR1	id : 84168	-0.639328	10.3531	-6.28935	1.99415e-07	1.18197e-05	6.99949
Hs::NM_004083P00628	DDIT3	id : 1649	0.744333	9.40812	6.28809	2.00219e-07	1.18592e-05	6.99556
Hs::AY423724P00193	S100P	id : 6286	-0.707591	12.0433	-6.28772	2.00455e-07	1.18651e-05	6.99441
Hs::NM_003299P01338	HSP90B1	id : 7184	-0.956295	13.2169	-6.28714	2.00828e-07	1.18792e-05	6.99259
Hs::XM_933579P00138		NA	0.95756	8.36116	6.28639	2.01312e-07	1.18997e-05	6.99024
Hs::NM_024625P02517	ZC3HAV1	id : 56829	-1.03271	8.48503	-6.28615	2.01472e-07	1.19011e-05	6.98947
Hs::NM_001003696P00526	ATP5J	id : 522	-0.64721	13.7054	-6.28558	2.01839e-07	1.1908e-05	6.98769
Hs::AK091430P03040	AMMECR1	id : 9949	0.963927	8.31561	6.28554	2.01864e-07	1.1908e-05	6.98757
Hs::AK026278P01071	TXNDC15	id : 79770	-0.685602	10.6297	-6.2841	2.02796e-07	1.19549e-05	6.98307
Hs::NM_014623P00529	MEA1	id : 4201	0.603172	10.3861	6.28376	2.03018e-07	1.19599e-05	6.982
Hs::NM_001029989P00635	KIAA0101	id : 9768	0.83117	13.5606	6.28274	2.03684e-07	1.19855e-05	6.9788
Hs::NM_032525P01361	TUBB6	id : 84617	-0.578777	12.5357	-6.28267	2.03728e-07	1.19855e-05	6.97859
Hs::NM_003514P00366	HIST1H2AM	id : 8336	0.708249	10.6225	6.2823	2.03972e-07	1.19918e-05	6.97742
Hs::AK129538P00834	TOMM34	id : 10953	0.603995	8.86359	6.27995	2.05512e-07	1.20742e-05	6.97007
Hs::NM_005318P02039	H1F0	id : 3005	1.15987	7.37352	6.27875	2.06307e-07	1.21127e-05	6.9663
Hs::XM_496668P00064		NA	0.575829	12.8928	6.27797	2.06826e-07	1.2135e-05	6.96385
Hs::BC006122P00544	MMACHC	id : 25974	0.899935	7.97677	6.27692	2.07518e-07	1.21596e-05	6.96059
Hs::NM_005620P00353	S100A11	id : 6282	-0.893705	12.7784	-6.27691	2.07524e-07	1.21596e-05	6.96056
Hs::NM_016946P03511	F11R	id : 50848	0.559663	10.4917	6.27649	2.07807e-07	1.21679e-05	6.95923
Hs::NM_004233P01145	CD83	id : 9308	-1.348	8.53736	-6.27267	2.1037e-07	1.23093e-05	6.94725
Hs::BC004362P00956	INPP5K	id : 51763	0.733407	8.75587	6.27247	2.10504e-07	1.23093e-05	6.94663
Hs::BC095469P00814	CLIC1	id : 1192	-0.546396	13.5872	-6.27167	2.1104e-07	1.23308e-05	6.94415
Hs::NM_032818P02861	C9orf100	id : 84904	1.05611	6.86554	6.27131	2.11284e-07	1.23308e-05	6.94302
Hs::AK074748P01586	ELOVL5	id : 60481	-0.905832	11.2914	-6.2713	2.11295e-07	1.23308e-05	6.94296
Hs::BC009195P00494	HSP90B1	id : 7184	-1.11459	13.9317	-6.26701	2.14218e-07	1.2493e-05	6.92955
Hs::NM_015965P00608	NDUFA13	id : 51079	0.581039	12.1146	6.26601	2.14909e-07	1.25249e-05	6.9264
Hs::XM_929511P00072		NA	0.685735	12.6759	6.26536	2.15359e-07	1.25405e-05	6.92436
Hs::BC032322P01381	CYP51A1	id : 1595	-0.654147	9.6405	-6.2652	2.15466e-07	1.25405e-05	6.92387
Hs::BC093076P00139	PPIA	id : 5478	1.06627	10.6708	6.26239	2.17419e-07	1.26457e-05	6.91506
Hs::BC016180P00462	AK4	id : 205	-0.863415	10.8962	-6.26155	2.18004e-07	1.26713e-05	6.91243
Hs::NM_173624P01457		NA	0.84272	13.9771	6.26039	2.18819e-07	1.27102e-05	6.90879
Hs::NM_198319P00710		NA	-0.753928	12.3339	-6.25747	2.20876e-07	1.28211e-05	6.89965
Hs::BC020499P00699	MLST8	id : 64223	0.913822	9.95215	6.2561	2.21851e-07	1.28691e-05	6.89535
Hs::NM_000268P04916	NF2	id : 4771	-0.840643	8.0366	-6.25553	2.22253e-07	1.28839e-05	6.89358
Hs::BC019349P01003	TMED7	id : 51014	-0.848432	8.598	-6.25425	2.23169e-07	1.29277e-05	6.88956
Hs::NM_017761P01941	PNRC2	id : 55629	0.627178	10.3058	6.25406	2.23306e-07	1.29277e-05	6.88897
Hs::NM_001001660P00477	LYRM5	id : 144363	0.87404	9.6867	6.25363	2.23608e-07	1.29366e-05	6.88764
Hs::BC001559P00491	BNIP3L	id : 665	0.89767	9.35112	6.25294	2.2411e-07	1.2957e-05	6.88546
Hs::NM_001025580P04118	AMMECR1	id : 9949	1.01004	7.48384	6.25031	2.26004e-07	1.30578e-05	6.87724
Hs::NM_005258P00249	GCHFR	id : 2644	0.854801	10.2299	6.24961	2.26514e-07	1.30786e-05	6.87503
Hs::BC001283P01736	NFIB	id : 4781	0.675735	10.8348	6.24821	2.2753e-07	1.31286e-05	6.87066
Hs::BC068098P00717	SFT2D2	id : 375035	1.09602	8.10258	6.24738	2.2814e-07	1.3155e-05	6.86805
Hs::XM_372143P00690		NA	0.662507	10.4643	6.24717	2.2829e-07	1.3155e-05	6.86741
Hs::NM_001005368P00153	ZNF32	id : 7580	0.849476	8.95592	6.24619	2.29012e-07	1.31802e-05	6.86432
Hs::XM_929728P00091		NA	0.790498	13.6978	6.24604	2.29124e-07	1.31802e-05	6.86385
Hs::BC040010P01036	PON2	id : 5445	-0.571696	12.5474	-6.24596	2.29181e-07	1.31802e-05	6.8636
Hs::NM_001641P01188	APEX1	id : 328	0.686677	12.8461	6.24546	2.29545e-07	1.31924e-05	6.86205
Hs::NM_006868P03225	RAB31	id : 11031	0.945603	8.46091	6.24198	2.32128e-07	1.3332e-05	6.85113
Hs::BC056917P00410	APOA1BP	id : 128240	0.680336	12.1746	6.23668	2.36107e-07	1.35448e-05	6.83452
Hs::NM_001017978P00108	CXorf61	id : 203413	0.677988	8.89452	6.23663	2.36144e-07	1.35448e-05	6.83437
Hs::XM_211305P00723		NA	0.848106	10.6566	6.23497	2.37398e-07	1.36078e-05	6.8292
Hs::NM_012151P01182	F8A1	id : 8263	0.77827	10.6503	6.2338	2.38297e-07	1.36503e-05	6.82551
Hs::NM_017761P01303	PNRC2	id : 55629	0.781051	10.7471	6.23334	2.38647e-07	1.36614e-05	6.82407
Hs::NM_021213P01293	PCTP	id : 58488	1.22731	8.03785	6.22722	2.43374e-07	1.39228e-05	6.80492
Hs::XM_928632P03165		NA	-0.985291	8.19537	-6.22686	2.4366e-07	1.39301e-05	6.80377
Hs::NM_152403P02793	EGFLAM	id : 133584	-0.85251	11.4858	-6.22276	2.46881e-07	1.41049e-05	6.79095
Hs::BC103901P00899	GPS2	id : 2874	0.942103	9.56643	6.22222	2.47311e-07	1.41106e-05	6.78925
Hs::NM_000804P00639	FOLR3	id : 2352	1.04721	9.15857	6.22215	2.47366e-07	1.41106e-05	6.78903
Hs::CR602095P00746	ATP5SL	id : 55101	0.859019	10.0553	6.22189	2.47572e-07	1.41106e-05	6.78822
Hs::NM_001002921P00467		NA	-0.785338	11.7765	-6.22182	2.47629e-07	1.41106e-05	6.78799
Hs::BC009642P00668	FXYD5	id : 53827	-0.570888	11.517	-6.22046	2.48711e-07	1.4163e-05	6.78374
Hs::BC022429P00072	LYRM7	id : 90624	-0.732859	9.86237	-6.2181	2.50602e-07	1.42614e-05	6.77634
Hs::BC001144P00719	DNAJB11	id : 51726	-0.629894	11.601	-6.21365	2.54206e-07	1.4457e-05	6.76239
Hs::NM_016548P02602	GOLM1	id : 51280	-0.632656	10.8457	-6.2133	2.54489e-07	1.44637e-05	6.7613
Hs::NM_022061P00218	MRPL17	id : 63875	0.597975	13.601	6.21005	2.57159e-07	1.46059e-05	6.75111
Hs::BC100931P00588	APOA1BP	id : 128240	0.684589	12.9186	6.20926	2.57811e-07	1.46334e-05	6.74864
Hs::BC010653P00784	SC4MOL	id : 6307	-1.08217	9.00043	-6.20865	2.58314e-07	1.46524e-05	6.74674
Hs::BC106894P00413	APRT	id : 353	0.839949	12.1759	6.20658	2.60034e-07	1.47403e-05	6.74026
Hs::NM_001008708P00261	CHAC2	id : 494143	0.617091	11.3397	6.20569	2.60781e-07	1.47713e-05	6.73746
Hs::XM_371741P00763		NA	-0.567739	10.743	-6.20552	2.60919e-07	1.47713e-05	6.73694
Hs::NM_031472P00239	TRPT1	id : 83707	0.94904	8.93917	6.20504	2.61325e-07	1.47759e-05	6.73542
Hs::XM_211305P00900		NA	0.859136	10.6959	6.20502	2.61341e-07	1.47759e-05	6.73536
Hs::BC046160P00931	PON2	id : 5445	-0.719646	13.4609	-6.20156	2.64257e-07	1.49311e-05	6.72452
Hs::NM_030771P01041	CCDC34	id : 91057	0.817704	9.352	6.20133	2.64455e-07	1.49326e-05	6.72379
Hs::AK075135P00938		NA	-1.28355	7.11983	-6.20108	2.64664e-07	1.49347e-05	6.72302
Hs::BC001916P01130	HAUS4	id : 54930	0.70443	10.2757	6.19933	2.66155e-07	1.50038e-05	6.71753
Hs::NM_018075P01581	ANO10	id : 55129	-1.01204	7.32405	-6.19924	2.66232e-07	1.50038e-05	6.71725
Hs::BC016759P00696	BTG1	id : 694	0.877287	11.1521	6.19314	2.71487e-07	1.529e-05	6.69816
Hs::BC001047P01326	LEPREL4	id : 10609	0.728703	9.83178	6.19041	2.73878e-07	1.541e-05	6.6896
Hs::NM_001009877P01304	BRD9	id : 65980	-0.925976	8.74068	-6.19031	2.73971e-07	1.541e-05	6.68927
Hs::BC112028P00903	FLJ40504	id : 284085	0.679502	12.8142	6.18902	2.75105e-07	1.54638e-05	6.68524
Hs::BC013062P01177	FAM122A	id : 116224	0.840297	10.593	6.18753	2.76421e-07	1.55277e-05	6.68058
Hs::NM_001005845P02654		NA	-1.28779	8.96708	-6.18732	2.76612e-07	1.55284e-05	6.6799
Hs::BC004450P00263	TRAPPC6A	id : 79090	0.940551	9.48445	6.1862	2.77602e-07	1.55672e-05	6.67641
Hs::XM_498063P01520		NA	0.885779	7.90835	6.18614	2.7766e-07	1.55672e-05	6.67621
Hs::XM_930402P01373		NA	-0.920063	9.95656	-6.18486	2.78799e-07	1.5621e-05	6.67221
Hs::NM_181708P01101	BCDIN3D	id : 144233	0.720473	9.19845	6.18382	2.79734e-07	1.56633e-05	6.66894
Hs::NM_016357P02278	LIMA1	id : 51474	-0.8449	11.7715	-6.18323	2.80265e-07	1.5683e-05	6.66709
Hs::NM_018004P00990	TMEM45A	id : 55076	-0.873874	10.1459	-6.18301	2.80455e-07	1.56835e-05	6.66643
Hs::NM_019556P01338	MOSPD1	id : 56180	-1.16901	10.3018	-6.18247	2.80947e-07	1.57009e-05	6.66472
Hs::NM_001031850P00712	PSG6	id : 5675	-1.70535	7.44387	-6.17905	2.84045e-07	1.58639e-05	6.65401
Hs::CR598294P01417	RRNAD1	id : 51093	0.92708	8.54212	6.17857	2.84487e-07	1.58784e-05	6.65249
Hs::NM_002539P00807	ODC1	id : 4953	0.587108	12.5689	6.17799	2.85012e-07	1.58975e-05	6.65069
Hs::AF116664P01288		NA	-0.650951	12.1881	-6.17767	2.85301e-07	1.59034e-05	6.6497
Hs::NM_003776P00443	MRPL40	id : 64976	0.658034	10.6941	6.17508	2.87684e-07	1.6026e-05	6.64158
Hs::NM_016619P00285	PLAC8	id : 51316	-0.986094	14.4173	-6.17412	2.88572e-07	1.60652e-05	6.63857
Hs::NM_014736P00149	KIAA0101	id : 9768	0.765584	12.8081	6.17175	2.90778e-07	1.61777e-05	6.63113
Hs::NM_030928P01494	CDT1	id : 81620	0.782943	8.84387	6.17098	2.91498e-07	1.62074e-05	6.62872
Hs::NM_015932P00040	POMP	id : 51371	-0.555591	13.4548	-6.16975	2.92651e-07	1.62611e-05	6.62487
Hs::NM_006359P03647	SLC9A6	id : 10479	-0.74238	8.32294	-6.16883	2.9351e-07	1.62984e-05	6.622
Hs::NM_153345P01009	TMEM139	id : 135932	0.977316	8.94903	6.16826	2.94049e-07	1.63179e-05	6.62021
Hs::AK096914P00846	EXTL2	id : 2135	0.623143	9.50935	6.16713	2.95119e-07	1.63669e-05	6.61666
Hs::BC010869P00409	SLC50A1	id : 55974	0.725005	10.6831	6.16692	2.95318e-07	1.63675e-05	6.61601
Hs::NM_174936P02697	PCSK9	id : 255738	-1.24908	9.60551	-6.16626	2.95944e-07	1.63917e-05	6.61394
Hs::XM_930402P01443		NA	-0.801115	10.0589	-6.16529	2.96868e-07	1.64325e-05	6.61089
Hs::NM_018035P01078	ATP5SL	id : 55101	0.802284	9.71277	6.16416	2.97943e-07	1.64815e-05	6.60737
Hs::BC013323P00670	ATP5SL	id : 55101	0.802284	10.1361	6.16374	2.98346e-07	1.64927e-05	6.60605
Hs::NM_000713P00553	BLVRB	id : 645	0.679992	11.8264	6.16355	2.98524e-07	1.64927e-05	6.60546
Hs::NM_207376P00493		NA	-1.30123	7.28736	-6.1628	2.99244e-07	1.6522e-05	6.60311
Hs::NM_006472P01510	TXNIP	id : 10628	1.12481	8.82082	6.16256	2.99474e-07	1.65242e-05	6.60236
Hs::NM_018042P01333	SLFN12	id : 55106	-1.08506	7.56118	-6.16214	2.99878e-07	1.6536e-05	6.60105
Hs::NM_001039573P02635	SEC14L1	id : 6397	-0.884443	11.3919	-6.16006	3.01893e-07	1.66366e-05	6.59451
Hs::NM_003524P00337	HIST1H2BH	id : 8345	-0.701129	10.7879	-6.15963	3.02303e-07	1.66486e-05	6.59318
Hs::NM_001017978P00333	CXorf61	id : 203413	0.781049	9.66306	6.15786	3.04027e-07	1.6733e-05	6.58763
Hs::BC030242P01490	TYSND1	id : 219743	1.21598	8.31098	6.15756	3.04318e-07	1.67384e-05	6.58669
Hs::NM_000935P02587	PLOD2	id : 5352	-0.790788	10.6139	-6.1571	3.04774e-07	1.67529e-05	6.58523
Hs::NM_018285P00601	IMP3	id : 55272	0.708138	12.4732	6.15657	3.05286e-07	1.67705e-05	6.58359
Hs::BC110518P00242	GPR107	id : 57720	-1.0868	8.26462	-6.15534	3.06497e-07	1.68264e-05	6.57973
Hs::BC104934P00360	C15orf24	id : 56851	-0.545358	11.647	-6.15494	3.0689e-07	1.68374e-05	6.57848
Hs::NM_000287P02650	PEX6	id : 5190	1.10354	7.78185	6.15245	3.09355e-07	1.6962e-05	6.57066
Hs::NM_199249P01443	C19orf48	id : 84798	0.708173	11.3797	6.15173	3.10062e-07	1.699e-05	6.56844
Hs::BC014679P00670	FBXO8	id : 26269	1.05806	8.17441	6.14855	3.13247e-07	1.71537e-05	6.55846
Hs::AK025280P02403	MED13L	id : 23389	-0.821108	14.802	-6.14682	3.14986e-07	1.72381e-05	6.55305
Hs::AB051233P00489	PTBP2	id : 58155	-1.18644	7.43131	-6.14656	3.15249e-07	1.7241e-05	6.55224
Hs::AB154416P00533	BIRC5	id : 332	-0.579336	11.5042	-6.14638	3.15435e-07	1.7241e-05	6.55166
Hs::NM_024860P00927	SETD6	id : 79918	0.49608	11.0014	6.14583	3.15993e-07	1.72607e-05	6.54994
Hs::DQ315474P02228	DDHD1	id : 80821	-1.25051	6.86612	-6.14421	3.17639e-07	1.73397e-05	6.54486
Hs::CR599184P01030	PEX10	id : 5192	0.994795	7.81916	6.14283	3.19047e-07	1.74056e-05	6.54055
Hs::AK090988P01015	IMPAD1	id : 54928	-0.998268	7.23749	-6.14121	3.2071e-07	1.74854e-05	6.53547
Hs::NM_014311P01006	SMUG1	id : 23583	0.633826	9.12312	6.141	3.20927e-07	1.74863e-05	6.53481
Hs::NM_000715P01144	C4BPA	id : 722	1.22088	6.60687	6.13898	3.23011e-07	1.75889e-05	6.52849
Hs::BC006570P01090	TUBB4	id : 10382	-0.641587	12.5142	-6.13801	3.24018e-07	1.76326e-05	6.52545
Hs::NM_002840P06298	PTPRF	id : 5792	-1.09735	9.29717	-6.13709	3.24985e-07	1.76742e-05	6.52254
Hs::NM_003980P03549	MAP7	id : 9053	-0.677053	10.1918	-6.13622	3.25883e-07	1.7712e-05	6.51985
Hs::U37139P00792	ITGB3BP	id : 23421	0.586331	12.4284	6.13514	3.2702e-07	1.77627e-05	6.51645
Hs::BC042629P01378	TYSND1	id : 219743	1.30536	7.42435	6.13477	3.27409e-07	1.7767e-05	6.51529
Hs::NM_021016P00920	PSG3	id : 5671	-1.04433	7.70049	-6.13468	3.27507e-07	1.7767e-05	6.51499
Hs::NM_018142P02082	INTS10	id : 55174	-0.861964	10.7972	-6.13377	3.28461e-07	1.77978e-05	6.51215
Hs::XM_931046P00948		NA	1.12784	14.672	6.13375	3.28483e-07	1.77978e-05	6.51209
Hs::NM_032208P04845	ANTXR1	id : 84168	-0.829011	10.7495	-6.13281	3.29476e-07	1.78405e-05	6.50914
Hs::CR626168P01100	RWDD4	id : 201965	-0.623098	10.1187	-6.13201	3.30316e-07	1.78748e-05	6.50665
Hs::NM_001031679P03013	MSRB3	id : 253827	-0.867515	8.82399	-6.13109	3.31293e-07	1.79165e-05	6.50377
Hs::BC001625P01266	PDIA5	id : 10954	-0.59523	9.75527	-6.13053	3.31891e-07	1.79378e-05	6.50201
Hs::NM_003981P01628	PRC1	id : 9055	-0.907075	8.63387	-6.12957	3.32914e-07	1.79819e-05	6.49901
Hs::NM_175061P02679	JAZF1	id : 221895	-0.791213	8.81547	-6.12835	3.34223e-07	1.80414e-05	6.49517
Hs::BC109272P01108	JMJD4	id : 65094	1.01702	8.94868	6.1258	3.36965e-07	1.81782e-05	6.4872
Hs::BC018160P00544	TYMP	id : 1890	-0.660545	8.88604	-6.1221	3.40988e-07	1.83838e-05	6.47561
Hs::BC001559P00614	BNIP3L	id : 665	0.816365	10.3012	6.12116	3.42028e-07	1.84285e-05	6.47264
Hs::NM_144611P01630	CYB5D2	id : 124936	0.91051	10.0071	6.12044	3.42814e-07	1.84594e-05	6.4704
Hs::BC036737P00700	SNRPB2	id : 6629	-0.492138	12.4086	-6.11959	3.43753e-07	1.84925e-05	6.46773
Hs::NM_016565P00328	CHCHD8	id : 51287	0.625659	12.5291	6.1195	3.43854e-07	1.84925e-05	6.46744
Hs::NM_030769P00984	NPL	id : 80896	0.815689	8.43658	6.11777	3.45768e-07	1.8584e-05	6.46202
Hs::NM_003092P00821	SNRPB2	id : 6629	-0.545023	12.3729	-6.11614	3.47576e-07	1.86633e-05	6.45693
Hs::NM_033224P08722	PURB	id : 5814	0.773194	10.2922	6.11595	3.47796e-07	1.86633e-05	6.45631
Hs::BC008374P01614	SH3YL1	id : 26751	-0.729085	8.81143	-6.11578	3.4798e-07	1.86633e-05	6.4558
Hs::U25987P00302	PSG9	id : 5678	-1.71584	7.11891	-6.11567	3.48101e-07	1.86633e-05	6.45545
Hs::BC051842P01443	C19orf48	id : 84798	0.759302	11.2173	6.11299	3.51108e-07	1.88129e-05	6.44706
Hs::XM_067176P00339		NA	0.825656	11.0832	6.11225	3.5194e-07	1.88459e-05	6.44475
Hs::NM_016243P00831	CYB5R1	id : 51706	0.674311	10.0012	6.11168	3.52594e-07	1.88666e-05	6.44294
Hs::BC109371P00491	BLVRB	id : 645	0.702863	11.804	6.11153	3.5276e-07	1.88666e-05	6.44248
Hs::NM_032305P00351	POLR3GL	id : 84265	0.795883	9.64527	6.11088	3.53497e-07	1.88867e-05	6.44044
Hs::NM_198083P00642	DHRS4L2	id : 317749	0.782171	9.59921	6.11081	3.53569e-07	1.88867e-05	6.44024
Hs::BC014453P00782	BACE2	id : 25825	-0.746812	11.9028	-6.11062	3.53787e-07	1.88867e-05	6.43964
Hs::BC034143P00387	TNNT1	id : 7138	-0.765865	10.38	-6.10982	3.54701e-07	1.89239e-05	6.43712
Hs::AK000900P00670	FLJ10038	id : 55056	0.954767	8.76255	6.10915	3.55467e-07	1.8953e-05	6.43501
Hs::NM_007241P00446	SNF8	id : 11267	0.496067	11.4421	6.10896	3.55681e-07	1.8953e-05	6.43443
Hs::NM_006556P01103	PMVK	id : 10654	0.768866	10.5124	6.10708	3.57834e-07	1.9056e-05	6.42854
Hs::NM_005559P09046	LAMA1	id : 284217	-1.20506	12.5166	-6.10682	3.58127e-07	1.906e-05	6.42774
Hs::NM_003749P06395	IRS2	id : 8660	-0.634738	10.4532	-6.10653	3.58467e-07	1.90636e-05	6.42681
Hs::NM_153449P01635	SLC2A14	id : 144195	-0.744385	9.03653	-6.10638	3.58634e-07	1.90636e-05	6.42636
Hs::BC001916P01309	HAUS4	id : 54930	0.77738	9.06393	6.10536	3.59817e-07	1.91149e-05	6.42314
Hs::AY732490P01497	CASP9	id : 842	-1.18384	8.3419	-6.10515	3.60051e-07	1.91157e-05	6.4225
Hs::NM_014748P00918	SNX17	id : 9784	0.675272	11.0232	6.10269	3.62912e-07	1.92558e-05	6.41478
Hs::NM_006280P00233	SSR4	id : 6748	0.619288	14.1577	6.10059	3.65366e-07	1.93742e-05	6.4082
Hs::NM_004462P01674	FDFT1	id : 2222	-0.66235	12.0818	-6.09999	3.66068e-07	1.93996e-05	6.40633
Hs::BC013610P00052	CLDND1	id : 56650	-0.840119	9.12235	-6.09909	3.67122e-07	1.94436e-05	6.40352
Hs::NM_005258P00310	GCHFR	id : 2644	0.864623	10.5568	6.09823	3.68137e-07	1.94855e-05	6.40082
Hs::BC020242P00376	PTPMT1	id : 114971	0.570669	11.992	6.09791	3.68523e-07	1.94941e-05	6.3998
Hs::AF172085P00228	CAV1	id : 857	0.696292	13.2521	6.09655	3.70133e-07	1.95571e-05	6.39555
Hs::BC001047P01191	LEPREL4	id : 10609	0.697194	10.021	6.09642	3.70291e-07	1.95571e-05	6.39513
Hs::NM_017815P01203	HAUS4	id : 54930	0.715287	9.5046	6.09633	3.70387e-07	1.95571e-05	6.39487
Hs::NM_000287P02634	PEX6	id : 5190	0.869923	7.7783	6.09606	3.70715e-07	1.95625e-05	6.39401
Hs::NM_003690P00407	PRKRA	id : 8575	-0.78009	10.7242	-6.09555	3.71326e-07	1.95829e-05	6.3924
Hs::NM_000247P00801	MICA	id : 100507436	-0.762594	10.9307	-6.09331	3.74e-07	1.9712e-05	6.3854
Hs::NM_001039492P00433	FHL2	id : 2274	-0.775773	12.1467	-6.09238	3.75124e-07	1.97592e-05	6.38247
Hs::BC071181P04495	TGFBR1	id : 7046	-1.02212	11.8691	-6.09199	3.75588e-07	1.97717e-05	6.38126
Hs::AB117974P00808	SGCE	id : 8910	-0.787317	9.42811	-6.09139	3.76306e-07	1.97976e-05	6.3794
Hs::NM_002092P01377	GRSF1	id : 2926	-0.464471	11.9694	-6.09077	3.77056e-07	1.98251e-05	6.37745
Hs::NM_032340P00253	C6orf125	id : 84300	0.512318	11.799	6.08912	3.79062e-07	1.99185e-05	6.37228
Hs::NM_004718P00252	COX7A2L	id : 9167	0.670998	13.1727	6.08564	3.8332e-07	2.01301e-05	6.36137
Hs::BC012205P00346	PLAC8	id : 51316	-1.00378	14.2699	-6.08375	3.85657e-07	2.02406e-05	6.35544
Hs::NM_138785P01021	C6orf72	id : 116254	-0.526657	11.3204	-6.08143	3.88532e-07	2.0378e-05	6.34819
Hs::M60504P00392	ZP3	id : 7784	0.894084	8.89767	6.08126	3.88742e-07	2.0378e-05	6.34766
Hs::NM_174911P04346	FAM84B	id : 157638	-1.01454	9.36159	-6.07942	3.91048e-07	2.04865e-05	6.34189
Hs::NM_145167P01102	PIGM	id : 93183	1.1353	8.38124	6.07843	3.92293e-07	2.05393e-05	6.33879
Hs::XM_928632P01993		NA	-0.59608	10.8296	-6.07786	3.93012e-07	2.05621e-05	6.337
Hs::NM_002201P00370	ISG20	id : 3669	-1.03858	9.81751	-6.0777	3.93211e-07	2.05621e-05	6.3365
Hs::NM_017828P00204	COMMD4	id : 54939	0.55696	11.7952	6.07751	3.93457e-07	2.05621e-05	6.33589
Hs::BC003044P01267	MAPKAP1	id : 79109	0.563758	10.0285	6.07734	3.93673e-07	2.05621e-05	6.33536
Hs::BC012768P00366	HSPB1	id : 3315	-0.779	13.5853	-6.0769	3.94231e-07	2.05789e-05	6.33398
Hs::BX648416P01629	NFIB	id : 4781	0.743095	9.90518	6.07595	3.95427e-07	2.0629e-05	6.33102
Hs::NM_044472P00631	CDC42	id : 998	-1.39241	7.31148	-6.07504	3.96584e-07	2.0677e-05	6.32817
Hs::NM_014320P00684	HEBP2	id : 23593	-0.629074	10.4853	-6.07408	3.97806e-07	2.07239e-05	6.32516
Hs::BC001164P00417	PSMD8	id : 5714	-0.590705	12.1354	-6.07396	3.9796e-07	2.07239e-05	6.32478
Hs::NM_001002921P00321		NA	-0.745077	10.8147	-6.07253	3.99798e-07	2.08072e-05	6.32029
Hs::NM_207371P06012	C10orf140	id : 387640	0.887543	8.02361	6.07043	4.02492e-07	2.09349e-05	6.31373
Hs::NM_003283P00387	TNNT1	id : 7138	-0.746812	10.3116	-6.06761	4.06156e-07	2.11128e-05	6.30489
Hs::BC062368P00516	LOC152217	id : 152217	0.562359	11.3591	6.06528	4.092e-07	2.12584e-05	6.2976
Hs::XM_928661P00044		NA	0.669314	12.0093	6.06417	4.10669e-07	2.1322e-05	6.2941
Hs::BC002684P00774	PSME3	id : 10197	-0.738041	11.818	-6.06249	4.12892e-07	2.1423e-05	6.28883
Hs::AF172085P00301	CAV1	id : 857	0.632673	13.0954	6.06232	4.13107e-07	2.1423e-05	6.28832
Hs::XM_926237P00711		NA	-1.0916	8.61525	-6.06207	4.13449e-07	2.1428e-05	6.28752
Hs::NM_002095P01058	GTF2E2	id : 2961	-0.66003	10.4	-6.06131	4.14455e-07	2.14674e-05	6.28514
Hs::NM_001122P00704	PLIN2	id : 123	0.802687	9.03297	6.06071	4.15253e-07	2.14959e-05	6.28327
Hs::BC093849P00344	HIST1H2AH	id : 85235	0.802656	8.9561	6.06041	4.15656e-07	2.1504e-05	6.28232
Hs::NM_014145P00491	C20orf30	id : 29058	0.823402	10.6851	6.05999	4.16211e-07	2.15199e-05	6.28102
Hs::XM_291544P00516		NA	1.09373	13.6841	6.05939	4.1701e-07	2.15484e-05	6.27914
Hs::BC050590P01143	SNX17	id : 9784	0.67158	10.868	6.05913	4.17363e-07	2.15539e-05	6.27832
Hs::NM_003101P01941	SOAT1	id : 6646	-0.74131	9.20158	-6.057	4.20224e-07	2.16887e-05	6.27165
Hs::NM_017512P01242	ENOSF1	id : 55556	0.63086	11.6127	6.05627	4.21218e-07	2.17193e-05	6.26935
Hs::NM_024860P00687	SETD6	id : 79918	0.703101	10.0128	6.05619	4.21315e-07	2.17193e-05	6.26912
Hs::BC000581P00664	SEPW1	id : 6415	-0.676162	12.4307	-6.05225	4.26676e-07	2.19706e-05	6.25678
Hs::BC014006P00403	PGLS	id : 25796	0.920639	10.4686	6.05224	4.26695e-07	2.19706e-05	6.25674
Hs::XM_927290P02096		NA	0.668744	10.5938	6.05155	4.27638e-07	2.20062e-05	6.25458
Hs::NM_012423P00817	RPL13A	id : 23521	1.27985	14.4553	6.05096	4.28452e-07	2.20351e-05	6.25272
Hs::BC040355P00654	TMEM45A	id : 55076	-0.962214	10.371	-6.04972	4.30162e-07	2.21099e-05	6.24884
Hs::BC009739P00826	HERPUD1	id : 9709	0.600733	11.7782	6.04788	4.32712e-07	2.22278e-05	6.24307
Hs::NM_080593P00539	HIST1H2BK	id : 85236	-1.08007	12.365	-6.04706	4.33847e-07	2.2273e-05	6.24051
Hs::NM_021052P00306	HIST1H2AE	id : 3012	0.831171	9.56745	6.04497	4.36766e-07	2.24097e-05	6.23397
Hs::NM_024843P03683	CYBRD1	id : 79901	-1.02857	7.89031	-6.04317	4.39293e-07	2.25261e-05	6.22834
Hs::NM_144654P00421	C9orf116	id : 138162	0.882701	9.4276	6.04093	4.4247e-07	2.26756e-05	6.2213
Hs::BC067815P00807	CNO	id : 55330	1.06687	9.23578	6.04067	4.42835e-07	2.2681e-05	6.2205
Hs::NM_020244P01128	CHPT1	id : 56994	-0.584599	10.0822	-6.04008	4.43681e-07	2.27109e-05	6.21864
Hs::NM_015834P02197	ADARB1	id : 104	-0.990534	8.32138	-6.0395	4.44505e-07	2.27398e-05	6.21682
Hs::NM_133629P01089	RAD51L3	id : 5892	0.667792	8.27733	6.03896	4.45278e-07	2.27659e-05	6.21513
Hs::AB029331P02125	CCHCR1	id : 54535	0.934372	7.79915	6.03769	4.47099e-07	2.28456e-05	6.21114
Hs::NM_001013437P00920	SEH1L	id : 81929	-0.792785	9.16125	-6.03718	4.47825e-07	2.28693e-05	6.20956
Hs::NM_145030P00717	C7orf47	id : 221908	0.734804	10.6714	6.03352	4.53123e-07	2.31263e-05	6.19808
Hs::XM_292963P00345		NA	0.984159	12.8804	6.03282	4.54144e-07	2.31594e-05	6.19589
Hs::Z22551P03966	KTN1	id : 3895	0.891788	10.0569	6.03271	4.54304e-07	2.31594e-05	6.19554
Hs::BC104672P00158	NDUFB1	id : 4707	0.857368	12.3529	6.0319	4.55481e-07	2.32058e-05	6.19302
Hs::NM_032717P01401	AGPAT9	id : 84803	-1.00235	7.43724	-6.02923	4.59408e-07	2.33922e-05	6.18464
Hs::NM_017526P00881	LEPROT	id : 54741	0.46158	12.0058	6.02864	4.60277e-07	2.34095e-05	6.18279
Hs::NM_015141P03209	GPD1L	id : 23171	-0.990629	9.12707	-6.02863	4.60286e-07	2.34095e-05	6.18278
Hs::BX648845P02317	NFIB	id : 4781	0.702615	10.7393	6.02749	4.61979e-07	2.34819e-05	6.17919
Hs::XM_928291P00808		NA	1.09452	7.47348	6.02569	4.64648e-07	2.36038e-05	6.17357
Hs::AB085901P02356	MCF2	id : 4168	-1.18619	7.68667	-6.02469	4.6614e-07	2.36658e-05	6.17044
Hs::NM_001031677P00557	RAB24	id : 53917	0.876547	8.66138	6.02424	4.66815e-07	2.36862e-05	6.16903
Hs::NM_020677P00981	NMRAL1	id : 57407	0.684245	10.9765	6.02327	4.6828e-07	2.37391e-05	6.16597
Hs::BC019104P01015	C8orf55	id : 51337	0.833151	8.59746	6.02319	4.68402e-07	2.37391e-05	6.16572
Hs::NM_001029857P02829		NA	0.66413	10.7439	6.02227	4.69775e-07	2.37948e-05	6.16286
Hs::NM_017861P00611	PIGX	id : 54965	0.733116	8.80915	6.02107	4.71596e-07	2.38732e-05	6.15908
Hs::XM_372926P00122		NA	0.581549	14.761	6.01759	4.7689e-07	2.41272e-05	6.14819
Hs::CR599562P01585	MTF2	id : 22823	-0.630466	10.1478	-6.0169	4.77942e-07	2.41663e-05	6.14604
Hs::NM_001122P01456	PLIN2	id : 123	0.781357	9.78257	6.0158	4.79644e-07	2.42383e-05	6.14257
Hs::NM_003513P00234	HIST1H2AB	id : 8335	0.705707	10.3933	6.01538	4.8029e-07	2.42569e-05	6.14126
Hs::NM_207376P00451		NA	-1.67413	6.8611	-6.01372	4.82845e-07	2.43673e-05	6.13608
Hs::NM_021004P00495	DHRS4	id : 10901	0.746272	9.32987	6.0136	4.83036e-07	2.43673e-05	6.13569
Hs::AK000373P02253	SYBU	id : 55638	1.1646	9.54312	6.01304	4.83901e-07	2.43968e-05	6.13395
Hs::BC052285P01394	TOP1MT	id : 116447	-0.570792	10.5433	-6.01267	4.84484e-07	2.44121e-05	6.13277
Hs::NM_000247P00357	MICA	id : 100507436	-0.797696	10.7183	-6.01139	4.86471e-07	2.44959e-05	6.12878
Hs::BC003022P00581	PRDX2	id : 7001	0.736668	13.5966	6.01124	4.86712e-07	2.44959e-05	6.1283
Hs::NM_014234P00457	HSD17B8	id : 7923	0.668352	9.46258	6.01052	4.8783e-07	2.45381e-05	6.12606
Hs::NM_000310P00953	PPT1	id : 5538	-0.681417	11.8206	-6.0089	4.90372e-07	2.46517e-05	6.12098
Hs::NM_001008486P00842	SLC41A3	id : 54946	-0.817457	8.12084	-6.00733	4.92858e-07	2.47623e-05	6.11605
Hs::XM_934809P01452		NA	0.529417	10.8941	6.00567	4.95483e-07	2.48658e-05	6.11087
Hs::NM_019016P00478	KRT24	id : 192666	-1.34813	5.93678	-6.00567	4.95489e-07	2.48658e-05	6.11086
Hs::BX161429P00292	KLHDC2	id : 23588	0.881502	9.3769	6.0048	4.96873e-07	2.49209e-05	6.10813
Hs::BC038505P03657	BAG4	id : 9530	-1.06521	8.51038	-6.00361	4.98778e-07	2.50021e-05	6.1044
Hs::BC108737P00537	HIST1H2BK	id : 85236	-0.991415	12.4044	-6.00333	4.99225e-07	2.50101e-05	6.10352
Hs::NM_004722P00725	AP4M1	id : 9179	0.777421	8.98802	6.00177	5.01735e-07	2.51214e-05	6.09863
Hs::XM_931237P01891		NA	0.737717	10.9949	6.00126	5.02558e-07	2.51481e-05	6.09703
Hs::NM_053034P00816	ANTXR1	id : 84168	-0.712657	10.9966	-5.99945	5.05488e-07	2.52802e-05	6.09136
Hs::XM_927460P00398		NA	1.26165	7.21251	5.99905	5.06134e-07	2.5298e-05	6.09011
Hs::NM_001029989P00149	KIAA0101	id : 9768	0.75944	12.8133	5.99859	5.06879e-07	2.53207e-05	6.08868
Hs::NM_002627P01926	PFKP	id : 5214	-0.794381	11.7024	-5.99684	5.09737e-07	2.54488e-05	6.08319
Hs::BC000409P00807	POLR2C	id : 5432	-0.788306	11.7086	-5.9941	5.14233e-07	2.56502e-05	6.07462
Hs::NM_016618P00579	KRCC1	id : 51315	1.24786	9.50227	5.99403	5.14358e-07	2.56502e-05	6.07438
Hs::BC003641P00505	WDR25	id : 79446	-0.837622	9.2103	-5.99281	5.16368e-07	2.57356e-05	6.07058
Hs::BC008781P00504	WDYHV1	id : 55093	-0.713611	9.23136	-5.99154	5.18479e-07	2.58261e-05	6.0666
Hs::NM_006087P01116	TUBB4	id : 10382	-0.735425	12.3933	-5.99003	5.20997e-07	2.59133e-05	6.06187
Hs::NM_001352P00962	DBP	id : 1628	1.04402	8.22476	5.98999	5.21065e-07	2.59133e-05	6.06174
Hs::NM_015971P00818	MRPS7	id : 51081	0.483593	13.052	5.98996	5.21122e-07	2.59133e-05	6.06163
Hs::NM_000875P04819	IGF1R	id : 3480	-0.887671	8.50509	-5.98867	5.23274e-07	2.60054e-05	6.05761
Hs::NM_138924P00458	GAMT	id : 2593	0.702724	10.3491	5.98782	5.24715e-07	2.60621e-05	6.05493
Hs::NM_005600P00948	NIT1	id : 4817	0.672859	9.6122	5.98532	5.28939e-07	2.6257e-05	6.04711
Hs::NM_004344P00822	CETN2	id : 1069	0.460461	12.0277	5.98128	5.35848e-07	2.65848e-05	6.03444
Hs::NM_002318P02483	LOXL2	id : 4017	-1.1481	7.98249	-5.98092	5.36456e-07	2.65998e-05	6.03334
Hs::NM_000793P06051	DIO2	id : 1734	1.03339	9.31898	5.9804	5.37351e-07	2.6629e-05	6.03171
Hs::NM_001789P03273	CDC25A	id : 993	-0.754101	9.8941	-5.97757	5.42263e-07	2.68571e-05	6.02283
Hs::BC016582P02409	PTBP2	id : 58155	-0.956314	8.57862	-5.97561	5.45675e-07	2.70107e-05	6.01671
Hs::AL137411P00298	LOC374491	id : 374491	-0.875486	9.26517	-5.97441	5.47788e-07	2.70999e-05	6.01294
Hs::NM_144779P00892	FXYD5	id : 53827	-0.676594	10.7521	-5.97274	5.50737e-07	2.72304e-05	6.0077
Hs::NM_024108P00295	TRAPPC6A	id : 79090	0.807515	9.5362	5.97221	5.51675e-07	2.72613e-05	6.00604
Hs::NM_002783P00959	PSG7	id : 5676	-1.43842	7.07792	-5.97131	5.53262e-07	2.73242e-05	6.00324
Hs::NM_017861P00784	PIGX	id : 54965	0.694601	10.0108	5.96834	5.58562e-07	2.75597e-05	5.99394
Hs::BC010653P00766	SC4MOL	id : 6307	-1.07009	9.26003	-5.96829	5.58663e-07	2.75597e-05	5.99376
Hs::NM_012258P01853	HEY1	id : 23462	0.641001	9.72353	5.96731	5.60409e-07	2.7603e-05	5.99072
Hs::NM_006905P01060	PSG1	id : 5669	-1.31983	7.28949	-5.96727	5.60491e-07	2.7603e-05	5.99057
Hs::NM_005316P01802	GTF2H1	id : 2965	0.616203	9.35676	5.96727	5.60494e-07	2.7603e-05	5.99057
Hs::NM_001008486P00719	SLC41A3	id : 54946	-0.857602	8.22148	-5.96625	5.62325e-07	2.76776e-05	5.98738
Hs::AF195624P00950	CHPT1	id : 56994	-0.654475	11.3218	-5.96569	5.6334e-07	2.77119e-05	5.98562
Hs::BC004346P00333	THAP7	id : 80764	0.781399	9.43164	5.9642	5.66032e-07	2.78286e-05	5.98097
Hs::NM_016406P00763	UFC1	id : 51506	0.433207	12.879	5.96318	5.67897e-07	2.79045e-05	5.97776
Hs::NM_004612P05123	TGFBR1	id : 7046	-1.11412	11.8052	-5.96035	5.73075e-07	2.81431e-05	5.96891
Hs::XM_930623P00314		NA	-0.932606	9.23779	-5.95956	5.74534e-07	2.81988e-05	5.96643
Hs::AK090755P01223	GRSF1	id : 2926	-0.511945	12.4098	-5.95875	5.76024e-07	2.8256e-05	5.9639
Hs::NM_133496P04557	SLC30A7	id : 148867	-0.831717	9.08731	-5.95857	5.76362e-07	2.82567e-05	5.96333
Hs::NM_213636P00945	PDLIM7	id : 9260	-1.16892	7.50895	-5.95731	5.78697e-07	2.83552e-05	5.95938
Hs::BC071668P00324		NA	0.792099	10.7204	5.95616	5.80844e-07	2.84444e-05	5.95577
Hs::NM_032039P02583	ITFG3	id : 83986	0.876205	8.99572	5.95541	5.82229e-07	2.84962e-05	5.95345
Hs::BC001193P00181	HIST3H2A	id : 92815	1.06007	9.81395	5.95516	5.82696e-07	2.8503e-05	5.95266
Hs::BC071963P01172	F8A3	id : 474384	0.680607	10.6325	5.95414	5.84618e-07	2.85809e-05	5.94945
Hs::BC032324P00817	HIBADH	id : 11112	0.498768	11.1173	5.94959	5.93222e-07	2.89853e-05	5.9352
Hs::NM_001009568P00962	SMPDL3B	id : 27293	1.15108	6.56661	5.94804	5.96171e-07	2.91073e-05	5.93036
Hs::NM_001540P00611	HSPB1	id : 3315	-1.03047	14.2918	-5.94793	5.96387e-07	2.91073e-05	5.93001
Hs::BC068602P01231	SUCLG2	id : 8801	0.647919	10.453	5.94613	5.99831e-07	2.9259e-05	5.92439
Hs::BC001188P04667	TFRC	id : 7037	-0.816586	13.0352	-5.94517	6.01693e-07	2.93334e-05	5.92136
Hs::NM_015055P04004	SWAP70	id : 23075	-0.881273	7.8673	-5.94338	6.0515e-07	2.94854e-05	5.91577
Hs::NM_001029857P03671		NA	0.706076	10.6304	5.94175	6.08336e-07	2.96241e-05	5.91065
Hs::NM_016619P00328	PLAC8	id : 51316	-1.05314	14.0059	-5.94038	6.11004e-07	2.97374e-05	5.90638
Hs::AK021860P01691	FBXO17	id : 115290	0.808584	8.35078	5.93892	6.13886e-07	2.98609e-05	5.90179
Hs::NM_001018073P01116	PCK2	id : 5106	1.0668	7.67917	5.93866	6.14401e-07	2.98693e-05	5.90097
Hs::XM_926364P02510		NA	0.798687	9.55448	5.93817	6.15373e-07	2.98999e-05	5.89943
Hs::NM_001018676P01456		NA	-0.491793	11.9419	-5.93566	6.20344e-07	3.01246e-05	5.89158
Hs::NM_003527P00373	HIST1H2BO	id : 8348	-0.716268	10.8421	-5.93377	6.2411e-07	3.02906e-05	5.88568
Hs::NM_006833P00768	COPS6	id : 10980	0.559816	11.9286	5.93071	6.30279e-07	3.05729e-05	5.87608
Hs::NM_001033583P01049	ACOT9	id : 23597	-0.642731	10.6277	-5.92912	6.33499e-07	3.0712e-05	5.87111
Hs::NM_031862P03605	NBR1	id : 4077	0.77614	9.60112	5.92845	6.34868e-07	3.07612e-05	5.86901
Hs::BC016854P00242	C11orf67	id : 28971	0.671515	10.7857	5.92627	6.3932e-07	3.09597e-05	5.86219
Hs::BC012205P00533	PLAC8	id : 51316	-0.945061	13.7844	-5.92498	6.41973e-07	3.10709e-05	5.85815
Hs::NM_183241P00592	C9orf142	id : 286257	0.646864	10.7763	5.92454	6.42884e-07	3.10977e-05	5.85676
Hs::BC011444P00585	CFL2	id : 1073	0.88613	9.54688	5.92322	6.45606e-07	3.12121e-05	5.85264
Hs::NM_003769P00672	SRSF9	id : 8683	-0.489716	13.4148	-5.92197	6.4821e-07	3.13206e-05	5.84872
Hs::NM_001031712P01162	TRMT11	id : 60487	-0.636254	9.20417	-5.92057	6.51119e-07	3.14437e-05	5.84435
Hs::NM_181493P00241	ITPA	id : 3704	0.546436	11.3805	5.92009	6.52138e-07	3.14754e-05	5.84282
Hs::NM_152308P01075	C16orf75	id : 116028	0.84327	8.311	5.91778	6.56987e-07	3.16919e-05	5.8356
Hs::NM_000781P01424	CYP11A1	id : 1583	1.13559	7.2446	5.91758	6.57415e-07	3.1695e-05	5.83496
Hs::NM_080656P00504	CDKN2AIPNL	id : 91368	-0.663871	10.4866	-5.91628	6.60147e-07	3.18091e-05	5.83091
Hs::NM_016306P00700	DNAJB11	id : 51726	-0.695519	11.3142	-5.91557	6.61666e-07	3.18646e-05	5.82867
Hs::BC014277P01572	TIMP3	id : 7078	0.912026	9.27361	5.91474	6.63421e-07	3.19242e-05	5.82609
Hs::NM_002822P02347	TWF1	id : 5756	-1.29819	9.35441	-5.91464	6.63636e-07	3.19242e-05	5.82577
Hs::NM_006410P01054	HTATIP2	id : 10553	-0.486907	10.6202	-5.91443	6.64088e-07	3.19283e-05	5.82511
Hs::NM_006808P00319	SEC61B	id : 10952	-0.593786	14.0609	-5.91325	6.66608e-07	3.20318e-05	5.82141
Hs::NM_006758P00173	U2AF1	id : 7307	-0.663933	13.9729	-5.91205	6.69169e-07	3.21371e-05	5.81767
Hs::BC012205P00280	PLAC8	id : 51316	-0.903614	14.0783	-5.91097	6.71512e-07	3.22306e-05	5.81426
Hs::BC013873P00511	CETN2	id : 1069	0.563119	11.508	5.91081	6.71857e-07	3.22306e-05	5.81376
Hs::NM_002130P02388	HMGCS1	id : 3157	-0.885603	9.663	-5.90891	6.75949e-07	3.24091e-05	5.80784
Hs::CR603690P00875	WBSCR22	id : 114049	-0.602127	12.8948	-5.90814	6.7764e-07	3.24723e-05	5.8054
Hs::BC018121P01936	APPBP2	id : 10513	1.05319	7.47656	5.90771	6.78573e-07	3.24991e-05	5.80406
Hs::NM_006913P00340	RNF5	id : 6048	0.672124	10.123	5.90695	6.80231e-07	3.25606e-05	5.80168
Hs::NM_002812P00531	PSMD8	id : 5714	-0.591518	11.4841	-5.90664	6.809e-07	3.25747e-05	5.80072
Hs::BC107798P00357	TNNT1	id : 7138	-0.699147	10.3745	-5.90644	6.81329e-07	3.25773e-05	5.80011
Hs::NM_014595P00500	NT5C	id : 30833	0.648556	10.8972	5.90583	6.82664e-07	3.26198e-05	5.7982
Hs::CR598294P00873	RRNAD1	id : 51093	1.06033	6.59156	5.9057	6.82967e-07	3.26198e-05	5.79776
Hs::NM_014628P00820	MAD2L1BP	id : 9587	-0.567639	11.9874	-5.90527	6.83907e-07	3.26468e-05	5.79642
Hs::NM_053035P00028	MRPS33	id : 51650	0.542127	11.8843	5.90342	6.87985e-07	3.28196e-05	5.79062
Hs::XM_934809P01548		NA	0.49193	11.8935	5.90328	6.88281e-07	3.28196e-05	5.7902
Hs::BC002846P00480	C2orf28	id : 51374	0.458333	12.3884	5.90294	6.8903e-07	3.28374e-05	5.78914
Hs::NM_001008739P00307	C6orf226	id : 441150	0.971124	8.11772	5.90269	6.89591e-07	3.28461e-05	5.78835
Hs::NM_006758P00537	U2AF1	id : 7307	-0.599931	14.2255	-5.89998	6.95622e-07	3.31153e-05	5.77986
Hs::NM_017786P03004	SYBU	id : 55638	0.963163	8.74329	5.89945	6.96796e-07	3.3153e-05	5.77821
Hs::NM_001002759P00591	MEIR5	id : 119392	0.836241	8.99488	5.89848	6.98974e-07	3.32385e-05	5.77517
Hs::BC009470P00512	PRKRA	id : 8575	-0.673124	10.2603	-5.89785	7.00393e-07	3.32715e-05	5.77319
Hs::NM_016085P00952	C2orf28	id : 51374	0.479535	12.3667	5.89783	7.00433e-07	3.32715e-05	5.77313
Hs::NM_002972P06048	SBF1	id : 6305	0.64371	9.31059	5.89738	7.01445e-07	3.33014e-05	5.77172
Hs::BC001514P00360	VGLL4	id : 9686	0.750868	9.1349	5.89626	7.03966e-07	3.34029e-05	5.76822
Hs::BC036737P00711	SNRPB2	id : 6629	-0.554117	12.5289	-5.8959	7.0479e-07	3.34238e-05	5.76708
Hs::NM_006391P03482	IPO7	id : 10527	-0.774	11.8137	-5.89366	7.0987e-07	3.36464e-05	5.76008
Hs::NM_016355P01592	DDX47	id : 51202	-0.536397	11.666	-5.89281	7.11798e-07	3.37194e-05	5.75743
Hs::BC036737P00694	SNRPB2	id : 6629	-0.571204	11.9885	-5.89205	7.13539e-07	3.37835e-05	5.75505
Hs::BC009017P00393	S100A6	id : 6277	-0.933657	14.5875	-5.89151	7.14787e-07	3.38242e-05	5.75335
Hs::NM_018482P04785	ASAP1	id : 50807	-0.848735	8.98364	-5.89049	7.17134e-07	3.39168e-05	5.75015
Hs::NM_031208P00699	FAHD1	id : 81889	0.833344	11.4684	5.89018	7.17843e-07	3.39175e-05	5.74918
Hs::BC029868P01797	SNX25	id : 83891	-0.662784	8.34132	-5.89014	7.17928e-07	3.39175e-05	5.74907
Hs::CR613766P01378	TIMP3	id : 7078	1.00534	9.48374	5.88954	7.19318e-07	3.39648e-05	5.74718
Hs::NM_012145P00301	DTYMK	id : 1841	0.654469	11.501	5.889	7.20558e-07	3.40049e-05	5.7455
Hs::NM_080648P01122	APEX1	id : 328	0.681771	12.8385	5.88829	7.22208e-07	3.40643e-05	5.74327
Hs::BC000615P00507	DDA1	id : 79016	-0.796597	10.3166	-5.88765	7.23684e-07	3.41154e-05	5.74128
Hs::NM_018670P00811	MESP1	id : 55897	1.13827	8.56858	5.88613	7.27236e-07	3.42643e-05	5.7365
Hs::BC067891P00841	RPL13AP3	id : 645683	1.35811	13.0376	5.88543	7.28868e-07	3.43226e-05	5.73432
Hs::NM_173654P02714	C3orf64	id : 285203	-0.849963	7.59683	-5.88513	7.29563e-07	3.43368e-05	5.73339
Hs::NM_080430P00332	SELM	id : 140606	-0.621499	11.3032	-5.8828	7.35043e-07	3.4576e-05	5.72609
Hs::NM_001001660P00500	LYRM5	id : 144363	0.958198	8.80107	5.88239	7.3602e-07	3.46033e-05	5.72479
Hs::XM_292210P00106		NA	0.689239	13.3095	5.87974	7.42299e-07	3.48796e-05	5.71651
Hs::XM_378848P02136		NA	0.491896	11.6394	5.87893	7.44226e-07	3.49513e-05	5.71398
Hs::BC040542P03655	KIAA0802	id : 23255	-0.794406	11.495	-5.87775	7.47051e-07	3.50651e-05	5.71028
Hs::NM_144781P01620	PDCD2	id : 5134	-0.643554	10.9149	-5.87474	7.543e-07	3.53862e-05	5.70087
Hs::NM_006992P01213	LRRC23	id : 10233	0.88735	8.33669	5.87436	7.55232e-07	3.53924e-05	5.69966
Hs::NM_001008741P00263		NA	0.841806	14.7584	5.87435	7.55243e-07	3.53924e-05	5.69965
Hs::NM_000332P09962	ATXN1	id : 6310	1.0552	7.5343	5.87213	7.60654e-07	3.56268e-05	5.69269
Hs::NM_017801P02353	CMTM6	id : 54918	-0.851519	9.56815	-5.87162	7.61888e-07	3.566e-05	5.6911
Hs::BC002445P01844	CPT2	id : 1376	0.785649	8.95544	5.8715	7.62183e-07	3.566e-05	5.69073
Hs::NM_006290P04074	TNFAIP3	id : 7128	-0.874515	8.92877	-5.87131	7.62655e-07	3.56629e-05	5.69012
Hs::NM_001953P00674	TYMP	id : 1890	-0.795051	8.95058	-5.87004	7.65785e-07	3.57901e-05	5.68613
Hs::BC009244P00721	IDH2	id : 3418	1.07663	9.06316	5.86798	7.7085e-07	3.60075e-05	5.6797
Hs::NM_001029989P00591	KIAA0101	id : 9768	0.726937	13.1021	5.86608	7.7557e-07	3.62085e-05	5.67375
Hs::BC069010P00540	CRLS1	id : 54675	-0.530734	11.1132	-5.86541	7.77249e-07	3.62674e-05	5.67164
Hs::BC017871P00867	RPP40	id : 10799	-0.518546	12.3265	-5.86499	7.7828e-07	3.62961e-05	5.67034
Hs::BC031329P00595	IGFLR1	id : 79713	1.01293	8.19843	5.86388	7.81057e-07	3.64061e-05	5.66687
Hs::BC030244P00236	TNNC1	id : 7134	1.2034	7.01246	5.86302	7.83223e-07	3.64781e-05	5.66417
Hs::NM_176878P03882		NA	0.799435	8.21435	5.86293	7.83438e-07	3.64781e-05	5.6639
Hs::BC009179P00198	SNRNP25	id : 79622	0.586877	12.552	5.86269	7.84056e-07	3.64873e-05	5.66313
Hs::NM_024660P00650	IGFLR1	id : 79713	0.867713	7.83388	5.86203	7.85725e-07	3.65455e-05	5.66106
Hs::BC000371P00898	MLEC	id : 9761	-0.573619	12.1985	-5.86061	7.89315e-07	3.66928e-05	5.65661
Hs::BC007293P00814	HPDL	id : 84842	0.749558	8.47572	5.86031	7.9007e-07	3.67083e-05	5.65568
Hs::NM_001001683P00332	MED11	id : 400569	0.818698	9.96756	5.85965	7.91749e-07	3.67667e-05	5.65361
Hs::NM_014400P00637	LYPD3	id : 27076	-1.11268	7.89034	-5.85713	7.98171e-07	3.70452e-05	5.64573
Hs::BC012573P00599	ACOT9	id : 23597	-0.629155	11.2549	-5.85594	8.01222e-07	3.7167e-05	5.64201
Hs::AK055252P01478	LOC100129502	id : 100129502	1.14094	7.57288	5.85567	8.01916e-07	3.71794e-05	5.64117
Hs::BC030520P00981	FAM91A1	id : 157769	-1.29946	7.83137	-5.85479	8.04188e-07	3.72648e-05	5.63841
Hs::NM_004083P00646	DDIT3	id : 1649	0.813364	9.22317	5.85402	8.06172e-07	3.73369e-05	5.636
Hs::NM_006052P02066	DSCR3	id : 10311	-0.841663	8.95723	-5.85348	8.07581e-07	3.73823e-05	5.6343
Hs::NM_016484P00615	PDZD11	id : 51248	0.523635	11.0221	5.85275	8.09477e-07	3.74482e-05	5.63201
Hs::NM_024515P01179	WDR25	id : 79446	-0.758863	9.39239	-5.8526	8.09865e-07	3.74482e-05	5.63155
Hs::BC022205P00976	SNHG12	id : 85028	0.513637	11.2876	5.85186	8.11776e-07	3.75167e-05	5.62925
Hs::NM_018466P00675	ALG13	id : 79868	-0.664546	9.75677	-5.85146	8.1282e-07	3.7545e-05	5.62799
Hs::XM_935143P00530		NA	0.814691	10.4794	5.85115	8.13643e-07	3.7563e-05	5.62701
Hs::NM_174936P02793	PCSK9	id : 255738	-1.18281	9.69816	-5.85068	8.14864e-07	3.75995e-05	5.62555
Hs::BC001886P01438	RRM2	id : 6241	0.545732	12.4511	5.85046	8.1544e-07	3.76061e-05	5.62486
Hs::NM_001005845P02676		NA	-1.3157	8.94904	-5.85011	8.16366e-07	3.76289e-05	5.62375
[truncated: 5,212 more rows]

## Sheet: Table S2d
reporterId	geneSymbol	ID	logFC	AveExpr	t	P.Value	adj.P.Val	B
[truncated: 15,827 more rows]
