# Supplementary material for: Integrator complex regulates NELF-mediated RNA polymerase II pause/release and processivity at coding genes
Source: Nat Commun. 2014 Nov 20;5:5531. doi: 10.1038/ncomms6531 (PMC4263189; doi:10.1038/ncomms6531)
Supplement: Supplementary Dataset 3 — List of genes harboring a ChIP-Seq peak for INTS11, INTS3, NELF, Spt5 as obtained from MACS2 (see Methods). [file ncomms6531-s4.xlsx]

## Sheet: mat_recap_ChIP-seq.csv
	NELF	Int3	Int11	Spt5
OR4F5	0	0	0	0
LOC100132062	0	0	0	0
LOC100132287	0	0	0	0
LOC100133331	0	0	0	0
OR4F16	0	0	0	0
OR4F3	0	0	0	0
OR4F29	0	0	0	0
LOC643837	1	1	0	1
SAMD11	0	0	0	0
KLHL17	0	0	0	0
PLEKHN1	1	1	0	1
ISG15	0	1	0	0
AGRN	0	1	0	0
MIR200B	0	0	0	0
MIR200A	0	0	0	0
MIR429	0	0	0	0
TTLL10	0	0	0	0
B3GALT6	0	1	0	1
SCNN1D	0	0	0	0
PUSL1	0	1	0	1
GLTPD1	1	0	0	1
TAS1R3	0	1	0	1
LOC148413	1	1	1	1
TMEM88B	0	0	0	0
VWA1	0	0	0	0
ATAD3C	0	0	0	0
ATAD3B	0	0	0	1
ATAD3A	1	0	0	1
MIB2	1	0	0	1
MMP23B	0	0	0	0
MMP23A	0	0	0	0
CALML6	0	0	0	0
GABRD	0	0	0	0
PRKCZ	0	1	0	0
SKI	0	1	0	1
RER1	0	0	0	1
PLCH2	0	0	0	0
TNFRSF14	0	0	0	0
C1orf93	0	0	0	1
ACTRT2	0	0	0	0
PRDM16	0	0	0	0
ARHGEF16	0	0	0	0
TPRG1L	1	0	0	1
TP73	0	0	0	0
CCDC27	0	0	0	0
LOC388588	0	1	0	0
DFFB	1	1	0	1
LOC100133612	1	1	1	1
LOC284661	0	0	0	0
AJAP1	0	0	0	0
KCNAB2	0	1	0	1
RNF207	1	1	0	1
HES3	0	0	0	0
ESPN	0	1	0	1
TAS1R1	1	0	0	1
ZBTB48	1	0	0	1
PHF13	0	1	0	1
THAP3	0	0	0	1
CAMTA1	0	0	0	1
VAMP3	1	0	0	1
PER3	0	0	0	0
PARK7	1	1	1	1
SLC45A1	0	0	0	0
CA6	0	0	0	0
H6PD	1	1	0	1
SPSB1	0	0	0	1
SLC25A33	1	1	1	1
TMEM201	0	1	0	1
PIK3CD	0	0	0	0
NMNAT1	1	1	1	1
RBP7	0	0	0	0
UBE4B	1	1	0	1
KIF1B	1	1	0	1
PGD	1	0	1	1
APITD1	1	1	0	1
CORT	0	0	0	1
PEX14	1	1	1	1
TARDBP	1	1	0	1
ANGPTL7	0	0	0	0
UBIAD1	1	1	0	1
PTCHD2	0	0	0	0
FBXO44	0	0	0	1
FBXO6	0	0	0	0
C1orf187	0	0	0	0
AGTRAP	1	0	0	1
CLCN6	1	0	0	1
PLOD1	1	1	0	1
MFN2	1	1	0	1
MIIP	1	1	0	1
TNFRSF8	0	0	0	0
TNFRSF1B	0	0	0	0
VPS13D	0	0	0	0
SNORA59B	0	0	0	0
SNORA59A	0	0	0	0
AADACL4	0	0	0	0
AADACL3	0	0	0	0
C1orf158	0	0	0	0
PRAMEF12	0	0	0	0
PRAMEF1	0	0	0	0
PRAMEF2	0	0	0	0
PRAMEF8	0	0	0	0
PRAMEF7	0	0	0	0
PRAMEF22	0	0	0	0
PRAMEF5	0	0	0	0
PRAMEF6	0	0	0	0
PRAMEF15	0	0	0	0
PRAMEF9	0	0	0	0
PRAMEF16	0	0	0	0
PRAMEF20	0	0	0	0
PRAMEF21	0	0	0	0
PRAMEF17	0	0	0	0
PDPN	0	0	0	0
PRDM2	0	0	0	1
KAZ	0	0	0	0
TMEM51	1	1	0	1
FHAD1	0	0	0	0
EFHD2	0	1	0	1
CTRC	0	0	0	0
CELA2A	0	0	0	0
CELA2B	0	0	0	0
DNAJC16	1	0	0	1
DDI2	1	0	0	1
RSC1A1	0	0	0	0
PLEKHM2	0	1	0	1
SLC25A34	0	0	0	0
TMEM82	0	0	0	0
FBLIM1	0	0	0	0
SPEN	1	1	1	1
C1orf64	0	0	0	0
CLCNKA	0	0	0	0
CLCNKB	1	0	0	0
C1orf144	1	0	0	1
NECAP2	1	0	0	1
MST1P2	1	0	0	1
CROCC	0	0	0	0
PADI1	0	0	0	0
PADI3	0	0	0	0
PADI4	0	0	0	0
PADI6	0	0	0	0
ARHGEF10L	0	1	0	0
ACTL8	1	0	1	1
IGSF21	0	0	0	0
KLHDC7A	0	0	0	0
PAX7	0	0	0	0
MRTO4	1	0	0	1
PQLC2	1	1	0	1
C1orf151	1	0	0	1
NBL1	0	0	0	0
HTR6	0	0	0	0
OTUD3	1	0	0	1
PLA2G5	0	0	0	0
PLA2G2F	0	0	0	0
UBXN10	0	0	0	0
VWA5B1	0	0	0	0
FAM43B	0	0	0	0
CDA	0	0	0	1
PINK1	0	0	0	1
NBPF3	1	0	0	1
ALPL	0	0	0	0
LDLRAD2	0	0	0	0
CELA3B	0	0	0	0
CELA3A	0	0	0	0
HSPC157	1	1	1	1
CDC42	1	1	1	1
ZBTB40	1	0	1	1
EPHA8	0	0	0	0
C1QA	0	0	0	0
C1QC	0	0	0	0
C1QB	0	0	0	0
EPHB2	0	0	0	0
KDM1A	1	0	1	1
C1orf213	1	1	0	1
MDS2	0	0	0	0
RPL11	1	0	0	1
TCEB3	1	1	0	1
C1orf128	1	0	1	1
LYPLA2	1	0	0	1
PNRC2	1	1	1	1
LOC284632	0	0	0	0
GRHL3	0	0	0	1
NIPAL3	0	0	0	0
RCAN3	1	1	0	1
C1orf130	0	0	0	0
SRRM1	1	0	1	1
CLIC4	0	0	0	1
RHD	0	0	0	0
TMEM50A	1	1	0	1
TMEM57	0	0	0	1
LDLRAP1	0	0	0	0
MAN1C1	0	0	0	0
SEPN1	0	0	0	0
FAM54B	1	1	0	1
EXTL1	0	0	0	0
PDIK1L	1	1	1	1
GRRP1	0	0	0	1
ZNF593	1	0	0	1
CNKSR1	0	0	0	1
CATSPER4	0	0	0	0
CCDC21	1	0	0	1
SH3BGRL3	0	1	0	1
CD52	0	0	0	0
LIN28A	0	0	0	0
DHDDS	1	0	1	1
HMGN2	1	1	0	1
RPS6KA1	0	1	0	1
MIR1976	0	0	0	0
ARID1A	0	1	0	1
PIGV	1	1	1	1
ZDHHC18	0	1	0	1
SFN	1	1	1	1
NUDC	1	0	0	1
TRNP1	0	0	0	1
WDTC1	1	0	0	1
TMEM222	1	1	1	1
LOC644961	0	0	0	0
SYTL1	0	0	0	0
GPR3	0	0	0	0
FAM76A	0	0	0	1
STX12	1	1	0	1
PPP1R8	1	1	1	1
SCARNA1	0	0	0	0
C1orf38	0	0	0	0
SMPDL3B	0	0	0	0
XKR8	0	0	0	0
ATPIF1	1	0	0	1
SESN2	1	1	0	1
MED18	1	1	1	1
PHACTR4	1	1	1	1
SNHG3-RCC1	1	1	1	1
SNHG3	1	1	1	1
RCC1	0	1	0	1
TRNAU1AP	1	1	1	1
RAB42	0	1	0	1
RNU11	1	1	1	1
GMEB1	1	1	0	1
YTHDF2	1	1	0	1
OPRD1	0	0	0	0
EPB41	0	1	0	1
PTPRU	0	1	0	0
PRO0611	0	0	0	0
ZCCHC17	1	0	0	1
SERINC2	0	1	1	1
LOC149086	0	0	0	0
LOC284551	0	0	0	0
TINAGL1	1	1	0	1
HCRTR1	0	0	0	0
KHDRBS1	1	1	0	1
TMEM39B	1	0	0	1
KPNA6	1	0	0	1
TXLNA	1	1	1	1
CCDC28B	0	0	0	0
IQCC	1	0	0	1
DCDC2B	0	0	0	1
EIF3I	1	0	0	1
FAM167B	0	0	0	1
LCK	0	0	0	0
HDAC1	1	1	0	1
TSSK3	0	0	0	1
ZBTB8B	0	0	0	0
ZBTB8A	1	1	0	1
RBBP4	1	1	1	1
KIAA1522	0	0	0	0
S100PBP	1	1	1	1
HPCA	0	0	0	0
ADC	0	0	0	0
ZNF362	1	1	0	1
ZSCAN20	0	0	0	1
HMGB4	0	0	0	0
C1orf94	0	0	0	0
GJB5	0	0	0	0
GJB4	0	0	0	0
GJB3	0	0	0	0
GJA4	0	0	0	0
ZMYM1	1	0	0	1
ZMYM4	1	0	0	1
NCDN	1	1	1	1
TFAP2E	0	0	0	0
EIF2C4	0	1	0	1
EIF2C1	0	1	0	1
EIF2C3	0	1	0	1
TEKT2	0	0	0	0
ADPRHL2	1	1	0	1
MAP7D1	1	1	1	1
THRAP3	1	0	0	1
C1orf113	0	1	0	1
ZC3H12A	0	1	0	1
DNALI1	0	0	0	0
CDCA8	1	0	0	1
MANEAL	1	1	0	1
C1orf122	1	1	1	1
UTP11L	1	0	0	1
AKIRIN1	0	1	0	1
NDUFS5	1	0	0	1
MACF1	0	0	0	0
KIAA0754	0	1	0	1
BMP8A	0	0	0	0
PPIE	1	0	0	1
MFSD2A	0	0	0	0
CAP1	1	1	1	1
RLF	1	1	1	1
TMCO2	0	0	0	0
ZMPSTE24	1	1	1	1
SMAP2	1	1	0	1
ZNF643	1	1	0	1
ZNF642	0	0	0	1
DEM1	0	0	0	0
ZNF684	1	0	0	1
NFYC	1	0	0	1
MIR30E	0	0	0	0
MIR30C1	0	0	0	0
KCNQ4	0	0	0	0
CTPS	1	1	0	1
GUCA2B	0	0	0	0
RIMKLA	0	0	0	0
PPCS	1	1	1	1
CCDC30	0	0	0	0
PPIH	1	1	0	1
YBX1	1	0	0	1
C1orf50	1	1	1	1
ERMAP	1	1	1	1
ZNF691	1	0	0	1
FLJ32224	1	1	0	1
FAM183A	0	0	0	0
WDR65	1	0	0	1
TMEM125	0	0	0	0
TIE1	0	0	0	0
MPL	0	0	0	0
CDC20	1	0	0	1
C1orf84	1	0	0	1
KIAA0467	0	0	0	0
PTPRF	0	0	0	1
KDM4A	1	1	1	1
ST3GAL3	1	1	1	1
ARTN	0	0	0	1
IPO13	1	1	1	1
DPH2	1	0	0	1
ATP6V0B	1	1	0	1
B4GALT2	0	1	0	1
CCDC24	0	1	1	1
KLF17	0	0	0	0
DMAP1	1	0	1	1
RNF220	0	0	0	1
C1orf228	1	0	0	1
KIF2C	1	0	0	1
RPS8	1	0	0	1
SNORD55	1	0	0	1
SNORD46	1	0	0	1
SNORD38A	1	0	0	1
SNORD38B	0	0	0	1
PLK3	0	1	0	1
BTBD19	0	1	0	1
UROD	1	0	1	1
LOC400752	1	1	0	1
HPDL	1	1	1	1
TOE1	1	1	0	0
MMACHC	1	0	0	1
AKR1A1	1	0	0	1
NASP	1	1	0	1
TMEM69	1	1	1	1
MAST2	0	1	0	1
TSPAN1	0	0	0	0
C1orf190	0	0	0	0
RAD54L	1	0	0	1
UQCRH	1	0	0	1
NSUN4	1	1	1	1
FAAH	0	0	0	0
DMBX1	0	0	0	0
C1orf223	0	0	0	0
CYP4B1	0	0	0	0
CYP4X1	0	0	0	0
CYP4Z1	0	0	0	0
CYP4A22	0	0	0	0
CMPK1	1	1	0	1
FOXE3	0	0	0	0
FOXD2	0	1	0	1
SLC5A9	0	0	0	0
ELAVL4	0	0	0	0
CDKN2C	1	1	0	1
C1orf185	0	0	0	0
RNF11	0	1	0	1
OSBPL9	1	1	0	1
BTF3L4	1	1	1	1
ZFYVE9	0	0	0	1
PRPF38A	1	1	1	1
GPX7	0	0	0	0
FAM159A	0	0	0	0
ZYG11B	0	0	0	1
ZYG11A	1	1	0	1
SCP2	1	1	0	1
PODN	0	0	0	0
CPT2	1	0	1	1
DMRTB1	0	0	0	0
DIO1	0	0	0	0
LRRC42	0	1	0	1
C1orf83	1	0	0	1
MRPL37	1	1	0	1
ACOT11	0	0	0	0
C1orf175	0	0	0	0
TTC4	1	0	0	1
C1orf177	0	0	0	0
TMEM61	0	0	0	0
BSND	0	0	0	0
PCSK9	1	1	0	1
PRKAA2	1	1	0	1
C8A	0	0	0	0
LOC100131060	0	1	1	1
FGGY	1	0	0	1
HOOK1	0	1	1	1
NFIA	1	1	0	1
INADL	1	1	1	1
L1TD1	0	0	0	0
USP1	1	0	0	1
ANGPTL3	0	0	0	0
ATG4C	1	0	0	1
FOXD3	0	0	0	1
ALG6	0	0	0	1
EFCAB7	1	0	0	1
DLEU2L	0	0	0	0
PGM1	1	1	0	1
ROR1	0	0	0	1
UBE2U	0	0	0	0
CACHD1	0	1	0	1
RAVER2	0	0	0	1
AK4	0	1	0	1
DNAJC6	0	0	0	0
LEPROT	0	1	0	1
LEPR	0	1	0	1
PDE4B	0	0	0	0
SGIP1	0	0	0	0
TCTEX1D1	0	0	0	0
MIER1	0	0	0	1
IL23R	0	0	0	0
IL12RB2	0	0	0	0
GADD45A	0	1	0	1
LRRC7	0	0	0	0
PIN1L	0	0	0	0
SRSF11	1	0	0	1
HHLA3	0	0	0	1
CTH	1	0	0	1
FPGT	1	0	0	1
TNNI3K	1	0	0	1
TYW3	0	0	0	1
LHX8	0	0	0	0
ACADM	1	1	0	1
RABGGTB	0	0	0	1
SNORD45C	0	0	0	1
SNORD45A	0	0	0	1
SNORD45B	0	0	0	1
MSH4	0	0	1	1
ST6GALNAC3	0	0	0	0
ST6GALNAC5	0	0	0	0
AK5	0	0	0	0
FAM73A	0	0	0	1
NEXN	0	1	0	1
DNAJB4	1	1	1	1
GIPC2	0	0	0	0
MGC27382	0	0	0	0
PTGFR	0	0	0	0
IFI44L	0	0	0	0
IFI44	0	0	0	0
LPHN2	0	0	0	0
PRKACB	1	1	0	1
SAMD13	1	1	0	1
DNASE2B	0	0	0	0
RPF1	0	0	0	1
SPATA1	0	0	0	1
WDR63	0	0	0	0
CYR61	0	1	0	1
CLCA2	0	0	0	0
CLCA1	0	0	0	0
CLCA4	0	0	0	0
CLCA3P	0	0	0	0
SH3GLB1	1	0	0	1
HS2ST1	0	0	0	1
LOC339524	0	0	0	0
LMO4	1	1	1	1
PKN2	1	0	0	1
GBP6	0	0	0	0
LOC400759	0	0	0	0
LRRC8B	1	1	0	1
LRRC8C	0	0	0	0
LRRC8D	1	1	0	1
ZNF326	0	0	0	1
CDC7	1	0	0	1
HSP90B3P	0	0	0	0
BRDT	0	0	0	0
EPHX4	0	0	0	0
BTBD8	0	0	0	1
KIAA1107	0	0	0	0
C1orf146	0	0	0	0
RPAP2	1	1	1	1
RPL5	0	0	0	1
SNORD21	0	0	0	1
SNORA66	0	0	0	1
MTF2	1	0	1	1
CCDC18	1	0	0	1
DR1	1	1	0	1
FNBP1L	1	1	0	1
LOC100129046	0	1	0	0
MIR760	1	1	1	1
ABCD3	1	0	0	1
SLC44A3	0	0	0	0
LOC729970	0	0	0	0
TMEM56	1	1	0	1
RWDD3	1	1	0	1
FLJ31662	0	0	0	0
PTBP2	1	1	0	1
SNX7	0	0	0	0
LOC100129620	0	0	0	0
LPPR4	0	0	0	0
PALMD	0	0	0	1
AGL	1	0	0	1
SLC35A3	1	1	0	1
HIAT1	1	1	1	1
CCDC76	0	0	0	1
RTCD1	0	0	0	1
MIR553	0	0	0	0
CDC14A	1	1	0	1
GPR88	0	0	0	0
VCAM1	0	0	0	0
SLC30A7	1	1	0	1
S1PR1	0	0	0	0
HEJ1	0	0	0	0
RNPC3	1	1	0	1
AMY2B	0	0	0	0
LOC648740	0	0	0	0
AMY2A	0	0	0	0
AMY1A	0	0	0	0
AMY1C	0	0	0	0
AMY1B	0	0	0	0
LOC100129138	0	0	0	0
PRMT6	1	1	1	1
NTNG1	0	0	0	0
NBPF6	0	0	0	0
FAM102B	1	1	0	1
PRPF38B	1	0	0	1
FNDC7	0	0	0	0
STXBP3	1	1	0	1
LOC642864	0	0	0	0
GPSM2	1	1	0	1
TMEM167B	1	0	0	1
SCARNA2	1	0	0	0
KIAA1324	0	0	0	0
SARS	1	0	0	1
CELSR2	0	1	0	1
SYPL2	1	0	0	1
ATXN7L2	0	1	1	1
CYB561D1	0	0	0	1
GPR61	0	0	0	0
GNAI3	0	1	0	1
MIR197	0	0	0	0
AMPD2	1	0	1	1
GSTM4	1	0	0	1
GSTM2	0	0	0	0
GSTM1	0	0	0	1
GSTM5	0	0	0	0
CSF1	0	0	0	0
AHCYL1	1	0	0	1
FAM40A	0	0	0	1
UBL4B	0	0	0	0
SLC6A17	0	0	0	0
KCNC4	0	1	0	1
RBM15	1	1	1	1
PROK1	0	0	0	0
CYMP	0	0	0	0
CD53	0	0	0	0
CEPT1	1	1	1	1
CHI3L2	0	0	0	0
LOC149620	0	0	0	0
CHIA	0	0	0	0
C1orf88	0	0	0	0
ATP5F1	1	0	0	1
C1orf162	0	0	0	0
RAP1A	1	1	0	1
DDX20	1	1	1	1
CTTNBP2NL	1	0	0	1
WNT2B	0	1	0	0
CAPZA1	1	1	1	1
MOV10	1	1	1	1
FAM19A3	0	0	0	0
AFARP1	0	0	0	0
LRIG2	1	0	0	1
MAGI3	1	1	0	1
DCLRE1B	1	0	0	1
HIPK1	1	1	0	1
OLFML3	0	0	0	1
SYCP1	0	0	0	0
TSHB	0	0	0	0
VANGL1	0	0	0	1
SLC22A15	0	1	1	1
C1orf161	0	0	0	1
ATP1A1	0	1	0	1
MIR320B1	0	0	0	0
CD2	0	0	0	0
PTGFRN	0	1	1	1
CD101	0	0	0	0
TTF2	1	1	0	1
MIR942	0	0	0	0
MAN1A2	0	1	0	1
FAM46C	1	1	1	0
WDR3	0	0	0	1
HAO2	0	0	0	0
HSD3B2	0	0	0	0
HSD3B1	0	0	0	0
LOC128102	0	0	0	0
PHGDH	1	1	0	1
FAM72B	1	0	0	1
HIST2H2BA	0	0	0	0
EMBP1	0	0	0	0
LOC100130000	0	0	0	0
NBPF9	0	0	0	0
SEC22B	1	0	0	1
NOTCH2NL	0	1	0	1
NBPF10	0	0	0	0
HFE2	0	0	0	0
TXNIP	0	1	1	1
ANKRD34A	1	0	0	1
LIX1L	1	0	0	1
RBM8A	1	0	0	1
PEX11B	1	1	0	1
ITGA10	0	0	0	0
ANKRD35	0	0	0	0
PIAS3	1	0	0	1
RNF115	1	1	0	1
PDZK1	0	0	0	0
GPR89C	0	0	0	0
PDIA3P	0	0	0	0
CHD1L	1	1	0	1
BCL9	1	1	0	1
GJA8	0	0	0	0
GPR89B	1	1	1	1
NBPF15	0	0	0	0
NBPF16	0	0	0	0
PPIAL4E	0	0	0	0
PPIAL4D	0	0	0	0
PPIAL4F	0	0	0	0
LOC645166	0	0	0	0
LOC388692	0	0	0	0
FCGR1C	0	0	0	0
PPIAL4A	0	0	0	0
PPIAL4C	0	0	0	0
PPIAL4B	0	0	0	0
LOC728855	0	0	0	0
FCGR1A	0	0	0	0
HIST2H4B	0	0	0	0
HIST2H4A	0	0	0	0
HIST2H2AA3	0	0	0	0
HIST2H2AA4	0	0	0	0
HIST2H3C	0	0	0	0
HIST2H3A	0	0	0	0
HIST2H2AC	1	1	1	1
BOLA1	1	0	0	1
VPS45	1	1	0	1
PLEKHO1	0	0	0	0
CA14	0	0	0	1
C1orf54	0	0	0	0
C1orf51	0	0	0	0
MRPS21	1	0	0	1
PRPF3	1	1	1	1
RPRD2	1	0	1	1
TARS2	1	0	1	1
ECM1	0	0	0	0
ADAMTSL4	0	1	0	1
SETDB1	1	0	0	1
ANXA9	0	0	0	1
PRUNE	0	0	0	1
BNIPL	0	0	0	1
C1orf56	1	1	1	1
MLLT11	0	1	0	1
GABPB2	1	1	0	1
TNFAIP8L2	0	0	0	0
SCNM1	1	0	0	1
PIP5K1A	0	0	0	1
PSMD4	1	1	0	1
ZNF687	0	0	0	1
PSMB4	1	0	0	1
CGN	0	0	0	0
TUFT1	1	0	0	1
MIR554	0	0	0	0
SNX27	0	1	0	1
C1orf230	0	0	0	0
OAZ3	0	0	0	1
LOC100132111	0	0	0	0
LCE5A	0	0	0	0
CRCT1	0	0	0	0
LCE3C	0	0	0	0
LCE3B	0	0	0	0
LCE2D	0	0	0	0
LCE2C	0	0	0	0
LCE2B	0	0	0	0
LCE2A	0	0	0	0
LCE4A	0	0	0	0
C1orf68	0	0	0	0
KPRP	0	0	0	0
LCE1F	0	0	0	0
LCE1E	0	0	0	0
LCE1D	0	0	0	0
LCE1B	0	0	0	0
LCE1A	0	0	0	0
LCE6A	0	0	0	0
SMCP	0	0	0	0
IVL	0	0	0	0
SPRR4	0	0	0	0
SPRR1A	0	0	0	0
SPRR3	0	0	0	0
SPRR1B	0	0	0	0
LELP1	0	0	0	0
LOR	0	0	0	0
S100A9	0	0	0	0
S100A7A	0	0	0	0
S100A1	0	1	0	1
C1orf77	1	0	0	1
SNAPIN	1	0	0	1
NPR1	0	1	0	1
INTS3	1	0	0	1
SLC27A3	0	0	0	0
CREB3L4	1	0	1	1
RPS27	1	0	0	1
UBAP2L	1	1	0	1
HAX1	1	0	0	1
AQP10	0	0	0	0
ATP8B2	0	1	0	0
IL6R	0	1	0	1
TDRD10	0	0	0	0
CHRNB2	0	0	0	0
CKS1B	1	0	0	0
FLAD1	0	0	0	1
LENEP	0	0	0	1
ZBTB7B	1	1	1	1
DCST1	0	0	0	0
ADAM15	0	1	0	1
EFNA4	1	0	0	1
EFNA3	0	1	0	0
EFNA1	1	1	1	1
RAG1AP1	1	1	1	1
TRIM46	1	0	0	1
MIR92B	1	1	1	1
MTX1	1	1	0	1
HCN3	0	0	0	0
FDPS	1	0	0	1
RUSC1	1	1	1	1
LOC645676	1	1	1	1
MSTO1	1	1	1	1
DAP3	1	1	1	1
MSTO2P	1	1	0	1
SYT11	0	0	0	1
RXFP4	1	0	0	1
ROBLD3	0	0	1	1
RAB25	0	0	0	0
LMNA	1	0	0	1
SEMA4A	0	0	0	0
SLC25A44	1	0	0	1
PMF1	1	0	0	1
BGLAP	0	0	0	1
TMEM79	1	1	1	1
C1orf182	1	1	0	1
RHBG	0	0	0	0
TTC24	0	0	0	0
APOA1BP	1	0	1	1
HAPLN2	0	0	0	0
BCAN	0	0	0	0
C1orf66	1	0	0	1
PRCC	0	0	0	1
NTRK1	0	1	0	0
PEAR1	0	0	0	0
C1orf92	0	0	0	0
CYCSP52	0	0	0	0
KIRREL	1	1	1	1
CD1D	0	0	0	0
CD1A	0	0	0	0
CD1C	0	0	0	0
CD1E	0	0	0	0
OR10K1	0	0	0	0
OR10R2	0	0	0	0
OR10Z1	0	0	0	0
OR6K6	0	0	0	0
MNDA	0	0	0	0
PYHIN1	0	0	0	0
IFI16	0	0	0	1
CADM3	0	0	0	0
DARC	0	0	0	0
FCER1A	0	0	0	0
OR10J1	0	0	0	0
APCS	0	0	0	0
DUSP23	0	0	0	0
FCRL6	0	0	0	0
SLAMF8	0	0	0	0
KCNJ9	0	0	0	0
ATP1A2	0	0	0	0
ATP1A4	0	0	0	0
CASQ1	0	0	0	0
PEA15	0	1	0	1
SUMO1P3	0	0	0	0
NCSTN	1	0	0	1
NHLH1	0	0	0	0
VANGL2	0	0	0	0
SLAMF7	0	0	0	0
LY9	0	0	0	0
KLHDC9	0	0	0	1
NIT1	1	0	0	1
UFC1	1	0	1	1
USP21	0	0	0	1
PPOX	1	0	0	1
NDUFS2	1	1	1	1
FCER1G	0	0	0	1
TOMM40L	0	0	0	1
PCP4L1	0	0	0	0
SDHC	1	0	0	1
FCGR2A	0	0	0	0
HSPA6	0	1	0	0
FCGR2C	0	0	0	0
HSPA7	0	0	0	0
FCGR2B	0	0	0	0
FCRLA	0	0	0	0
FCRLB	0	0	0	0
DUSP12	1	1	1	1
ATF6	1	1	0	1
NOS1AP	0	1	0	1
MIR556	0	0	0	0
C1orf226	0	0	0	0
UHMK1	1	0	0	1
UAP1	1	1	1	1
DDR2	0	1	0	1
HSD17B7	1	0	0	1
RGS4	0	0	0	0
NUF2	1	0	0	1
PBX1	1	1	0	1
LRRC52	0	0	0	0
MGST3	1	1	0	1
UCK2	1	1	0	1
FMO9P	0	0	0	0
POGK	1	1	0	1
MAEL	0	0	0	0
DUSP27	0	0	0	0
POU2F1	1	1	1	1
RCSD1	0	0	0	0
MPZL1	0	0	0	1
DCAF6	1	1	1	1
TIPRL	0	0	0	1
SFT2D2	1	1	0	1
TBX19	0	0	0	0
MIR557	0	0	0	0
XCL1	0	0	0	0
MGC4473	0	0	0	0
ATP1B1	1	1	1	1
BLZF1	1	0	0	1
C1orf112	1	0	0	1
METTL11B	0	0	0	0
GORAB	1	0	0	1
PRRX1	0	0	0	0
C1orf129	0	0	0	0
FMO3	0	0	0	0
FMO6P	0	0	0	0
FMO2	0	0	0	0
FMO1	0	0	0	0
FMO4	0	0	0	0
TOP1P1	0	0	0	0
BAT2L2	1	0	0	1
METTL13	1	0	0	1
DNM3	0	1	0	1
C1orf105	0	0	0	0
C1orf9	1	1	0	1
FASLG	0	0	0	0
PRDX6	1	1	1	1
KLHL20	1	1	0	1
DARS2	1	1	1	1
ZBTB37	0	0	0	1
RABGAP1L	1	1	0	1
GPR52	0	0	0	0
CACYBP	1	0	1	1
TNN	0	0	0	0
PAPPA2	0	0	0	0
FAM5B	0	0	0	0
RASAL2	1	0	0	1
C1orf49	0	0	0	0
C1orf220	0	1	0	1
RALGPS2	0	0	0	1
FAM20B	0	0	0	1
TOR3A	0	0	0	1
SOAT1	0	0	0	1
C1orf125	1	1	0	1
TDRD5	0	0	0	0
FAM163A	0	0	0	0
TOR1AIP1	1	1	1	1
CEP350	1	1	0	1
QSOX1	1	0	0	1
FLJ23867	0	0	0	0
LHX4	1	1	1	1
XPR1	1	1	0	1
KIAA1614	0	0	0	0
MR1	0	0	0	1
IER5	1	1	1	1
CACNA1E	0	0	0	0
NCRNA00272	0	0	0	0
RGSL1	0	0	0	0
NPL	0	0	0	0
DHX9	1	1	1	1
LAMC1	1	1	0	1
LAMC2	0	0	0	0
SMG7	1	1	0	1
RGL1	1	1	1	1
TSEN15	1	1	0	1
C1orf21	0	0	0	0
RNF2	1	1	0	1
C1orf26	1	1	0	1
HMCN1	0	0	0	0
PRG4	0	0	0	0
C1orf27	1	1	0	1
OCLM	0	0	0	0
PLA2G4A	0	0	0	1
LOC440704	0	0	0	0
RGS18	0	0	0	0
RGS21	0	0	0	0
RGS1	0	0	0	0
RGS13	0	0	0	0
RGS2	1	1	1	1
TROVE2	1	1	1	1
CDC73	1	1	1	1
MIR1278	0	0	0	0
CFH	0	0	0	0
CFHR3	0	0	0	0
CFHR1	0	0	0	0
CFHR4	0	0	0	0
CFHR2	0	0	0	0
CFHR5	0	0	0	0
CRB1	0	0	0	0
C1orf53	1	1	0	1
LHX9	0	0	0	0
NEK7	1	0	0	1
PTPRC	0	0	0	0
NR5A2	0	0	0	0
FAM58B	0	0	0	0
CAMSAP1L1	1	1	1	1
GPR25	0	0	0	0
C1orf106	0	0	0	0
IGFN1	0	0	0	0
PKP1	0	0	0	0
RPS10P7	0	0	0	0
NAV1	0	1	0	1
MIR1231	0	0	0	0
IPO9	1	0	0	1
SHISA4	0	0	0	1
TIMM17A	1	0	0	1
RNPEP	1	1	1	1
ELF3	0	1	0	0
GPR37L1	0	0	0	0
PTPRVP	0	0	0	0
LGR6	0	0	0	0
PPP1R12B	1	1	0	1
LOC148709	0	1	0	1
TMEM183A	1	0	0	1
TMEM183B	1	0	0	1
PPFIA4	0	0	0	0
ADORA1	0	1	0	1
BTG2	1	1	1	1
PRELP	0	0	0	0
OPTC	0	0	0	0
ATP2B4	0	0	0	1
SNORA77	0	0	0	0
LAX1	0	0	0	0
ZC3H11A	1	0	0	1
ZBED6	0	1	0	1
SNRPE	0	0	0	1
SOX13	1	1	1	1
MDM4	1	0	0	1
NFASC	0	0	0	0
CNTN2	0	0	0	0
TMCC2	0	1	0	1
CDK18	0	0	0	1
MFSD4	0	0	0	0
FAM72A	0	0	0	0
AVPR1B	0	0	0	0
CTSE	0	0	0	0
SRGAP2	0	0	0	0
IKBKE	0	0	0	1
RASSF5	0	1	0	1
DYRK3	1	1	0	1
MAPKAPK2	0	0	0	1
IL19	0	0	0	0
IL20	0	0	0	0
IL24	0	0	0	0
PFKFB2	0	1	0	1
C4BPB	0	0	0	1
C4BPA	0	0	0	0
CD55	1	0	0	1
CR2	0	0	0	0
CR1	0	0	0	0
CR1L	0	0	0	0
CD46	1	1	1	1
LOC148696	0	0	0	0
LOC642587	0	0	0	0
MIR205	0	0	0	0
CAMK1G	0	0	0	0
G0S2	0	0	0	0
HSD11B1	0	0	0	0
TRAF3IP3	0	0	0	0
C1orf107	1	0	0	1
SYT14	0	0	0	0
SERTAD4	1	1	0	1
HHAT	1	1	1	1
RCOR3	1	1	1	1
TRAF5	0	0	0	1
C1orf97	1	1	0	1
DTL	1	0	0	1
PPP2R5A	1	0	0	1
SNORA16B	0	0	0	0
NENF	1	1	0	1
ATF3	1	0	0	1
FAM71A	0	0	0	0
TATDN3	1	0	1	1
FLVCR1	1	0	0	1
VASH2	0	0	0	0
RPS6KC1	1	0	0	1
PROX1	0	0	0	0
SMYD2	1	1	0	1
CENPF	1	0	0	1
KCNK2	0	0	0	0
KCTD3	1	1	1	1
SPATA17	1	1	1	1
RRP15	1	1	1	1
TGFB2	1	1	0	1
LYPLAL1	1	1	0	1
IARS2	1	1	1	1
MARK1	1	0	0	1
C1orf115	0	0	0	0
MOSC2	1	1	1	1
MOSC1	1	1	1	1
HLX	0	0	0	0
MIA3	1	0	0	1
C1orf58	1	1	0	1
FAM177B	0	0	0	0
DISP1	1	0	0	1
C1orf65	0	0	0	0
CAPN2	0	1	0	1
FBXO28	1	0	0	1
DEGS1	1	1	0	1
CNIH4	1	0	0	1
CNIH3	0	0	0	0
DNAH14	0	0	0	0
SRP9	1	0	0	1
EPHX1	1	1	0	1
H3F3A	1	1	0	1
LOC440926	1	1	0	1
MIXL1	0	0	0	0
C1orf95	0	0	0	0
PSEN2	1	1	0	1
CABC1	1	1	1	1
ZNF678	1	0	0	1
LOC100130093	0	1	0	1
SNAP47	1	1	1	1
PRSS38	0	0	0	0
WNT3A	0	0	0	0
ARF1	1	1	1	1
GUK1	1	0	0	1
GJC2	0	1	0	1
C1orf69	0	0	0	1
OBSCN	0	0	0	0
HIST3H2BB	1	1	1	1
RNF187	1	1	1	1
DUSP5P	0	0	0	0
RHOU	0	0	0	0
RAB4A	0	1	0	1
SPHAR	0	0	0	0
URB2	0	1	0	1
GALNT2	1	1	0	1
COG2	1	0	0	1
CAPN9	0	0	0	0
ARV1	1	0	0	1
TRIM67	0	0	0	0
GNPAT	1	0	1	1
C1orf124	1	0	0	1
TSNAX	1	0	0	1
TSNAX-DISC1	1	0	0	1
DISC1	0	0	0	0
KIAA1383	0	0	0	0
C1orf57	1	0	0	1
KIAA1804	0	1	0	0
KCNK1	1	1	0	1
SLC35F3	0	0	0	0
C1orf31	1	1	1	1
NCRNA00184	0	0	0	0
GGPS1	1	0	0	1
TBCE	1	0	0	1
GPR137B	0	0	0	0
EDARADD	0	0	0	0
LGALS8	0	0	0	0
ACTN2	0	0	0	0
MTR	1	0	0	1
RYR2	0	0	0	0
LOC100130331	0	0	0	0
CHRM3	0	0	0	0
FMN2	0	0	0	0
KMO	0	0	0	0
WDR64	0	0	0	0
EXO1	1	0	0	1
SDCCAG8	1	1	0	1
LOC339529	0	0	0	0
ZNF238	0	0	0	0
C1orf100	0	0	0	0
C1orf101	0	0	0	0
PPPDE1	0	1	0	1
FAM36A	1	1	1	1
EFCAB2	1	1	1	1
KIF26B	0	0	0	0
CNST	1	0	0	1
SCCPDH	0	1	0	1
LOC149134	0	0	0	0
VN1R5	0	0	0	0
NLRP3	0	0	0	0
OR2W5	0	0	0	0
C1orf150	0	0	0	0
OR2G2	0	0	0	0
OR2G3	0	0	0	0
TRIM58	0	0	0	0
OR2W3	0	0	0	0
OR2T8	0	0	0	0
OR2L13	0	0	0	0
OR2L8	0	0	0	0
OR2AK2	0	0	0	0
OR2L1P	0	0	0	0
OR2L2	0	0	0	0
OR2L3	0	0	0	0
OR2M1P	0	0	0	0
OR2M5	0	0	0	0
OR2M2	0	0	0	0
OR2M3	0	0	0	0
OR2M4	0	0	0	0
OR14C36	0	0	0	0
OR2T4	0	0	0	0
OR2T6	0	0	0	0
OR2T1	0	0	0	0
OR2T2	0	0	0	0
OR2T3	0	0	0	0
OR2T5	0	0	0	0
OR2G6	0	0	0	0
ZNF672	1	1	1	1
PGBD2	1	1	1	1
WASH7P	0	0	0	0
FAM138A	0	0	0	0
FAM138F	0	0	0	0
FAM138C	0	0	0	0
MIR1977	0	0	0	0
LOC100288069	1	1	1	1
NCRNA00115	1	1	0	1
FAM41C	0	0	0	0
FLJ39609	0	0	0	1
NOC2L	1	0	0	1
C1orf170	0	0	0	0
HES4	1	1	0	1
C1orf159	0	0	0	1
TNFRSF18	0	0	0	0
TNFRSF4	0	0	0	0
SDF4	0	1	0	1
FAM132A	0	0	0	0
UBE2J2	0	1	0	1
ACAP3	0	0	0	0
CPSF3L	1	0	0	1
DVL1	0	1	0	1
MXRA8	0	0	0	0
AURKAIP1	1	0	1	1
CCNL2	1	1	1	1
MRPL20	1	1	1	1
LOC441869	0	0	0	0
C1orf70	0	0	0	0
SSU72	1	0	1	1
CDK11B	1	0	1	1
SLC35E2B	1	0	0	1
CDK11A	1	0	1	1
SLC35E2	0	0	0	0
NADK	0	0	0	1
GNB1	0	0	0	1
TMEM52	0	0	0	0
KIAA1751	0	0	0	0
C1orf86	1	1	0	1
LOC100128003	0	0	0	0
MORN1	0	0	0	1
LOC100129534	0	0	0	0
PEX10	1	0	0	1
PANK4	1	1	0	1
HES5	0	0	0	0
LOC115110	0	0	0	0
MMEL1	0	0	0	0
FLJ42875	0	0	0	0
MEGF6	0	0	0	0
MIR551A	0	0	0	0
WDR8	0	0	0	1
KIAA0495	0	0	0	1
LRRC47	1	1	1	1
KIAA0562	1	1	0	1
C1orf174	1	1	1	1
NPHP4	0	0	0	1
CHD5	0	0	0	0
RPL22	1	0	0	1
ICMT	1	1	0	1
GPR153	0	0	0	0
ACOT7	1	1	0	1
HES2	0	1	0	1
TNFRSF25	0	0	0	0
PLEKHG5	1	1	0	1
NOL9	1	0	0	1
KLHL21	0	1	0	1
DNAJC11	1	1	0	1
UTS2	0	0	0	0
TNFRSF9	0	0	0	0
ERRFI1	0	1	0	0
RERE	1	1	0	1
ENO1	1	1	1	0
SLC2A7	0	0	0	0
SLC2A5	0	0	0	0
GPR157	0	1	0	0
MIR34A	0	0	0	0
C1orf200	0	0	0	0
CLSTN1	0	1	0	0
CTNNBIP1	1	1	0	1
LZIC	1	1	1	1
DFFA	1	0	0	1
CASZ1	0	1	0	1
C1orf127	0	0	0	0
MASP2	0	0	0	0
SRM	1	1	0	1
EXOSC10	1	1	1	1
MTOR	1	0	0	1
FBXO2	0	0	0	1
MAD2L2	0	1	0	1
MTHFR	1	0	0	1
NPPA	0	0	0	0
NPPB	0	0	0	0
KIAA2013	1	0	0	1
DHRS3	1	1	1	1
PRAMEF11	0	0	0	0
LOC649330	0	0	0	0
HNRNPCL1	0	0	0	0
PRAMEF4	0	0	0	0
PRAMEF10	0	0	0	0
LOC440563	0	0	0	0
PRAMEF3	0	0	0	0
PRAMEF13	0	0	0	0
PRAMEF14	0	0	0	0
PRAMEF18	0	0	0	0
PRAMEF19	0	0	0	0
LRRC38	0	0	0	0
C1orf126	1	1	0	1
CASP9	0	0	0	1
AGMAT	0	1	0	1
UQCRHL	0	0	0	0
FLJ37453	1	1	0	1
ZBTB17	1	0	0	1
HSPB7	0	1	0	1
FAM131C	0	1	0	1
EPHA2	1	1	0	1
ARHGEF19	0	0	0	0
C1orf89	1	0	0	1
FBXO42	1	1	1	1
SPATA21	0	0	0	0
CROCCP3	0	0	0	0
NBPF1	1	0	0	1
CROCCP2	0	0	0	0
ESPNP	0	0	0	0
MST1P9	0	0	0	0
MFAP2	0	0	0	0
ATP13A2	0	1	0	1
SDHB	1	0	0	1
PADI2	0	0	0	0
RCC2	1	1	0	1
TAS1R2	0	0	0	0
ALDH4A1	1	1	0	1
IFFO2	0	0	0	0
UBR4	1	1	1	1
KIAA0090	1	0	0	1
AKR7L	0	0	0	0
AKR7A3	0	0	0	0
AKR7A2	1	1	0	1
CAPZB	0	1	0	1
TMCO4	0	1	0	1
RNF186	0	0	0	0
PLA2G2E	0	0	0	0
PLA2G2A	0	0	0	0
PLA2G2D	0	0	0	0
PLA2G2C	0	0	0	0
LOC339505	0	0	0	0
CAMK2N1	0	0	0	1
MUL1	1	0	1	1
DDOST	1	0	0	1
KIF17	0	0	0	0
SH2D5	0	0	0	0
HP1BP3	1	0	0	1
EIF4G3	1	0	0	1
ECE1	0	1	0	1
RAP1GAP	0	1	0	0
USP48	1	1	1	1
HSPG2	0	1	0	1
WNT4	0	0	0	0
LUZP1	1	0	0	1
HTR1D	0	0	0	0
HNRNPR	1	1	0	1
ZNF436	1	1	0	1
TCEA3	0	0	0	0
ASAP3	0	1	0	1
E2F2	1	1	0	1
ID3	1	1	1	1
GALE	1	0	0	1
HMGCL	1	1	1	1
FUCA1	0	0	0	0
CNR2	0	0	0	0
SRSF10	1	1	1	1
MYOM3	0	0	0	0
IL22RA1	0	0	0	0
IL28RA	0	0	0	0
C1orf201	0	0	0	0
RUNX3	0	0	0	0
SYF2	1	1	0	1
C1orf63	1	1	1	1
RHCE	0	0	0	0
LOC646471	0	0	0	1
C1orf135	1	1	1	1
PAQR7	0	0	0	0
STMN1	1	0	0	1
PAFAH2	1	0	0	1
SLC30A2	0	0	0	0
TRIM63	0	0	0	0
UBXN11	1	1	0	1
AIM1L	0	0	0	0
ZNF683	0	0	0	0
GPN2	1	0	0	1
GPATCH3	1	1	1	1
NR0B2	0	0	0	0
C1orf172	0	0	0	0
FAM46B	0	1	0	1
SLC9A1	1	1	0	1
MAP3K6	1	1	1	1
FCN3	0	0	0	0
CD164L2	0	0	0	0
WASF2	1	0	0	1
AHDC1	0	0	0	1
FGR	0	0	0	0
IFI6	0	0	0	1
RPA2	1	0	0	1
EYA3	1	1	1	1
LOC653566	0	0	0	0
PTAFR	0	0	0	0
DNAJC8	1	1	1	1
SNHG12	1	1	1	1
SNORD99	0	0	0	1
SNORA61	0	1	0	1
SNORA44	1	1	0	1
SNORA16A	1	1	1	1
TAF12	1	1	1	1
TMEM200B	0	1	0	0
SRSF4	1	1	0	1
MECR	1	1	1	1
MATN1	0	0	0	0
LAPTM5	0	0	0	0
SDC3	0	1	0	0
PUM1	1	1	0	1
SNORD103A	0	0	0	0
SNORD103B	0	0	0	0
SNORD85	0	0	0	0
NKAIN1	0	0	0	0
SNRNP40	1	0	0	1
FABP3	1	1	0	1
PEF1	1	0	0	1
COL16A1	0	1	0	0
BAI2	0	1	0	0
SPOCD1	0	0	0	0
PTP4A2	1	1	1	1
C1orf91	1	0	0	1
MTMR9L	1	1	0	1
MARCKSL1	0	0	0	0
LOC100128071	0	0	0	1
BSDC1	1	1	0	1
ZBTB8OS	1	1	1	1
SYNC	1	0	0	1
YARS	1	1	1	1
FNDC5	0	0	0	0
TMEM54	0	0	0	0
RNF19B	1	1	0	1
AK2	1	0	0	1
TRIM62	0	0	0	0
PHC2	1	1	0	1
CSMD2	0	0	0	0
C1orf212	0	0	0	1
DLGAP3	0	0	0	0
ZMYM6	1	1	0	1
SFPQ	1	0	0	1
KIAA0319L	1	1	1	1
PSMB2	1	0	0	1
C1orf216	1	1	0	1
CLSPN	1	1	1	1
COL8A2	0	0	0	0
TRAPPC3	0	1	0	1
FAM176B	0	0	0	0
STK40	1	1	0	1
LSM10	1	1	0	1
OSCP1	1	0	0	1
MRPS15	1	1	1	1
CSF3R	0	0	0	0
GRIK3	0	0	0	0
MEAF6	1	1	1	1
SNIP1	1	0	0	1
GNL2	1	0	0	1
RSPO1	0	0	0	0
C1orf109	1	0	0	1
EPHA10	0	0	0	0
YRDC	1	1	1	1
MTF1	1	1	1	1
INPP5B	1	0	0	1
SF3A3	1	1	1	1
FHL3	0	1	0	1
POU3F1	0	0	0	0
RRAGC	1	1	0	1
MYCBP	1	0	0	1
GJA9	0	0	0	0
RHBDL2	0	0	0	1
PPIEL	1	0	0	1
PABPC4	1	1	0	1
SNORA55	0	0	0	1
HEYL	0	0	0	0
NT5C1A	0	0	0	0
HPCAL4	0	0	0	0
BMP8B	0	1	0	1
OXCT2	0	0	0	0
TRIT1	1	0	0	1
MYCL1	0	1	0	0
PPT1	1	1	0	1
COL9A2	0	0	0	0
RIMS3	0	1	0	0
LOC100130557	1	0	0	1
CITED4	1	1	0	1
SLFNL1	0	0	0	1
SCMH1	0	1	0	1
EDN2	0	1	0	0
HIVEP3	0	0	0	0
GUCA2A	0	1	0	0
FOXJ3	1	1	1	1
ZMYND12	1	1	1	1
CLDN19	0	0	0	0
LEPRE1	1	1	1	1
CCDC23	1	1	1	1
SLC2A1	1	1	0	1
EBNA1BP2	1	0	0	1
C1orf210	0	0	0	0
ELOVL1	1	1	1	1
MED8	1	0	0	1
HYI	1	1	1	1
LOC100132774	1	1	1	1
SLC6A9	0	1	0	1
ERI3	0	1	0	1
TMEM53	1	0	0	1
BEST4	0	0	0	0
TCTEX1D4	0	1	0	1
PTCH2	0	0	0	0
EIF2B3	1	1	1	1
HECTD3	1	0	1	1
ZSWIM5	0	0	0	1
MUTYH	1	1	0	0
TESK2	0	0	0	0
CCDC163P	1	0	0	1
PRDX1	1	1	1	1
CCDC17	0	0	0	0
GPBP1L1	1	1	1	1
RPS15AP10	0	0	0	0
IPP	1	1	1	1
PIK3R3	1	1	1	1
POMGNT1	0	1	0	1
LRRC41	1	0	0	1
KNCN	0	0	0	0
MKNK1	1	0	0	1
MOBKL2C	0	1	0	1
ATPAF1	1	0	0	1
KIAA0494	0	1	0	1
CYP4Z2P	0	0	0	0
CYP4A11	0	0	0	0
PDZK1IP1	0	0	0	0
TAL1	0	0	0	0
STIL	1	1	0	1
MGC12982	0	0	0	0
SKINTL	0	0	0	0
SPATA6	0	0	0	0
AGBL4	0	0	0	0
BEND5	0	0	0	0
DMRTA2	0	0	0	0
FAF1	1	1	1	1
TTC39A	0	0	0	0
EPS15	0	0	0	1
NRD1	1	0	1	1
MIR761	0	0	0	0
RAB3B	0	0	0	0
TXNDC12	1	1	1	1
KTI12	1	1	1	1
CC2D1B	0	1	1	1
ORC1L	1	1	1	1
ZCCHC11	1	1	0	1
C1orf163	1	1	1	1
ECHDC2	0	0	0	1
SLC1A7	0	0	0	0
C1orf123	1	1	1	1
MAGOH	1	0	1	1
LRP8	1	1	0	1
FLJ40434	0	0	0	0
GLIS1	0	0	0	0
TMEM48	1	0	0	1
YIPF1	0	0	0	1
HSPB11	1	1	0	1
LDLRAD1	0	0	0	0
TMEM59	1	0	0	1
CDCP2	0	0	0	0
CYB5RL	1	1	0	1
SSBP3	0	0	0	1
FAM151A	0	0	0	0
PARS2	1	0	0	1
TTC22	0	0	0	0
DHCR24	1	1	1	1
USP24	1	1	1	1
PPAP2B	1	1	0	1
C1orf168	0	0	0	0
C8B	0	0	0	0
DAB1	0	0	0	0
MIR548D2	0	0	0	0
OMA1	1	0	0	1
TACSTD2	0	0	0	0
MYSM1	1	0	0	1
JUN	0	1	1	1
LOC729467	0	0	0	0
CYP2J2	0	0	0	0
C1orf87	0	0	0	0
TM2D1	1	1	0	1
KANK4	0	0	0	0
DOCK7	1	1	0	1
ITGB3BP	1	0	0	1
JAK1	0	1	0	1
MIR101-1	0	0	0	0
INSL5	0	0	0	0
WDR78	0	0	0	1
SLC35D1	1	0	1	1
C1orf141	0	0	0	0
SERBP1	1	0	0	1
GNG12	0	0	0	1
DIRAS3	0	0	0	0
WLS	0	1	0	1
MIR1262	0	0	0	0
RPE65	0	0	0	0
DEPDC1	0	0	0	1
LRRC40	1	0	0	1
ANKRD13C	0	0	0	1
PTGER3	0	0	0	0
ZRANB2	1	0	0	1
MIR186	0	0	0	1
NEGR1	0	0	0	1
LRRIQ3	1	0	0	1
C1orf173	0	0	0	0
CRYZ	0	0	0	1
SLC44A5	0	0	0	0
ASB17	0	0	0	0
PIGK	1	0	0	1
ZZZ3	0	0	0	1
USP33	1	0	0	1
FUBP1	1	0	0	1
ELTD1	0	0	0	0
TTLL7	0	0	0	1
UOX	0	0	0	0
GNG5	0	0	0	1
CTBS	1	0	0	1
C1orf180	0	0	0	0
SSX2IP	0	0	0	1
LPAR3	0	0	0	0
MCOLN2	0	0	0	0
MCOLN3	0	0	0	0
SYDE2	1	1	0	1
C1orf52	0	0	0	1
BCL10	0	0	0	1
DDAH1	0	1	0	1
ZNHIT6	1	0	0	1
COL24A1	0	0	0	0
ODF2L	1	0	0	1
2015-09-01	0	0	0	1
GTF2B	1	0	0	1
CCBL2	0	0	0	1
RBMXL1	0	0	0	1
GBP3	0	0	0	0
GBP1	0	0	0	0
GBP2	0	0	0	0
GBP7	0	0	0	0
GBP4	0	0	0	0
GBP5	0	0	0	0
FLJ27354	0	0	0	0
GEMIN8P4	0	0	0	1
BARHL2	0	0	0	0
ZNF644	1	1	1	1
HFM1	0	0	0	0
TGFBR3	1	1	1	1
GLMN	1	1	1	1
GFI1	0	0	0	0
EVI5	0	0	0	0
FAM69A	1	1	0	1
TMED5	1	0	0	1
LOC100131564	1	1	0	1
BCAR3	1	0	0	1
DNTTIP2	1	0	0	1
GCLM	1	0	0	1
ABCA4	0	0	0	0
ARHGAP29	1	1	0	1
F3	1	1	0	1
CNN3	0	0	0	0
ALG14	1	0	0	1
DPYD	0	0	0	1
MIR137	0	0	0	0
LPPR5	0	0	0	0
MIR548D1	0	0	0	0
FRRS1	0	0	0	0
SASS6	0	0	0	1
LRRC39	0	0	0	0
DBT	0	0	0	1
EXTL2	1	1	0	1
DPH5	1	0	0	1
OLFM3	0	0	0	0
COL11A1	0	0	0	0
VAV3	0	0	0	1
SLC25A24	1	1	0	1
NBPF4	0	0	0	0
C1orf59	1	1	1	1
AKNAD1	0	0	0	0
CLCC1	1	1	0	1
WDR47	1	1	1	1
TAF13	1	0	0	1
C1orf194	0	0	0	0
PSRC1	0	0	0	1
MYBPHL	0	0	0	0
SORT1	0	0	0	1
PSMA5	1	0	0	1
AMIGO1	1	0	0	1
GNAT2	0	0	0	0
GSTM3	1	1	0	1
EPS8L3	0	0	0	0
ALX3	0	0	0	0
SLC16A4	0	0	0	0
HBXIP	1	0	1	1
KCNA10	0	0	0	0
KCNA2	0	0	0	0
KCNA3	0	0	0	0
C1orf103	1	0	0	1
DRAM2	1	1	1	1
DENND2D	0	0	0	0
LOC441897	0	0	0	0
OVGP1	0	0	0	0
WDR77	1	0	0	1
ADORA3	0	0	0	0
LOC100129269	0	0	0	0
C1orf183	1	1	1	1
KCND3	0	0	0	0
ST7L	1	1	1	1
RHOC	1	0	0	1
PPM1J	0	0	0	0
SLC16A1	1	1	1	1
PHTF1	0	1	0	1
RSBN1	1	1	1	1
PTPN22	0	0	0	0
BCL2L15	0	0	0	0
AP4B1	1	0	0	1
SYT6	0	0	0	0
TRIM33	1	1	1	1
BCAS2	1	0	0	1
DENND2C	1	0	0	1
AMPD1	0	0	0	0
NRAS	0	0	0	1
CSDE1	0	1	0	1
SIKE1	1	0	1	1
TSPAN2	0	0	0	0
NGF	0	0	0	0
CASQ2	0	0	0	0
NHLH2	0	0	0	0
ATP1A1OS	0	0	0	1
CD58	1	1	0	1
IGSF3	0	1	0	1
TRIM45	1	0	0	1
VTCN1	0	0	0	0
GDAP2	0	0	0	1
SPAG17	0	0	0	0
TBX15	0	0	0	0
WARS2	1	0	0	1
ZNF697	0	0	0	1
HMGCS2	0	0	0	0
REG4	0	0	0	0
NBPF7	0	0	0	0
ADAM30	0	0	0	0
NOTCH2	1	1	1	1
FCGR1B	0	0	0	0
FLJ39739	0	1	0	1
LOC100286793	0	1	0	1
PPIAL4G	0	0	0	0
FAM72D	0	0	0	0
LOC728875	0	1	0	0
C1orf152	0	0	0	0
PDE4DIP	1	0	0	1
POLR3GL	1	0	0	1
GNRHR2	1	1	0	1
NUDT17	0	0	0	1
POLR3C	1	1	0	1
CD160	0	0	0	0
GPR89A	1	1	1	1
PDZK1P1	0	0	0	0
NBPF11	0	0	0	0
NBPF24	0	0	0	0
LOC728989	0	0	0	0
PRKAB2	1	1	1	1
FMO5	0	0	0	0
ACP6	1	0	0	1
GJA5	0	1	0	0
NBPF14	0	0	0	0
HIST2H2BF	1	1	1	1
HIST2H3D	1	1	0	1
HIST2H2BE	1	1	1	1
HIST2H2AB	1	1	1	1
SV2A	0	0	0	0
SF3B4	1	0	0	1
MTMR11	0	0	0	1
OTUD7B	1	1	0	1
ANP32E	1	0	1	1
APH1A	1	0	0	1
MCL1	1	1	1	1
ENSA	1	0	0	1
GOLPH3L	1	0	0	1
HORMAD1	0	0	0	0
CTSS	0	0	0	0
CTSK	0	0	0	0
ARNT	1	0	0	1
LASS2	0	0	0	1
FAM63A	1	0	0	1
CDC42SE1	0	1	0	1
SEMA6C	0	0	0	0
LYSMD1	1	0	0	1
TMOD4	0	0	0	1
VPS72	1	1	1	1
PI4KB	0	0	0	1
RFX5	0	0	0	1
SELENBP1	1	1	1	1
POGZ	1	1	0	1
CELF3	0	0	0	0
MRPL9	0	0	0	1
TDRKH	0	0	0	1
LINGO4	0	0	0	0
RORC	1	1	0	1
C2CD4D	0	0	0	0
THEM5	0	0	0	0
THEM4	1	1	1	1
S100A10	0	1	0	1
S100A11	1	1	1	1
TCHHL1	0	0	0	0
TCHH	0	0	0	0
RPTN	0	0	0	0
HRNR	0	0	0	0
FLG	0	0	0	0
FLG2	0	0	0	0
CRNN	0	0	0	0
LCE3E	0	0	0	0
LCE3D	0	0	0	0
LCE3A	0	0	0	0
LCE1C	0	0	0	0
SPRR2D	0	0	0	0
SPRR2A	0	0	0	0
SPRR2B	0	0	0	0
SPRR2E	0	0	0	0
SPRR2F	0	0	0	0
SPRR2C	0	0	0	0
SPRR2G	0	0	0	0
PGLYRP3	0	0	0	0
PGLYRP4	0	0	0	0
S100A12	0	0	0	0
S100A8	0	0	0	0
S100A7L2	0	0	0	0
S100A7	0	0	0	0
S100A6	0	0	0	1
S100A5	0	0	0	1
S100A4	0	0	0	1
S100A3	0	0	0	1
S100A2	0	1	0	1
S100A16	0	0	0	1
S100A14	0	0	0	1
S100A13	1	1	0	1
ILF2	1	0	0	1
GATAD2B	0	1	0	1
DENND4B	1	0	0	1
CRTC2	0	0	0	1
SLC39A1	1	0	1	1
JTB	1	0	0	1
RAB13	0	0	0	1
NUP210L	0	0	0	1
TPM3	1	1	1	1
MIR190B	0	0	0	0
C1orf189	0	0	0	1
C1orf43	1	1	0	1
SHE	0	0	0	0
UBE2Q1	0	1	0	1
ADAR	1	1	0	1
KCNN3	0	0	0	0
PMVK	1	1	0	1
PBXIP1	0	0	0	1
PYGO2	1	1	0	0
SHC1	1	0	0	0
DCST2	0	0	0	0
DPM3	0	0	0	1
KRTCAP2	1	0	0	1
MUC1	1	1	1	1
THBS3	1	1	0	1
GBAP1	0	0	0	0
GBA	1	0	0	1
FAM189B	1	1	0	1
SCAMP3	1	0	0	1
CLK2	1	1	0	1
PKLR	0	0	0	0
C1orf104	1	1	1	1
ASH1L	1	1	1	1
MIR555	0	0	0	0
YY1AP1	1	1	1	1
GON4L	1	0	0	1
RIT1	0	0	0	1
KIAA0907	1	1	0	1
SNORA42	0	0	0	1
SCARNA4	0	0	0	1
ARHGEF2	1	1	0	1
SSR2	1	0	0	1
UBQLN4	0	1	1	1
MEX3A	1	1	0	1
PAQR6	0	0	0	1
SMG5	1	1	1	1
C1orf85	0	0	0	1
VHLL	0	0	0	0
CCT3	1	1	0	1
C1orf61	0	0	0	0
MIR9-1	0	0	0	0
MEF2D	1	1	1	1
IQGAP3	0	0	0	1
GPATCH4	1	0	0	1
NES	0	0	0	1
CRABP2	0	0	0	1
ISG20L2	1	0	0	1
MRPL24	1	0	0	0
HDGF	1	1	1	1
SH2D2A	0	1	0	0
INSRR	0	0	0	0
ARHGEF11	0	1	0	1
MIR765	0	0	0	0
ETV3L	0	0	0	0
ETV3	1	1	0	1
FCRL5	0	0	0	0
FCRL4	0	0	0	0
FCRL3	0	0	0	0
FCRL2	0	0	0	0
FCRL1	0	0	0	0
CD5L	0	0	0	0
LOC646268	0	0	0	0
CD1B	0	0	0	0
OR10T2	0	0	0	0
OR10K2	0	0	0	0
OR6Y1	1	0	0	0
OR6P1	0	0	0	0
OR10X1	0	0	0	0
SPTA1	0	0	0	0
OR6K2	0	0	0	0
OR6K3	0	0	0	0
OR6N1	0	0	0	0
OR6N2	0	0	0	0
AIM2	0	0	0	0
OR10J3	0	0	0	0
OR10J5	0	0	0	0
CRP	0	0	0	0
C1orf204	1	1	1	1
VSIG8	0	0	0	0
CCDC19	0	0	0	0
TAGLN2	1	0	0	1
IGSF9	0	0	0	1
SLAMF9	0	0	0	0
PIGM	1	0	0	1
KCNJ10	0	0	0	0
IGSF8	0	1	0	1
DCAF8	1	0	0	1
PEX19	0	0	0	1
COPA	1	0	0	1
SLAMF6	0	0	0	0
CD84	0	0	0	0
SLAMF1	0	0	0	0
CD48	0	0	0	0
CD244	0	0	0	0
ITLN1	0	0	0	0
ITLN2	0	0	0	0
F11R	1	0	0	1
TSTD1	0	0	0	1
USF1	1	1	1	1
ARHGAP30	0	0	0	0
PVRL4	0	0	0	0
PFDN2	1	0	0	1
DEDD	0	0	1	1
B4GALT3	1	1	1	1
ADAMTS4	1	1	1	1
APOA2	0	0	0	0
NR1I3	0	0	0	0
MPZ	0	0	0	0
C1orf192	0	0	0	0
FCGR3A	0	0	0	0
FCGR3B	0	0	0	0
RPL31P11	0	0	0	0
OLFML2B	0	0	0	0
C1orf111	0	0	0	0
SH2D1B	0	0	0	0
C1orf110	0	0	0	0
RGS5	0	0	0	0
LMX1A	0	0	0	0
RXRG	0	0	0	0
LOC400794	0	0	0	0
ALDH9A1	1	1	0	1
TMCO1	1	0	0	1
FAM78B	0	0	0	0
MIR921	0	0	0	0
TADA1	1	0	1	1
ILDR2	0	0	0	0
GPA33	0	0	0	0
CD247	0	0	0	0
CREG1	0	0	0	1
ADCY10	0	0	0	0
BRP44	1	1	1	1
GPR161	0	1	0	0
ANKRD36BP1	0	0	0	0
XCL2	0	0	0	0
DPT	0	0	0	0
NME7	1	0	0	1
C1orf114	0	0	0	0
SLC19A2	1	0	0	1
F5	0	0	0	0
SELP	0	0	0	0
SELL	0	0	0	0
SELE	0	0	0	0
C1orf156	1	0	0	1
SCYL3	1	1	1	1
KIFAP3	0	0	0	1
LOC284688	0	0	0	0
MIR1295	0	0	0	0
MYOC	0	0	0	0
VAMP4	1	1	0	1
MIR214	0	0	0	0
MIR199A2	0	0	0	0
PIGC	1	0	0	1
TNFSF18	0	0	0	0
TNFSF4	0	0	0	0
LOC646870	0	0	0	0
SLC9A11	0	0	0	0
ANKRD45	0	0	0	0
CENPL	1	1	1	1
GAS5	0	0	0	1
SNORD81	0	0	0	1
SNORD47	0	0	0	1
SNORD80	0	0	0	1
SNORD79	0	0	0	1
SNORD78	0	0	0	1
SNORD44	0	0	0	1
SNORD77	0	0	0	1
SNORD76	0	0	0	1
SNORD75	0	0	0	1
SNORD74	0	0	0	1
SERPINC1	0	0	0	0
RC3H1	0	0	0	0
MRPS14	1	0	0	1
KIAA0040	0	0	0	1
TNR	0	0	0	0
RFWD2	1	1	1	1
SCARNA3	0	0	0	0
ASTN1	0	0	0	0
MIR488	0	0	0	0
SEC16B	0	0	0	0
LOC100302401	1	0	0	1
ANGPTL1	0	0	0	0
ABL2	0	0	0	1
NPHS2	0	0	0	0
TOR1AIP2	1	0	0	1
ACBD6	1	1	1	1
STX6	1	1	0	1
ZNF648	0	0	0	0
GLUL	1	1	0	1
TEDDM1	0	0	0	0
RNASEL	0	0	0	0
RGS16	0	0	0	1
RGS8	0	0	0	0
C1orf14	0	0	0	0
NMNAT2	0	0	0	0
NCF2	0	0	0	0
ARPC5	1	1	1	1
APOBEC4	0	0	0	0
GLT25D2	0	0	0	0
EDEM3	0	0	0	1
FAM129A	1	0	0	1
C1orf25	1	1	0	1
IVNS1ABP	1	1	1	1
MIR548F1	0	0	0	0
TPR	1	1	0	1
PDC	0	0	0	0
PTGS2	0	0	0	0
FAM5C	0	0	0	0
UCHL5	1	1	1	1
GLRX2	1	1	0	1
B3GALT2	0	0	0	0
KCNT2	0	0	0	0
[truncated: 19,842 more rows]
