# Supplementary material for: Integrator complex regulates NELF-mediated RNA polymerase II pause/release and processivity at coding genes
Source: Nat Commun. 2014 Nov 20;5:5531. doi: 10.1038/ncomms6531 (PMC4263189; doi:10.1038/ncomms6531)
Supplement: Supplementary Dataset 4 — List of differentially expressed genes as obtained from RNASeq analysis in INTS11-KD, INTS3-KD, NELF-KD after purification of polyA+ RNAs or not (for 'total' RNAs; see Methods). [file ncomms6531-s5.xlsx]

## Sheet: mat_recap_RNA-seq.csv
	polyA_Int11_m	polyA_Int11_p	polyA_NELF_m	polyA_NELF_p	ribo_depleted_Int11_m	ribo_depleted_Int11_p	ribo_depleted_NELF_m	ribo_depleted_NELF_p
OR4F5	0	0	0	0	0	0	0	0
LOC100132062	0	0	0	0	0	0	0	0
LOC100132287	0	0	0	0	0	0	0	0
LOC100133331	0	0	0	0	0	0	0	0
OR4F16	0	0	0	0	0	0	0	0
OR4F3	0	0	0	0	0	0	0	0
OR4F29	0	0	0	0	0	0	0	0
LOC643837	1	0	0	1	1	0	0	1
SAMD11	0	1	0	1	0	1	0	1
KLHL17	1	0	1	0	1	0	1	0
PLEKHN1	0	1	0	1	0	0	0	0
ISG15	0	0	0	1	0	0	0	1
AGRN	0	0	0	1	0	0	0	0
MIR200B	0	0	0	0	0	0	0	0
MIR200A	0	0	0	0	0	0	0	0
MIR429	0	0	0	0	0	0	0	0
TTLL10	0	0	0	0	0	0	0	0
B3GALT6	0	1	0	1	0	1	0	1
SCNN1D	0	1	0	1	0	1	0	1
PUSL1	0	0	0	1	0	0	0	0
GLTPD1	0	1	0	0	0	1	0	0
TAS1R3	0	0	0	0	0	0	0	0
LOC148413	0	1	0	1	0	1	0	1
TMEM88B	0	0	0	0	0	0	0	0
VWA1	0	0	0	0	0	0	0	0
ATAD3C	0	0	0	0	0	0	0	0
ATAD3B	1	0	1	0	1	0	1	0
ATAD3A	1	0	1	0	0	0	0	0
MIB2	0	0	0	0	0	1	0	0
MMP23B	0	0	0	0	0	0	0	0
MMP23A	0	0	0	0	0	0	0	0
CALML6	0	1	0	1	0	1	0	0
GABRD	0	0	0	0	0	0	0	0
PRKCZ	0	1	0	0	0	1	0	0
SKI	0	0	0	0	0	0	0	0
RER1	1	0	0	1	1	0	0	0
PLCH2	1	0	0	0	1	0	0	0
TNFRSF14	0	0	0	0	0	0	0	0
C1orf93	0	0	0	0	0	0	0	0
ACTRT2	0	0	0	0	0	0	0	0
PRDM16	0	0	0	0	0	0	0	0
ARHGEF16	1	0	0	0	0	0	0	0
TPRG1L	0	1	0	0	0	0	0	0
TP73	0	0	0	0	0	0	0	0
CCDC27	0	0	0	0	0	0	0	0
LOC388588	0	0	0	0	0	0	0	0
DFFB	1	0	1	0	1	0	1	0
LOC100133612	0	1	0	0	0	0	0	0
LOC284661	0	0	0	0	0	0	0	0
AJAP1	0	0	0	0	0	0	0	0
KCNAB2	1	0	0	1	1	0	0	1
RNF207	0	0	0	1	0	0	0	0
HES3	0	0	0	0	0	0	0	0
ESPN	0	1	0	1	0	1	0	1
TAS1R1	0	0	0	0	0	0	0	0
ZBTB48	0	0	0	1	0	0	0	1
PHF13	0	1	1	0	0	1	0	0
THAP3	1	0	0	0	1	0	0	0
CAMTA1	0	0	0	0	0	0	1	0
VAMP3	1	0	1	0	1	0	1	0
PER3	0	1	0	1	0	1	0	1
PARK7	0	0	1	0	0	0	1	0
SLC45A1	0	0	0	0	0	0	0	0
CA6	0	0	0	0	0	0	0	0
H6PD	0	1	0	1	0	1	0	1
SPSB1	1	0	0	1	1	0	0	1
SLC25A33	1	0	1	0	1	0	1	0
TMEM201	1	0	1	0	1	0	1	0
PIK3CD	0	0	1	0	0	0	1	0
NMNAT1	0	1	0	0	0	1	0	0
RBP7	0	0	0	0	0	0	0	0
UBE4B	0	0	0	0	0	0	0	0
KIF1B	1	0	0	0	1	0	0	0
PGD	1	0	1	0	1	0	1	0
APITD1	0	1	0	0	0	0	0	0
CORT	0	0	0	0	0	0	0	0
PEX14	1	0	1	0	0	0	1	0
TARDBP	0	0	0	0	1	0	0	0
ANGPTL7	0	0	0	0	0	0	0	0
UBIAD1	1	0	0	0	1	0	0	0
PTCHD2	0	0	0	1	0	0	0	1
FBXO44	0	0	0	0	0	0	0	0
FBXO6	0	0	0	0	0	0	0	0
C1orf187	0	0	0	0	0	0	0	0
AGTRAP	0	0	0	1	0	0	0	1
CLCN6	1	0	1	0	1	0	1	0
PLOD1	0	0	1	0	0	0	1	0
MFN2	1	0	1	0	1	0	1	0
MIIP	1	0	1	0	1	0	1	0
TNFRSF8	0	0	0	1	0	1	0	1
TNFRSF1B	0	0	0	0	0	0	0	0
VPS13D	0	0	0	1	0	0	0	1
SNORA59B	0	0	0	0	0	0	0	0
SNORA59A	0	0	0	0	0	0	0	0
AADACL4	0	0	0	0	0	0	0	0
AADACL3	0	0	0	0	0	0	0	0
C1orf158	0	0	0	0	0	0	0	0
PRAMEF12	0	0	0	0	0	0	0	0
PRAMEF1	0	0	0	0	0	0	0	0
PRAMEF2	0	0	0	0	0	0	0	0
PRAMEF8	0	0	0	0	0	0	0	0
PRAMEF7	0	0	0	0	0	0	0	0
PRAMEF22	0	0	0	0	0	0	0	0
PRAMEF5	0	0	0	0	0	0	0	0
PRAMEF6	0	0	0	0	0	0	0	0
PRAMEF15	0	0	0	0	0	0	0	0
PRAMEF9	0	0	0	0	0	0	0	0
PRAMEF16	0	0	0	0	0	0	0	0
PRAMEF20	0	0	0	0	0	0	0	0
PRAMEF21	0	0	0	0	0	0	0	0
PRAMEF17	0	0	0	0	0	0	0	0
PDPN	0	0	0	0	0	0	0	0
PRDM2	0	0	0	0	0	0	0	0
KAZ	0	0	0	0	0	0	0	0
TMEM51	1	0	0	0	1	0	0	0
FHAD1	0	0	0	0	0	0	0	0
EFHD2	1	0	0	1	1	0	0	0
CTRC	0	0	0	0	0	0	0	0
CELA2A	0	0	0	0	0	0	0	0
CELA2B	0	0	0	0	0	0	0	0
DNAJC16	0	1	1	0	0	1	1	0
DDI2	1	0	1	0	1	0	1	0
RSC1A1	1	0	1	0	1	0	1	0
PLEKHM2	1	0	0	0	1	0	0	0
SLC25A34	0	0	0	1	0	0	0	1
TMEM82	0	0	0	0	0	0	0	0
FBLIM1	1	0	0	0	1	0	0	0
SPEN	0	0	0	0	0	0	0	0
C1orf64	0	0	0	0	0	0	0	0
CLCNKA	0	1	0	0	0	0	0	0
CLCNKB	0	0	0	1	0	1	0	1
C1orf144	0	0	0	0	0	0	0	0
NECAP2	1	0	0	0	1	0	0	0
MST1P2	0	1	1	0	0	1	0	0
CROCC	0	0	0	1	0	0	0	1
PADI1	0	0	0	0	0	0	1	0
PADI3	0	1	0	0	0	1	0	0
PADI4	0	0	0	0	0	0	0	0
PADI6	0	0	0	0	0	0	0	0
ARHGEF10L	1	0	0	1	0	0	0	1
ACTL8	1	0	1	0	1	0	1	0
IGSF21	0	0	0	0	0	0	0	0
KLHDC7A	0	1	0	1	0	1	0	1
PAX7	0	0	0	0	0	0	0	0
MRTO4	1	0	1	0	1	0	1	0
PQLC2	0	0	0	0	0	0	0	1
C1orf151	0	0	0	0	0	0	0	0
NBL1	0	0	0	0	0	0	0	0
HTR6	0	0	0	0	0	0	0	0
OTUD3	1	0	1	0	1	0	1	0
PLA2G5	0	0	0	0	0	0	0	0
PLA2G2F	0	0	0	0	0	0	0	0
UBXN10	0	0	0	0	0	0	0	0
VWA5B1	0	0	0	0	0	0	0	0
FAM43B	0	0	0	0	0	0	0	0
CDA	0	1	0	1	0	1	0	1
PINK1	0	1	0	1	0	1	0	1
NBPF3	0	0	0	1	0	0	0	1
ALPL	0	0	0	0	0	0	0	0
LDLRAD2	0	0	0	0	0	0	0	0
CELA3B	0	0	0	0	0	0	0	0
CELA3A	0	0	0	0	0	0	0	0
HSPC157	0	0	0	0	0	0	0	0
CDC42	0	0	1	0	0	0	1	0
ZBTB40	0	0	0	1	0	0	0	0
EPHA8	0	0	0	0	0	0	0	0
C1QA	0	0	0	0	0	0	0	0
C1QC	0	0	0	0	0	0	0	0
C1QB	0	0	0	0	0	0	0	0
EPHB2	0	0	0	0	0	0	1	0
KDM1A	1	0	1	0	1	0	1	0
C1orf213	0	1	0	0	0	1	0	1
MDS2	0	0	0	0	0	0	0	0
RPL11	0	1	0	1	0	1	0	1
TCEB3	1	0	0	1	1	0	0	0
C1orf128	0	0	0	0	0	0	0	0
LYPLA2	1	0	0	0	1	0	0	0
PNRC2	0	0	0	1	0	0	0	0
LOC284632	0	0	0	0	0	0	0	0
GRHL3	0	1	0	0	0	0	0	0
NIPAL3	0	1	0	1	0	0	0	1
RCAN3	1	0	0	1	0	0	0	1
C1orf130	0	0	0	0	0	0	0	0
SRRM1	1	0	1	0	1	0	1	0
CLIC4	0	0	0	0	0	0	0	0
RHD	0	0	0	0	0	0	0	1
TMEM50A	0	0	1	0	1	0	1	0
TMEM57	0	0	0	0	0	0	0	0
LDLRAP1	1	0	0	1	1	0	0	1
MAN1C1	0	0	0	1	0	0	0	1
SEPN1	0	1	0	1	0	0	0	1
FAM54B	0	0	0	0	0	0	0	0
EXTL1	0	0	0	0	0	0	0	0
PDIK1L	0	0	1	0	0	1	0	0
GRRP1	0	0	0	0	0	0	0	0
ZNF593	1	0	1	0	0	0	1	0
CNKSR1	0	1	0	1	0	0	0	1
CATSPER4	0	0	0	0	0	0	0	0
CCDC21	0	0	0	0	0	0	0	0
SH3BGRL3	0	1	0	0	0	1	0	0
CD52	0	0	0	0	0	0	0	0
LIN28A	0	0	0	0	0	0	0	0
DHDDS	1	0	0	0	1	0	0	0
HMGN2	0	1	0	1	0	1	0	1
RPS6KA1	1	0	1	0	1	0	1	0
MIR1976	0	0	0	0	0	0	0	0
ARID1A	0	0	0	1	0	0	0	1
PIGV	0	1	0	1	0	1	0	1
ZDHHC18	1	0	1	0	1	0	1	0
SFN	0	1	0	1	0	1	0	0
NUDC	1	0	1	0	1	0	1	0
TRNP1	0	1	0	0	0	1	0	0
WDTC1	0	0	0	1	0	0	0	1
TMEM222	1	0	0	0	1	0	0	0
LOC644961	0	0	0	0	0	0	0	0
SYTL1	0	0	0	0	0	0	0	0
GPR3	0	0	0	0	0	0	0	0
FAM76A	0	0	0	1	0	0	0	1
STX12	1	0	0	0	1	0	0	0
PPP1R8	1	0	1	0	1	0	1	0
SCARNA1	0	0	0	0	0	1	0	0
C1orf38	0	0	0	0	0	0	0	0
SMPDL3B	0	0	0	1	0	0	0	0
XKR8	0	0	0	0	0	0	0	0
ATPIF1	0	0	0	1	0	0	0	1
SESN2	0	1	0	0	0	1	0	0
MED18	0	0	0	0	0	0	0	0
PHACTR4	1	0	0	0	1	0	0	0
SNHG3-RCC1	0	0	0	0	0	0	0	0
SNHG3	0	0	1	0	0	0	1	0
RCC1	1	0	0	1	1	0	0	0
TRNAU1AP	0	1	0	1	0	0	0	1
RAB42	0	1	0	1	0	1	0	1
RNU11	0	0	0	0	0	0	0	0
GMEB1	1	0	1	0	0	0	0	0
YTHDF2	0	0	0	0	0	0	0	0
OPRD1	0	0	0	0	0	0	0	0
EPB41	1	0	0	0	1	0	0	1
PTPRU	0	1	0	0	0	1	0	0
PRO0611	0	0	0	0	0	0	0	0
ZCCHC17	0	0	0	1	0	0	0	0
SERINC2	0	1	0	1	0	1	0	0
LOC149086	0	0	0	0	0	0	0	0
LOC284551	0	1	0	1	0	0	0	0
TINAGL1	1	0	0	1	1	0	0	1
HCRTR1	0	0	0	0	0	0	0	0
KHDRBS1	0	0	1	0	1	0	1	0
TMEM39B	1	0	0	0	1	0	1	0
KPNA6	1	0	1	0	1	0	1	0
TXLNA	1	0	0	0	0	0	0	1
CCDC28B	0	0	0	0	0	0	0	0
IQCC	0	1	0	1	0	1	0	1
DCDC2B	0	0	0	0	0	0	0	0
EIF3I	1	0	1	0	1	0	1	0
FAM167B	0	0	1	0	1	0	1	0
LCK	0	0	0	0	0	0	0	0
HDAC1	1	0	0	0	1	0	0	0
TSSK3	0	1	0	0	0	0	0	1
ZBTB8B	0	0	0	0	0	0	0	0
ZBTB8A	0	0	0	0	0	1	0	0
RBBP4	0	1	0	0	0	0	0	0
KIAA1522	1	0	0	1	1	0	0	1
S100PBP	0	1	0	1	0	1	0	1
HPCA	0	0	0	0	0	0	0	0
ADC	0	0	0	0	0	0	0	0
ZNF362	0	1	0	1	0	1	0	1
ZSCAN20	0	0	0	0	0	0	0	1
HMGB4	0	0	0	0	0	0	0	0
C1orf94	0	0	0	0	0	0	0	0
GJB5	0	1	0	1	0	0	0	1
GJB4	0	0	0	1	0	0	0	1
GJB3	1	0	0	1	1	0	0	1
GJA4	0	0	0	0	0	0	0	0
ZMYM1	0	1	0	1	0	1	0	1
ZMYM4	0	0	0	0	0	0	0	0
NCDN	0	0	0	0	0	0	0	0
TFAP2E	0	0	0	0	0	0	0	0
EIF2C4	0	0	0	0	0	0	0	0
EIF2C1	0	0	0	0	0	0	0	0
EIF2C3	0	0	0	0	0	0	0	0
TEKT2	0	0	0	0	0	0	0	0
ADPRHL2	1	0	0	1	1	0	0	0
MAP7D1	1	0	1	0	1	0	0	0
THRAP3	1	0	1	0	1	0	1	0
C1orf113	0	0	0	0	0	0	0	0
ZC3H12A	1	0	1	0	1	0	1	0
DNALI1	0	0	0	0	0	0	0	0
CDCA8	1	0	0	0	1	0	0	0
MANEAL	1	0	1	0	1	0	1	0
C1orf122	0	0	1	0	0	0	1	0
UTP11L	1	0	0	0	1	0	0	0
AKIRIN1	0	0	1	0	0	0	1	0
NDUFS5	1	0	0	0	1	0	0	0
MACF1	0	1	0	1	0	0	0	1
KIAA0754	0	1	0	1	0	1	0	1
BMP8A	0	0	0	1	0	0	0	0
PPIE	1	0	0	0	1	0	0	0
MFSD2A	1	0	1	0	1	0	1	0
CAP1	1	0	1	0	1	0	1	0
RLF	1	0	0	0	1	0	0	0
TMCO2	0	0	0	0	0	0	0	0
ZMPSTE24	1	0	1	0	1	0	1	0
SMAP2	0	0	0	0	0	0	1	0
ZNF643	0	0	0	0	0	0	0	0
ZNF642	0	0	0	0	0	0	0	0
DEM1	0	0	0	0	0	0	0	0
ZNF684	1	0	0	0	1	0	0	0
NFYC	0	0	0	0	1	0	0	0
MIR30E	0	0	0	0	0	0	0	0
MIR30C1	0	0	0	0	0	0	0	0
KCNQ4	1	0	1	0	1	0	0	0
CTPS	0	0	0	0	0	0	0	0
GUCA2B	0	0	0	0	0	0	0	0
RIMKLA	0	0	0	0	0	0	0	1
PPCS	0	1	1	0	0	1	1	0
CCDC30	0	1	0	0	0	0	0	0
PPIH	1	0	0	0	1	0	0	0
YBX1	1	0	0	0	1	0	0	0
C1orf50	0	0	0	1	0	0	0	0
ERMAP	0	1	0	0	0	1	0	0
ZNF691	0	1	0	1	0	1	0	1
FLJ32224	0	0	0	0	0	0	0	0
FAM183A	0	1	0	0	0	0	0	0
WDR65	0	1	0	1	0	1	0	1
TMEM125	0	0	0	0	0	0	0	0
TIE1	0	0	0	0	0	0	0	0
MPL	0	0	0	0	0	0	0	0
CDC20	1	0	1	0	1	0	1	0
C1orf84	0	0	0	0	0	0	0	0
KIAA0467	0	0	0	0	0	0	0	0
PTPRF	1	0	0	0	1	0	0	0
KDM4A	1	0	1	0	1	0	1	0
ST3GAL3	0	1	0	0	0	1	0	0
ARTN	0	1	0	0	0	0	0	0
IPO13	0	0	0	0	1	0	0	0
DPH2	1	0	1	0	1	0	1	0
ATP6V0B	1	0	1	0	1	0	1	0
B4GALT2	1	0	0	0	1	0	1	0
CCDC24	0	1	0	1	0	1	0	0
KLF17	0	0	0	1	0	0	0	1
DMAP1	0	0	0	1	0	0	0	1
RNF220	1	0	0	0	0	0	0	0
C1orf228	0	0	0	0	0	0	0	0
KIF2C	1	0	0	0	0	0	0	0
RPS8	0	1	0	1	0	1	0	1
SNORD55	0	0	0	0	0	0	0	0
SNORD46	0	0	1	0	0	0	0	0
SNORD38A	0	0	0	0	0	0	0	0
SNORD38B	0	0	0	0	0	0	0	0
PLK3	0	0	1	0	0	0	1	0
BTBD19	0	1	0	0	0	1	0	0
UROD	1	0	0	0	1	0	0	0
LOC400752	0	1	0	0	0	0	0	0
HPDL	0	1	0	1	0	1	0	0
TOE1	1	0	1	0	1	0	1	0
MMACHC	0	1	0	1	0	1	0	1
AKR1A1	0	1	0	0	0	1	0	0
NASP	0	0	0	0	0	0	0	0
TMEM69	0	1	0	1	0	1	0	1
MAST2	1	0	0	1	1	0	0	0
TSPAN1	0	0	0	0	0	0	0	0
C1orf190	0	0	0	0	0	0	0	0
RAD54L	1	0	0	0	1	0	0	1
UQCRH	0	0	0	0	0	0	0	0
NSUN4	0	0	0	0	0	0	0	0
FAAH	1	0	1	0	1	0	1	0
DMBX1	0	0	0	1	0	0	0	0
C1orf223	0	0	0	0	0	0	0	0
CYP4B1	0	0	0	0	0	0	0	0
CYP4X1	0	1	0	0	0	0	0	0
CYP4Z1	0	0	0	0	0	0	0	0
CYP4A22	0	0	0	0	0	0	0	0
CMPK1	0	0	0	0	0	0	0	0
FOXE3	0	0	0	0	0	0	0	0
FOXD2	0	0	0	1	0	0	0	1
SLC5A9	0	0	0	0	0	0	0	0
ELAVL4	0	0	0	0	0	0	0	0
CDKN2C	0	0	0	0	0	0	0	0
C1orf185	0	0	0	0	0	0	0	0
RNF11	0	1	0	1	0	1	0	1
OSBPL9	0	0	0	1	0	0	0	0
BTF3L4	0	0	0	1	0	0	0	1
ZFYVE9	0	1	0	0	0	1	0	0
PRPF38A	0	0	0	0	0	0	0	0
GPX7	0	0	0	0	0	0	0	0
FAM159A	0	0	0	0	0	0	0	0
ZYG11B	0	0	0	0	0	0	0	0
ZYG11A	1	0	1	0	1	0	1	0
SCP2	0	0	0	0	0	0	0	0
PODN	0	0	0	0	0	0	0	0
CPT2	0	1	0	1	0	1	0	1
DMRTB1	0	0	0	0	0	0	0	0
DIO1	0	0	0	1	0	0	0	1
LRRC42	1	0	0	0	1	0	0	0
C1orf83	0	0	0	0	0	0	0	0
MRPL37	1	0	1	0	1	0	1	0
ACOT11	0	0	0	1	0	0	0	1
C1orf175	0	0	0	0	0	0	0	0
TTC4	0	0	0	0	0	0	0	0
C1orf177	0	0	0	1	0	0	0	1
TMEM61	0	0	0	1	0	0	0	1
BSND	0	0	0	0	0	0	0	0
PCSK9	1	0	1	0	1	0	1	0
PRKAA2	0	1	1	0	0	1	1	0
C8A	0	0	0	0	0	0	0	0
LOC100131060	0	0	0	0	0	0	0	0
FGGY	0	1	1	0	0	1	0	0
HOOK1	1	0	1	0	0	0	1	0
NFIA	0	0	1	0	0	1	1	0
INADL	0	1	0	1	0	1	0	1
L1TD1	0	0	0	0	0	0	0	0
USP1	0	1	0	0	0	0	0	0
ANGPTL3	0	0	0	0	0	0	0	0
ATG4C	0	0	1	0	0	0	1	0
FOXD3	0	0	0	0	0	0	0	0
ALG6	0	0	0	0	0	0	0	0
EFCAB7	0	0	0	1	0	0	0	1
DLEU2L	0	0	0	0	0	0	0	0
PGM1	0	0	1	0	0	0	1	0
ROR1	0	0	0	0	0	0	0	0
UBE2U	0	0	0	0	0	0	0	0
CACHD1	1	0	1	0	1	0	1	0
RAVER2	0	0	0	1	0	0	0	1
AK4	1	0	1	0	1	0	1	0
DNAJC6	1	0	0	0	1	0	0	0
LEPROT	1	0	0	1	1	0	0	1
LEPR	1	0	1	0	1	0	1	0
PDE4B	0	0	0	1	0	0	0	1
SGIP1	0	0	0	0	0	0	0	0
TCTEX1D1	0	0	0	0	0	0	0	0
MIER1	1	0	1	0	0	0	1	0
IL23R	0	0	0	0	0	0	0	0
IL12RB2	0	0	0	0	0	0	0	0
GADD45A	0	0	0	1	0	0	0	1
LRRC7	0	0	0	1	0	0	0	1
PIN1L	0	0	0	0	0	0	0	0
SRSF11	0	1	0	0	0	0	1	0
HHLA3	0	1	0	1	0	1	0	0
CTH	0	0	1	0	0	0	1	0
FPGT	0	1	0	1	0	1	0	1
TNNI3K	0	0	0	0	0	0	0	0
TYW3	1	0	1	0	1	0	1	0
LHX8	0	0	0	0	0	0	0	0
ACADM	0	1	0	1	0	1	0	1
RABGGTB	0	0	1	0	0	0	1	0
SNORD45C	0	0	1	0	0	0	1	0
SNORD45A	0	0	1	0	0	0	1	0
SNORD45B	0	0	1	0	0	0	1	0
MSH4	0	0	0	0	1	0	1	0
ST6GALNAC3	0	0	0	0	0	0	0	0
ST6GALNAC5	0	0	0	0	0	0	0	0
AK5	0	0	0	0	0	0	0	0
FAM73A	1	0	0	0	1	0	0	0
NEXN	1	0	0	1	1	0	0	1
DNAJB4	0	0	0	0	0	0	0	0
GIPC2	0	0	0	0	0	0	0	0
MGC27382	0	0	0	0	0	0	0	0
PTGFR	0	0	0	0	0	0	0	0
IFI44L	0	0	0	0	0	0	0	0
IFI44	1	0	0	1	1	0	0	1
LPHN2	0	0	0	0	0	0	0	0
PRKACB	0	0	1	0	0	1	1	0
SAMD13	0	0	1	0	0	1	1	0
DNASE2B	0	0	0	0	0	0	0	0
RPF1	1	0	1	0	1	0	1	0
SPATA1	0	0	0	0	0	0	0	0
WDR63	0	0	0	0	0	0	0	0
CYR61	1	0	0	0	1	0	0	0
CLCA2	0	1	1	0	0	1	1	0
CLCA1	0	0	0	0	0	0	0	0
CLCA4	0	0	0	0	0	0	0	0
CLCA3P	0	0	0	0	0	0	0	0
SH3GLB1	1	0	1	0	1	0	1	0
HS2ST1	0	0	1	0	0	0	1	0
LOC339524	1	0	1	0	1	0	1	0
LMO4	0	1	0	1	0	1	0	1
PKN2	1	0	1	0	0	0	1	0
GBP6	0	0	0	0	0	0	0	0
LOC400759	0	0	0	0	0	0	0	0
LRRC8B	1	0	0	1	1	0	0	1
LRRC8C	0	0	0	0	0	0	0	0
LRRC8D	0	1	1	0	0	1	1	0
ZNF326	0	0	1	0	1	0	1	0
CDC7	0	0	0	1	0	0	0	1
HSP90B3P	0	0	0	0	0	0	0	0
BRDT	0	0	0	0	0	0	0	0
EPHX4	0	0	0	0	0	0	0	0
BTBD8	0	0	0	0	0	0	0	0
KIAA1107	0	0	0	0	0	0	0	0
C1orf146	0	0	0	0	0	0	0	0
RPAP2	0	0	0	0	0	0	0	0
RPL5	0	0	0	0	0	0	0	0
SNORD21	0	0	1	0	0	0	0	0
SNORA66	0	0	1	0	0	0	0	0
MTF2	0	0	1	0	0	0	1	0
CCDC18	0	0	1	0	0	0	1	0
DR1	1	0	0	0	1	0	0	0
FNBP1L	0	0	0	0	0	0	0	1
LOC100129046	0	0	0	0	0	0	0	0
MIR760	0	0	0	0	0	0	0	0
ABCD3	0	0	1	0	0	0	1	0
SLC44A3	0	0	0	0	0	0	0	0
LOC729970	0	0	0	0	0	0	0	0
TMEM56	0	0	0	0	0	0	0	0
RWDD3	0	1	0	1	0	0	0	0
FLJ31662	0	0	0	0	0	0	0	0
PTBP2	1	0	1	0	1	0	1	0
SNX7	0	0	0	0	0	0	0	0
LOC100129620	0	0	0	0	0	0	0	0
LPPR4	0	0	0	0	0	0	0	0
PALMD	1	0	1	0	1	0	0	0
AGL	1	0	1	0	1	0	1	0
SLC35A3	1	0	0	0	1	0	1	0
HIAT1	1	0	1	0	1	0	1	0
CCDC76	0	0	0	0	0	0	0	0
RTCD1	0	0	0	0	0	0	0	0
MIR553	0	0	0	0	0	0	0	0
CDC14A	1	0	0	1	1	0	0	1
GPR88	0	0	0	0	0	0	0	0
VCAM1	0	0	0	0	0	0	0	0
SLC30A7	0	0	1	0	0	1	1	0
S1PR1	0	0	0	0	0	0	0	0
HEJ1	0	0	0	0	0	0	0	0
RNPC3	0	1	0	1	0	1	0	0
AMY2B	0	1	0	1	0	1	0	0
LOC648740	0	0	0	0	0	0	0	0
AMY2A	0	0	0	0	0	0	0	0
AMY1A	0	0	0	0	0	0	0	0
AMY1C	0	0	0	0	0	0	0	0
AMY1B	0	0	0	0	0	0	0	0
LOC100129138	0	0	0	0	0	0	0	0
PRMT6	0	1	1	0	0	1	1	0
NTNG1	0	0	0	0	0	0	0	0
NBPF6	0	0	0	0	0	0	0	0
FAM102B	1	0	0	1	1	0	0	0
PRPF38B	0	0	1	0	0	0	0	0
FNDC7	0	0	0	0	0	0	0	0
STXBP3	1	0	0	0	1	0	0	0
LOC642864	0	0	0	0	0	0	0	0
GPSM2	0	0	0	0	0	0	1	0
TMEM167B	0	1	0	0	0	1	0	0
SCARNA2	0	0	0	0	0	1	0	0
KIAA1324	1	0	0	1	1	0	0	1
SARS	1	0	1	0	1	0	1	0
CELSR2	1	0	0	0	1	0	0	0
SYPL2	1	0	0	0	1	0	1	0
ATXN7L2	1	0	0	0	1	0	0	1
CYB561D1	0	1	0	1	0	1	0	1
GPR61	0	0	0	0	0	0	0	0
GNAI3	1	0	1	0	1	0	1	0
MIR197	0	0	0	0	0	0	0	0
AMPD2	1	0	0	0	1	0	0	0
GSTM4	0	0	0	1	1	0	0	1
GSTM2	0	1	0	1	0	0	0	0
GSTM1	0	0	0	0	0	0	0	0
GSTM5	0	0	0	0	0	0	0	0
CSF1	0	0	0	0	0	0	0	0
AHCYL1	0	1	0	1	0	1	0	1
FAM40A	0	0	0	0	0	0	0	0
UBL4B	0	0	0	0	0	0	0	0
SLC6A17	0	0	0	0	0	0	0	0
KCNC4	1	0	1	0	1	0	1	0
RBM15	1	0	1	0	0	0	1	0
PROK1	0	0	0	0	0	0	0	0
CYMP	0	0	0	0	0	0	0	0
CD53	0	0	0	0	0	0	0	0
CEPT1	1	0	0	0	1	0	0	0
CHI3L2	0	0	0	0	0	0	0	0
LOC149620	0	0	0	0	0	0	0	0
CHIA	0	0	0	0	0	0	0	0
C1orf88	0	0	0	0	0	0	0	0
ATP5F1	0	0	1	0	0	0	1	0
C1orf162	0	0	0	0	0	0	0	0
RAP1A	0	0	0	1	0	0	0	1
DDX20	1	0	1	0	1	0	1	0
CTTNBP2NL	0	0	0	0	0	0	0	1
WNT2B	0	0	0	1	0	1	0	1
CAPZA1	1	0	1	0	1	0	1	0
MOV10	0	0	1	0	0	0	1	0
FAM19A3	0	0	0	1	0	0	0	0
AFARP1	0	0	0	0	0	0	0	0
LRIG2	0	0	0	1	0	0	0	1
MAGI3	1	0	0	0	0	0	0	0
DCLRE1B	0	1	0	1	0	1	0	1
HIPK1	0	0	1	0	0	0	1	0
OLFML3	0	0	0	0	0	0	0	0
SYCP1	0	0	0	0	0	0	0	0
TSHB	0	0	0	0	0	0	0	0
VANGL1	1	0	1	0	1	0	1	0
SLC22A15	0	0	0	1	0	0	0	1
C1orf161	0	0	0	0	0	0	0	0
ATP1A1	0	0	1	0	0	0	1	0
MIR320B1	0	0	0	0	0	0	0	0
CD2	0	0	0	0	0	0	0	0
PTGFRN	0	0	1	0	0	0	1	0
CD101	1	0	1	0	1	0	1	0
TTF2	0	1	0	0	0	1	0	0
MIR942	0	0	0	0	0	0	0	0
MAN1A2	1	0	1	0	0	0	1	0
FAM46C	0	0	1	0	0	0	1	0
WDR3	0	1	0	0	0	1	0	0
HAO2	0	0	0	0	0	0	0	0
HSD3B2	0	0	0	0	0	0	0	0
HSD3B1	0	0	0	0	0	0	0	0
LOC128102	0	0	0	0	0	0	0	0
PHGDH	0	0	1	0	0	0	1	0
FAM72B	1	0	1	0	0	0	1	0
HIST2H2BA	0	0	0	0	0	0	0	0
EMBP1	0	0	0	0	0	0	0	1
LOC100130000	0	0	0	0	0	1	0	0
NBPF9	0	1	0	0	0	0	0	0
SEC22B	1	0	0	0	1	0	0	0
NOTCH2NL	1	0	1	0	1	0	0	0
NBPF10	0	0	0	0	0	0	0	1
HFE2	0	0	0	0	0	0	0	0
TXNIP	0	1	0	1	0	1	0	1
ANKRD34A	0	1	0	1	0	1	0	1
LIX1L	1	0	1	0	1	0	0	0
RBM8A	1	0	1	0	1	0	1	0
PEX11B	0	0	1	0	0	0	1	0
ITGA10	0	0	0	0	0	0	0	0
ANKRD35	0	0	0	0	0	0	0	0
PIAS3	1	0	0	0	1	0	0	0
RNF115	0	0	0	0	0	0	0	0
PDZK1	0	0	0	1	0	0	0	1
GPR89C	0	0	0	0	0	0	0	0
PDIA3P	0	0	0	1	0	0	0	1
CHD1L	0	0	0	0	0	0	0	0
BCL9	0	0	1	0	0	0	1	0
GJA8	0	0	0	0	0	0	0	0
GPR89B	0	0	0	0	1	0	0	0
NBPF15	0	0	0	0	0	0	0	0
NBPF16	0	0	0	0	0	0	0	1
PPIAL4E	0	0	0	0	0	0	0	0
PPIAL4D	0	0	0	0	0	0	0	0
PPIAL4F	0	0	0	0	0	0	0	0
LOC645166	0	0	0	0	0	0	0	0
LOC388692	0	1	0	1	0	1	0	0
FCGR1C	0	0	0	0	0	0	0	0
PPIAL4A	0	0	0	0	0	0	0	0
PPIAL4C	0	0	0	0	0	0	0	0
PPIAL4B	0	0	0	0	0	0	0	0
LOC728855	0	0	0	0	0	0	0	0
FCGR1A	0	0	0	0	0	0	0	0
HIST2H4B	0	0	0	0	0	0	0	0
HIST2H4A	0	0	0	0	0	0	0	0
HIST2H2AA3	0	0	0	0	0	0	0	0
HIST2H2AA4	0	0	0	0	0	0	0	0
HIST2H3C	0	0	0	0	0	0	0	0
HIST2H3A	0	0	0	0	0	0	0	0
HIST2H2AC	0	0	0	0	0	0	1	0
BOLA1	0	0	1	0	0	0	1	0
VPS45	1	0	1	0	0	0	1	0
PLEKHO1	0	0	0	0	0	0	0	0
CA14	0	0	0	0	0	0	0	1
C1orf54	0	0	0	0	0	0	0	0
C1orf51	1	0	0	0	0	0	0	0
MRPS21	0	0	1	0	0	0	1	0
PRPF3	1	0	1	0	0	0	1	0
RPRD2	0	0	0	0	0	0	0	0
TARS2	1	0	0	0	1	0	0	0
ECM1	0	1	0	1	0	1	0	1
ADAMTSL4	1	0	1	0	1	0	1	0
SETDB1	0	0	0	0	0	0	0	0
ANXA9	0	1	0	1	0	1	0	1
PRUNE	1	0	0	1	1	0	0	1
BNIPL	0	0	0	0	0	0	0	0
C1orf56	0	1	0	0	0	0	0	0
MLLT11	0	0	1	0	0	0	1	0
GABPB2	0	1	0	1	0	1	0	1
TNFAIP8L2	0	0	0	0	0	0	0	0
SCNM1	0	0	0	0	0	0	0	0
PIP5K1A	1	0	1	0	1	0	1	0
PSMD4	1	0	0	0	0	0	0	0
ZNF687	0	1	0	1	0	1	0	1
PSMB4	1	0	1	0	1	0	1	0
CGN	0	0	0	1	0	0	0	1
TUFT1	0	0	0	1	0	1	0	1
MIR554	0	0	0	0	0	0	0	0
SNX27	1	0	1	0	1	0	1	0
C1orf230	0	0	0	0	0	0	0	0
OAZ3	0	0	0	0	0	0	0	0
LOC100132111	0	1	0	1	0	1	0	0
LCE5A	0	0	0	0	0	0	0	0
CRCT1	0	0	0	0	0	0	0	0
LCE3C	0	0	0	0	0	0	0	0
LCE3B	0	0	0	0	0	0	0	0
LCE2D	0	0	0	0	0	0	0	0
LCE2C	0	0	0	0	0	0	0	0
LCE2B	0	0	0	0	0	0	0	0
LCE2A	0	0	0	0	0	0	0	0
LCE4A	0	0	0	0	0	0	0	0
C1orf68	0	0	0	0	0	0	0	0
KPRP	0	0	0	0	0	0	0	0
LCE1F	0	0	0	0	0	0	0	0
LCE1E	0	0	0	0	0	0	0	0
LCE1D	0	0	0	0	0	0	0	0
LCE1B	0	0	0	0	0	0	0	0
LCE1A	0	0	0	0	0	0	0	0
LCE6A	0	0	0	0	0	0	0	0
SMCP	0	0	0	0	0	0	0	0
IVL	0	0	0	0	0	0	0	0
SPRR4	0	0	0	0	0	0	0	0
SPRR1A	0	0	0	0	0	0	0	0
SPRR3	0	0	0	0	0	0	0	0
SPRR1B	0	0	0	0	0	0	0	0
LELP1	0	0	0	0	0	0	0	0
LOR	0	0	0	0	0	0	0	0
S100A9	0	1	0	0	0	1	0	0
S100A7A	0	0	0	0	0	0	0	0
S100A1	0	1	0	1	0	1	0	1
C1orf77	0	0	0	0	0	0	0	0
SNAPIN	0	1	0	1	0	1	0	1
NPR1	0	0	1	0	0	0	0	0
INTS3	0	1	1	0	0	1	1	0
SLC27A3	0	1	0	0	0	1	1	0
CREB3L4	0	1	0	1	0	1	0	1
RPS27	0	1	0	1	0	1	0	1
UBAP2L	0	1	0	1	0	0	0	0
HAX1	1	0	0	0	1	0	0	0
AQP10	0	0	0	0	0	0	0	0
ATP8B2	0	0	1	0	0	1	1	0
IL6R	1	0	1	0	1	0	0	0
TDRD10	0	0	1	0	0	0	0	0
CHRNB2	0	0	0	0	0	0	0	0
CKS1B	1	0	0	1	1	0	0	0
FLAD1	0	1	0	1	0	1	0	1
LENEP	0	0	0	0	0	0	0	0
ZBTB7B	0	0	0	0	0	0	0	0
DCST1	0	0	0	0	0	0	0	0
ADAM15	1	0	0	0	0	0	0	0
EFNA4	0	0	0	1	0	0	0	1
EFNA3	1	0	1	0	1	0	1	0
EFNA1	1	0	1	0	1	0	1	0
RAG1AP1	0	0	0	0	0	0	0	0
TRIM46	0	0	0	0	0	0	0	0
MIR92B	0	0	0	0	0	0	0	0
MTX1	1	0	1	0	1	0	1	0
HCN3	0	1	0	1	0	1	0	1
FDPS	0	0	1	0	0	0	1	0
RUSC1	0	0	0	1	0	0	0	1
LOC645676	0	0	0	0	0	0	0	0
MSTO1	0	0	0	1	0	1	0	1
DAP3	1	0	1	0	0	0	1	0
MSTO2P	0	0	0	1	0	0	0	0
SYT11	0	0	0	0	0	1	0	0
RXFP4	0	0	0	0	0	0	0	0
ROBLD3	0	0	0	0	0	0	0	0
RAB25	0	0	0	0	0	0	0	0
LMNA	1	0	0	0	1	0	0	0
SEMA4A	0	0	0	0	0	0	0	0
SLC25A44	1	0	1	0	1	0	1	0
PMF1	0	0	0	0	0	0	0	0
BGLAP	0	0	0	0	0	0	0	0
TMEM79	0	0	0	0	0	0	0	1
C1orf182	0	0	0	0	0	0	0	0
RHBG	0	0	0	0	0	0	0	0
TTC24	0	0	0	0	0	0	0	0
APOA1BP	0	1	0	1	0	1	0	1
HAPLN2	0	0	0	0	0	0	0	0
BCAN	0	0	0	0	0	0	0	0
C1orf66	0	0	0	0	0	0	0	0
PRCC	1	0	1	0	1	0	1	0
NTRK1	0	0	1	0	0	0	1	0
PEAR1	0	0	0	1	0	0	0	0
C1orf92	0	0	0	0	0	0	0	0
CYCSP52	0	0	0	0	0	0	0	0
KIRREL	1	0	0	0	1	0	0	0
CD1D	0	0	0	1	0	0	0	0
CD1A	0	0	0	0	0	0	0	0
CD1C	0	0	0	0	0	0	0	0
CD1E	0	0	0	0	0	0	0	0
OR10K1	0	0	0	0	0	0	0	0
OR10R2	0	0	0	0	0	0	0	0
OR10Z1	0	0	0	0	0	0	0	0
OR6K6	0	0	0	0	0	0	0	0
MNDA	0	0	0	0	0	0	0	0
PYHIN1	0	0	0	0	0	0	0	0
IFI16	1	0	0	0	1	0	0	0
CADM3	0	0	0	0	0	0	0	0
DARC	0	0	0	0	0	0	0	0
FCER1A	0	0	0	0	0	0	0	0
OR10J1	0	0	0	0	0	0	0	0
APCS	0	0	0	0	0	0	0	0
DUSP23	0	0	1	0	0	0	1	0
FCRL6	0	0	0	0	0	0	0	0
SLAMF8	0	0	0	0	0	0	0	0
KCNJ9	0	0	0	0	0	0	0	0
ATP1A2	0	0	0	1	0	0	0	1
ATP1A4	0	0	0	0	0	0	0	0
CASQ1	0	0	0	0	0	0	0	0
PEA15	0	0	0	1	1	0	0	1
SUMO1P3	0	0	0	0	0	0	0	0
NCSTN	0	1	1	0	0	0	0	0
NHLH1	0	0	1	0	0	0	0	0
VANGL2	0	0	0	1	0	0	0	0
SLAMF7	0	0	0	1	0	0	0	1
LY9	0	0	0	0	0	0	0	0
KLHDC9	0	0	0	0	0	0	0	0
NIT1	0	1	0	1	0	1	0	1
UFC1	0	1	0	1	0	0	0	0
USP21	0	0	0	1	0	0	0	1
PPOX	0	1	0	1	0	1	0	1
NDUFS2	1	0	0	0	1	0	0	0
FCER1G	0	0	0	0	0	0	0	0
TOMM40L	1	0	1	0	1	0	1	0
PCP4L1	0	0	0	0	0	0	0	0
SDHC	0	0	0	0	0	0	0	0
FCGR2A	0	0	0	0	0	0	0	0
HSPA6	0	0	0	0	0	0	0	0
FCGR2C	0	0	0	0	0	0	0	0
HSPA7	0	0	0	0	0	0	0	0
FCGR2B	0	0	0	0	0	0	0	0
FCRLA	0	0	0	0	0	0	0	0
FCRLB	0	0	0	0	0	0	0	0
DUSP12	0	0	0	0	0	0	0	0
ATF6	0	0	0	0	1	0	0	1
NOS1AP	1	0	1	0	1	0	0	0
MIR556	0	0	0	0	0	0	0	0
C1orf226	1	0	0	0	1	0	0	0
UHMK1	1	0	0	0	1	0	0	0
UAP1	1	0	1	0	1	0	1	0
DDR2	0	0	0	0	0	0	0	0
HSD17B7	0	0	1	0	0	0	1	0
RGS4	0	0	0	0	0	0	0	0
NUF2	1	0	0	0	0	0	0	0
PBX1	0	1	0	0	0	1	0	1
LRRC52	0	0	0	0	0	0	0	0
MGST3	0	1	0	1	0	1	0	0
UCK2	1	0	1	0	1	0	1	0
FMO9P	0	0	0	0	0	0	0	0
POGK	0	1	0	0	0	1	0	1
MAEL	0	0	0	0	0	0	0	0
DUSP27	0	0	0	0	0	0	0	0
POU2F1	0	0	0	0	0	0	0	0
RCSD1	0	0	0	0	0	0	0	0
MPZL1	1	0	0	0	1	0	0	0
DCAF6	0	0	1	0	0	0	1	0
TIPRL	1	0	1	0	1	0	1	0
SFT2D2	0	1	0	1	0	1	0	1
TBX19	0	1	0	1	0	0	0	0
MIR557	0	0	0	0	0	0	0	0
XCL1	0	0	0	0	0	0	0	0
MGC4473	0	0	0	0	0	0	0	0
ATP1B1	0	1	0	0	0	1	0	0
BLZF1	0	0	0	1	0	0	0	1
C1orf112	0	0	0	0	0	0	0	0
METTL11B	0	0	0	0	0	0	0	0
GORAB	0	1	0	1	0	1	0	1
PRRX1	0	0	0	0	0	0	0	0
C1orf129	0	0	0	0	0	0	0	0
FMO3	0	0	0	0	0	0	0	0
FMO6P	0	0	0	0	0	0	0	0
FMO2	0	0	0	0	0	0	0	0
FMO1	0	0	0	0	0	0	0	0
FMO4	0	1	0	1	0	0	0	1
TOP1P1	0	0	0	0	0	0	0	0
BAT2L2	0	0	0	0	0	0	0	0
METTL13	1	0	1	0	1	0	1	0
DNM3	1	0	1	0	0	0	0	0
C1orf105	0	0	0	0	0	0	0	0
C1orf9	0	0	0	0	0	0	0	0
FASLG	0	0	0	0	0	0	0	0
PRDX6	1	0	1	0	1	0	1	0
KLHL20	0	0	0	1	0	0	0	1
DARS2	0	1	0	1	0	1	0	1
ZBTB37	0	1	1	0	0	1	0	0
RABGAP1L	1	0	1	0	0	0	1	0
GPR52	0	0	0	0	0	0	0	0
CACYBP	1	0	1	0	1	0	1	0
TNN	0	0	0	0	0	0	0	0
PAPPA2	0	0	0	0	0	0	0	0
FAM5B	0	0	0	0	0	0	0	0
RASAL2	1	0	1	0	1	0	1	0
C1orf49	0	0	0	0	0	0	0	0
C1orf220	0	1	0	1	0	0	0	1
RALGPS2	1	0	1	0	1	0	1	0
FAM20B	0	0	1	0	1	0	1	0
TOR3A	1	0	0	0	1	0	0	0
SOAT1	0	0	1	0	0	0	1	0
C1orf125	0	0	0	0	0	0	0	0
TDRD5	0	0	0	0	0	0	0	0
FAM163A	0	0	0	0	0	0	0	0
TOR1AIP1	1	0	0	1	1	0	0	1
CEP350	1	0	1	0	1	0	1	0
QSOX1	1	0	0	0	1	0	0	0
FLJ23867	1	0	0	1	1	0	0	1
LHX4	0	0	1	0	0	0	1	0
XPR1	1	0	1	0	1	0	1	0
KIAA1614	0	0	1	0	0	0	1	0
MR1	0	0	0	1	0	0	0	1
IER5	0	1	0	1	0	1	0	1
CACNA1E	0	0	0	0	0	0	0	0
NCRNA00272	0	0	0	0	0	0	0	0
RGSL1	0	0	0	0	0	0	0	0
NPL	0	0	0	1	0	0	0	1
DHX9	1	0	1	0	1	0	1	0
LAMC1	0	0	1	0	0	0	1	0
LAMC2	0	0	0	0	0	0	0	0
SMG7	1	0	1	0	0	0	0	0
RGL1	0	0	0	0	0	0	0	0
TSEN15	1	0	0	1	1	0	0	0
C1orf21	0	1	1	0	0	1	0	0
RNF2	1	0	1	0	0	0	0	0
C1orf26	0	0	0	0	0	0	0	0
HMCN1	1	0	1	0	1	0	0	0
PRG4	0	1	0	1	0	1	0	1
C1orf27	1	0	1	0	1	0	1	0
OCLM	0	0	0	0	0	0	0	0
PLA2G4A	0	0	1	0	0	0	1	0
LOC440704	0	0	0	0	0	0	0	0
RGS18	0	0	0	0	0	0	0	0
RGS21	0	0	0	0	0	0	0	0
RGS1	0	0	0	0	0	0	0	0
RGS13	0	0	0	0	0	0	0	0
RGS2	1	0	1	0	1	0	1	0
TROVE2	1	0	1	0	1	0	1	0
CDC73	1	0	1	0	1	0	1	0
MIR1278	0	0	0	0	0	0	0	0
CFH	0	0	0	0	0	0	0	0
CFHR3	0	0	0	0	0	0	0	0
CFHR1	0	0	0	0	0	0	0	0
CFHR4	0	0	0	0	0	0	0	0
CFHR2	0	0	0	0	0	0	0	0
CFHR5	0	0	0	0	0	0	0	0
CRB1	0	0	1	0	0	0	1	0
C1orf53	0	0	0	0	0	0	0	0
LHX9	0	0	0	0	0	0	0	0
NEK7	0	1	0	0	0	1	0	0
PTPRC	0	0	0	0	0	0	0	0
NR5A2	0	0	0	1	0	0	0	1
FAM58B	0	0	0	0	0	0	0	0
CAMSAP1L1	0	0	0	0	0	0	0	0
GPR25	0	0	0	0	0	0	0	0
C1orf106	0	0	0	0	0	0	0	0
IGFN1	0	0	0	0	0	0	0	0
PKP1	0	1	0	1	0	0	0	0
RPS10P7	0	1	0	1	0	1	0	1
NAV1	0	0	1	0	0	0	0	0
MIR1231	0	0	0	0	0	0	0	0
IPO9	0	1	0	1	0	1	0	1
SHISA4	0	1	0	0	0	0	0	0
TIMM17A	1	0	0	0	1	0	1	0
RNPEP	1	0	1	0	1	0	1	0
ELF3	0	0	0	1	0	0	0	1
GPR37L1	0	1	0	1	0	0	0	1
PTPRVP	0	1	0	0	0	0	0	0
LGR6	0	0	0	0	0	0	0	0
PPP1R12B	1	0	0	0	1	0	0	0
LOC148709	0	0	0	1	0	0	0	1
TMEM183A	1	0	1	0	1	0	1	0
TMEM183B	0	0	0	0	0	0	0	0
PPFIA4	0	0	0	1	0	0	0	1
ADORA1	1	0	0	1	1	0	0	1
BTG2	0	1	0	0	0	1	0	0
PRELP	0	0	0	1	0	0	0	0
OPTC	0	0	0	0	0	0	0	0
ATP2B4	0	0	0	1	0	0	0	1
SNORA77	0	0	0	0	0	0	0	1
LAX1	0	0	0	0	0	0	0	0
ZC3H11A	1	0	1	0	0	0	1	0
ZBED6	0	1	0	0	0	1	0	0
SNRPE	1	0	1	0	1	0	1	0
SOX13	0	0	0	1	0	0	0	1
MDM4	0	1	0	0	0	0	0	0
NFASC	0	0	1	0	0	0	0	0
CNTN2	0	0	0	0	0	0	0	0
TMCC2	0	0	0	0	0	0	0	1
CDK18	0	1	0	0	0	0	0	0
MFSD4	0	0	0	0	0	0	0	0
FAM72A	0	0	1	0	0	0	1	0
AVPR1B	0	0	0	0	0	0	0	0
CTSE	0	0	0	0	0	0	0	0
SRGAP2	0	1	0	1	0	1	0	1
IKBKE	1	0	0	1	1	0	0	1
RASSF5	1	0	1	0	0	0	1	0
DYRK3	1	0	1	0	1	0	1	0
MAPKAPK2	1	0	0	0	0	0	0	0
IL19	0	0	0	0	0	0	0	0
IL20	0	0	0	0	0	0	0	0
IL24	0	0	0	0	0	0	0	0
PFKFB2	1	0	1	0	0	0	0	0
C4BPB	0	0	0	0	0	0	0	0
C4BPA	0	1	0	0	0	1	0	0
CD55	0	1	0	0	0	1	0	0
CR2	0	0	0	0	0	0	0	0
CR1	0	0	0	0	0	0	0	0
CR1L	0	0	0	0	0	0	0	0
CD46	0	1	1	0	0	1	1	0
LOC148696	0	0	0	0	0	0	0	0
LOC642587	0	0	0	0	0	0	0	0
MIR205	0	0	0	0	0	0	0	0
CAMK1G	0	0	0	0	0	0	0	0
G0S2	0	0	0	0	0	0	0	0
HSD11B1	0	0	0	0	0	0	0	0
TRAF3IP3	0	0	0	0	0	0	0	0
C1orf107	0	0	0	0	0	0	0	0
SYT14	0	0	0	0	0	0	0	0
SERTAD4	0	1	0	1	0	1	0	1
HHAT	1	0	0	0	1	0	0	0
RCOR3	0	1	0	1	0	1	0	1
TRAF5	1	0	0	0	1	0	0	0
C1orf97	0	0	0	0	0	0	0	0
DTL	0	1	0	0	0	1	0	0
PPP2R5A	0	0	1	0	0	0	1	0
SNORA16B	0	0	0	0	0	0	0	0
NENF	0	0	0	0	0	0	1	0
ATF3	1	0	0	1	0	0	0	1
FAM71A	0	0	0	0	0	0	0	0
TATDN3	0	0	0	0	0	0	1	0
FLVCR1	1	0	1	0	1	0	1	0
VASH2	0	1	0	1	0	1	0	1
RPS6KC1	0	0	0	0	0	0	0	0
PROX1	0	0	0	0	0	0	0	0
SMYD2	0	0	1	0	0	0	1	0
CENPF	0	0	0	0	0	1	0	0
KCNK2	0	0	0	0	0	0	0	0
KCTD3	0	0	0	0	0	0	0	0
SPATA17	0	1	0	0	0	1	0	1
RRP15	1	0	1	0	1	0	1	0
TGFB2	1	0	0	1	1	0	0	1
LYPLAL1	0	0	0	0	0	1	0	0
IARS2	0	0	1	0	0	0	1	0
MARK1	1	0	1	0	1	0	1	0
C1orf115	0	0	0	1	0	0	0	1
MOSC2	0	0	0	0	0	0	0	0
MOSC1	0	0	0	0	0	0	0	0
HLX	1	0	1	0	1	0	1	0
MIA3	0	0	0	0	0	0	0	0
C1orf58	0	0	0	0	0	0	0	0
FAM177B	0	0	0	0	0	0	0	0
DISP1	0	1	0	1	0	1	0	1
C1orf65	0	0	0	0	0	0	0	0
CAPN2	1	0	0	0	1	0	0	0
FBXO28	0	0	1	0	0	0	1	0
DEGS1	1	0	1	0	1	0	1	0
CNIH4	1	0	1	0	1	0	1	0
CNIH3	0	0	0	0	0	0	0	0
DNAH14	0	0	0	0	0	0	0	0
SRP9	0	1	0	1	0	1	0	0
EPHX1	0	0	0	1	0	0	0	0
H3F3A	0	0	0	0	0	0	0	0
LOC440926	0	0	0	0	0	0	0	0
MIXL1	0	0	0	0	0	0	0	0
C1orf95	0	0	0	0	0	0	0	0
PSEN2	1	0	1	0	1	0	1	0
CABC1	0	0	0	0	0	0	0	0
ZNF678	0	1	0	1	0	1	0	1
LOC100130093	0	0	0	1	0	0	0	1
SNAP47	1	0	0	1	1	0	0	1
PRSS38	0	0	0	0	0	0	0	0
WNT3A	0	0	0	0	0	0	0	0
ARF1	1	0	0	0	1	0	0	0
GUK1	0	0	1	0	0	0	1	0
GJC2	0	1	0	0	0	1	0	0
C1orf69	0	0	0	0	0	0	0	0
OBSCN	0	1	0	0	0	0	0	0
HIST3H2BB	0	1	0	0	0	0	0	1
RNF187	0	1	1	0	0	0	1	0
DUSP5P	0	0	0	0	0	0	0	0
RHOU	0	1	0	1	0	1	0	1
RAB4A	0	0	1	0	0	0	1	0
SPHAR	0	0	0	0	0	0	0	0
URB2	0	0	1	0	1	0	1	0
GALNT2	1	0	1	0	1	0	1	0
COG2	1	0	1	0	1	0	1	0
CAPN9	0	1	0	1	0	0	0	1
ARV1	0	1	1	0	0	1	1	0
TRIM67	0	0	0	0	0	0	0	0
GNPAT	0	1	1	0	0	1	1	0
C1orf124	0	0	0	0	0	0	0	0
TSNAX	0	1	0	1	0	1	0	1
TSNAX-DISC1	0	0	0	0	0	0	0	0
DISC1	0	0	0	0	0	0	0	0
KIAA1383	0	0	0	0	0	0	0	0
C1orf57	0	0	0	0	0	0	0	0
KIAA1804	1	0	0	0	1	0	0	0
KCNK1	0	1	0	1	0	1	0	1
SLC35F3	0	0	1	0	0	0	1	0
C1orf31	0	0	0	0	0	0	0	0
NCRNA00184	0	0	0	0	0	0	0	0
GGPS1	0	0	1	0	0	0	1	0
TBCE	1	0	0	0	1	0	0	0
GPR137B	0	0	0	0	0	0	0	0
EDARADD	0	0	0	0	0	0	0	0
LGALS8	0	0	0	0	0	0	0	0
ACTN2	0	0	0	0	0	0	0	0
MTR	0	1	0	1	0	1	0	1
RYR2	0	1	0	0	0	1	0	0
LOC100130331	0	0	0	0	0	0	0	0
CHRM3	0	1	0	0	0	0	0	0
FMN2	0	1	0	0	0	0	0	0
KMO	1	0	1	0	1	0	1	0
WDR64	0	0	0	0	0	0	0	0
EXO1	1	0	1	0	1	0	1	0
SDCCAG8	0	1	0	0	0	1	0	0
LOC339529	0	0	0	0	0	0	0	0
ZNF238	0	0	0	0	0	0	0	0
C1orf100	0	0	0	0	0	0	0	0
C1orf101	0	0	0	1	0	0	0	1
PPPDE1	0	0	0	0	0	0	0	0
FAM36A	0	0	0	0	0	0	0	0
EFCAB2	0	1	0	0	0	0	0	0
KIF26B	0	0	0	0	0	0	0	0
CNST	0	0	0	1	0	1	0	1
SCCPDH	0	1	0	0	0	1	1	0
LOC149134	0	0	0	1	0	0	0	0
VN1R5	0	0	0	0	0	0	0	0
NLRP3	0	0	0	0	0	0	0	0
OR2W5	0	0	0	0	0	0	0	0
C1orf150	0	0	0	0	0	0	0	0
OR2G2	0	0	0	0	0	0	0	0
OR2G3	0	0	0	0	0	0	0	0
TRIM58	0	0	0	0	0	0	0	0
OR2W3	0	0	0	0	0	0	0	0
OR2T8	0	0	0	0	0	0	0	0
OR2L13	0	0	0	0	0	0	0	0
OR2L8	0	0	0	0	0	0	0	0
OR2AK2	0	0	0	0	0	0	0	0
OR2L1P	0	0	0	0	0	0	0	0
OR2L2	0	0	0	0	0	0	0	0
OR2L3	0	0	0	0	0	0	0	0
OR2M1P	0	0	0	0	0	0	0	0
OR2M5	0	0	0	0	0	0	0	0
OR2M2	0	0	0	0	0	0	0	0
OR2M3	0	0	0	0	0	0	0	0
OR2M4	0	0	0	0	0	0	0	0
OR14C36	0	0	0	0	0	0	0	0
OR2T4	0	0	0	0	0	0	0	0
OR2T6	0	0	0	0	0	0	0	0
OR2T1	0	0	0	0	0	0	0	0
OR2T2	0	0	0	0	0	0	0	0
OR2T3	0	0	0	0	0	0	0	0
OR2T5	0	0	0	0	0	0	0	0
OR2G6	0	0	0	0	0	0	0	0
ZNF672	0	0	0	0	0	0	0	0
PGBD2	0	0	0	1	0	0	0	1
WASH7P	0	0	0	0	0	0	0	0
FAM138A	0	0	0	0	0	0	0	0
FAM138F	0	0	0	0	0	0	0	0
FAM138C	0	0	0	0	0	0	0	0
MIR1977	0	0	0	0	0	0	0	0
LOC100288069	0	0	0	0	0	0	0	0
NCRNA00115	0	0	0	0	0	0	0	0
FAM41C	0	0	0	1	0	0	0	0
FLJ39609	0	0	0	0	0	0	0	0
NOC2L	1	0	1	0	1	0	1	0
C1orf170	0	0	0	0	0	0	0	0
HES4	0	1	0	1	0	1	0	1
C1orf159	1	0	0	0	1	0	1	0
TNFRSF18	0	0	0	0	0	0	0	0
TNFRSF4	0	0	0	0	0	0	0	0
SDF4	1	0	1	0	0	0	1	0
FAM132A	0	0	0	0	0	0	0	0
UBE2J2	1	0	1	0	1	0	1	0
ACAP3	0	0	0	1	0	1	0	1
CPSF3L	1	0	1	0	1	0	1	0
DVL1	1	0	1	0	1	0	1	0
MXRA8	1	0	0	0	1	0	0	0
AURKAIP1	1	0	0	0	0	0	1	0
CCNL2	0	1	0	1	0	0	0	1
MRPL20	1	0	1	0	1	0	1	0
LOC441869	0	0	0	0	0	0	0	0
C1orf70	0	0	0	0	0	0	0	0
SSU72	0	1	0	1	0	1	0	0
CDK11B	1	0	1	0	1	0	1	0
SLC35E2B	0	1	0	1	0	1	0	1
CDK11A	1	0	1	0	1	0	1	0
SLC35E2	0	1	0	1	0	1	0	1
NADK	0	0	0	0	0	0	0	0
GNB1	0	0	0	0	0	0	0	0
TMEM52	0	0	0	0	0	1	0	1
KIAA1751	0	0	0	0	0	0	0	0
C1orf86	0	1	0	0	0	1	0	0
LOC100128003	0	0	0	0	0	0	0	0
MORN1	0	1	0	1	0	1	0	1
LOC100129534	0	1	0	1	0	1	0	1
PEX10	0	1	0	1	0	1	0	1
PANK4	1	0	1	0	1	0	0	0
HES5	0	0	0	0	0	0	0	0
LOC115110	0	0	0	0	0	0	0	0
MMEL1	0	0	0	0	0	0	0	0
FLJ42875	0	0	0	0	0	0	0	0
MEGF6	0	1	0	1	0	1	0	1
MIR551A	0	0	0	0	0	0	0	0
WDR8	0	0	0	0	0	0	0	0
KIAA0495	0	0	0	0	0	0	0	0
LRRC47	1	0	1	0	0	0	1	0
KIAA0562	0	0	0	0	0	0	0	0
C1orf174	0	0	0	1	0	0	0	1
NPHP4	0	0	0	0	0	0	0	0
CHD5	0	0	1	0	0	0	0	0
RPL22	0	1	0	1	0	1	0	0
ICMT	1	0	0	1	1	0	0	1
GPR153	0	1	0	1	0	1	0	0
ACOT7	0	0	1	0	0	0	1	0
HES2	0	1	0	1	0	1	0	1
TNFRSF25	0	1	0	0	0	0	0	0
PLEKHG5	0	1	1	0	0	1	1	0
NOL9	1	0	1	0	1	0	0	0
KLHL21	1	0	0	1	1	0	0	1
DNAJC11	1	0	1	0	1	0	1	0
UTS2	0	0	0	0	0	0	0	0
TNFRSF9	0	0	0	0	0	0	0	0
ERRFI1	0	1	0	0	0	0	0	0
RERE	0	0	0	0	0	0	0	0
ENO1	1	0	1	0	1	0	1	0
SLC2A7	0	0	0	0	0	0	0	0
SLC2A5	0	0	0	1	1	0	0	1
GPR157	0	0	0	0	0	0	0	0
MIR34A	0	0	0	0	0	1	0	0
C1orf200	0	0	0	0	0	0	0	0
CLSTN1	0	1	0	0	0	1	0	0
CTNNBIP1	0	1	0	1	0	1	0	1
LZIC	0	0	0	0	0	0	0	0
DFFA	0	1	1	0	0	1	0	0
CASZ1	1	0	0	1	0	0	0	1
C1orf127	0	0	0	0	0	0	0	0
MASP2	0	0	0	0	0	0	0	0
SRM	1	0	0	0	0	0	0	0
EXOSC10	1	0	1	0	1	0	1	0
MTOR	0	0	0	0	0	1	0	0
FBXO2	0	0	0	1	0	0	0	1
MAD2L2	1	0	0	0	0	0	0	0
MTHFR	0	0	1	0	0	0	0	0
NPPA	0	0	0	0	0	0	0	0
NPPB	0	0	0	0	0	0	0	0
KIAA2013	1	0	1	0	1	0	1	0
DHRS3	0	0	0	1	0	0	0	1
PRAMEF11	0	0	0	0	0	0	0	0
LOC649330	0	0	0	0	0	0	0	0
HNRNPCL1	0	0	0	0	0	0	0	0
PRAMEF4	0	0	0	0	0	0	0	0
PRAMEF10	0	0	0	0	0	0	0	0
LOC440563	0	0	0	0	0	0	0	0
PRAMEF3	0	0	0	0	0	0	0	0
PRAMEF13	0	0	0	0	0	0	0	0
PRAMEF14	0	0	0	0	0	0	0	0
PRAMEF18	0	0	0	0	0	0	0	0
PRAMEF19	0	0	0	0	0	0	0	0
LRRC38	0	0	0	0	0	0	0	0
C1orf126	0	0	0	0	0	0	0	0
CASP9	0	0	1	0	0	0	1	0
AGMAT	1	0	1	0	1	0	1	0
UQCRHL	0	0	0	0	0	0	0	0
FLJ37453	0	1	0	0	0	1	0	1
ZBTB17	1	0	0	0	1	0	0	0
HSPB7	0	0	0	1	0	0	0	1
FAM131C	1	0	0	1	0	0	0	0
EPHA2	1	0	0	0	1	0	0	0
ARHGEF19	0	0	0	1	0	0	0	1
C1orf89	0	0	0	0	0	0	0	0
FBXO42	0	0	0	0	1	0	0	0
SPATA21	0	0	0	0	0	0	0	0
CROCCP3	0	0	0	1	0	0	0	0
NBPF1	1	0	0	1	1	0	0	1
CROCCP2	1	0	1	0	0	0	0	0
ESPNP	0	0	0	0	0	0	0	0
MST1P9	0	0	0	0	0	0	0	0
MFAP2	0	0	0	0	0	0	0	0
ATP13A2	1	0	0	0	1	0	0	0
SDHB	1	0	1	0	1	0	1	0
PADI2	0	0	0	0	0	0	0	0
RCC2	0	1	0	1	0	1	0	1
TAS1R2	0	0	0	0	0	0	0	0
ALDH4A1	1	0	0	1	1	0	0	1
IFFO2	1	0	0	0	1	0	0	0
UBR4	0	0	0	0	0	0	0	0
KIAA0090	0	0	0	0	0	0	0	0
AKR7L	0	0	0	0	0	0	0	0
AKR7A3	0	0	0	0	0	0	0	0
AKR7A2	1	0	0	1	1	0	0	1
CAPZB	0	0	1	0	0	0	1	0
TMCO4	1	0	0	1	0	0	0	1
RNF186	0	0	0	0	0	0	0	0
PLA2G2E	0	0	0	0	0	0	0	0
PLA2G2A	0	0	0	0	0	0	0	0
PLA2G2D	0	0	0	0	0	0	0	0
PLA2G2C	0	0	0	0	0	0	0	0
LOC339505	0	0	0	0	0	0	0	0
CAMK2N1	0	1	0	1	0	1	0	1
MUL1	1	0	0	0	1	0	0	0
DDOST	0	0	1	0	0	0	1	0
KIF17	0	0	0	0	0	0	0	0
SH2D5	0	0	0	0	0	0	0	0
HP1BP3	0	1	0	1	0	0	0	1
EIF4G3	0	1	1	0	0	1	1	0
ECE1	0	1	0	1	0	1	0	1
RAP1GAP	0	1	0	1	0	1	0	1
USP48	0	1	0	0	0	1	0	0
HSPG2	0	0	0	0	0	0	0	0
WNT4	0	0	0	0	0	0	0	0
LUZP1	0	0	1	0	0	0	1	0
HTR1D	1	0	1	0	1	0	1	0
HNRNPR	0	0	0	0	0	0	0	0
ZNF436	0	0	0	1	0	0	0	1
TCEA3	0	0	0	0	0	0	0	0
ASAP3	0	0	0	0	0	0	0	0
E2F2	0	0	0	1	0	1	0	1
ID3	1	0	0	1	0	0	0	0
GALE	0	0	1	0	0	0	1	0
HMGCL	0	1	0	1	0	1	0	1
FUCA1	0	0	1	0	0	0	1	0
CNR2	0	0	0	0	0	0	0	0
SRSF10	0	0	1	0	0	0	1	0
MYOM3	0	0	0	0	0	0	0	0
IL22RA1	0	0	0	1	0	0	0	1
IL28RA	0	0	0	0	0	0	0	0
C1orf201	0	0	0	0	0	0	0	0
RUNX3	1	0	1	0	1	0	1	0
SYF2	0	1	1	0	0	1	1	0
C1orf63	0	0	0	0	0	0	1	0
RHCE	0	0	0	0	0	0	0	0
LOC646471	0	0	0	0	0	0	0	0
C1orf135	0	0	0	0	0	0	0	0
PAQR7	0	0	0	1	0	0	0	1
STMN1	0	1	0	1	0	1	0	0
PAFAH2	0	0	0	1	1	0	0	1
SLC30A2	0	0	0	0	0	0	0	0
TRIM63	0	0	0	0	0	0	0	0
UBXN11	0	1	0	1	0	1	0	1
AIM1L	0	0	0	1	0	0	0	1
ZNF683	0	0	0	0	0	0	0	0
GPN2	1	0	0	0	1	0	0	0
GPATCH3	1	0	0	0	1	0	0	0
NR0B2	0	0	0	0	0	0	0	0
C1orf172	0	0	0	0	0	0	0	0
FAM46B	1	0	0	0	1	0	0	0
SLC9A1	1	0	1	0	1	0	1	0
MAP3K6	0	0	1	0	0	0	1	0
FCN3	0	0	0	0	0	0	0	0
CD164L2	0	0	0	0	0	0	0	0
WASF2	0	0	0	0	0	0	0	0
AHDC1	1	0	0	0	1	0	0	0
FGR	0	0	0	0	0	0	0	0
IFI6	0	0	0	1	0	0	0	1
RPA2	0	1	0	1	0	1	0	1
EYA3	1	0	0	0	1	0	0	0
LOC653566	0	0	0	0	0	0	0	0
PTAFR	0	0	0	0	0	0	0	0
DNAJC8	1	0	1	0	1	0	1	0
SNHG12	0	1	0	1	0	0	1	0
SNORD99	0	1	0	0	0	0	0	0
SNORA61	0	1	0	0	0	1	0	1
SNORA44	0	1	0	0	0	1	0	0
SNORA16A	0	1	0	0	0	1	0	0
TAF12	0	1	0	1	0	1	0	1
TMEM200B	0	1	0	0	0	1	0	0
SRSF4	1	0	1	0	1	0	1	0
MECR	0	0	0	1	0	0	0	0
MATN1	0	0	0	0	0	0	0	0
LAPTM5	0	1	0	1	0	0	0	1
SDC3	0	0	0	0	0	0	1	0
PUM1	0	0	0	0	0	1	0	1
SNORD103A	0	0	0	0	0	0	0	0
SNORD103B	0	0	0	0	0	0	0	0
SNORD85	0	0	0	0	0	0	0	0
NKAIN1	0	0	0	0	0	0	0	0
SNRNP40	1	0	1	0	1	0	1	0
FABP3	1	0	0	1	0	0	0	1
PEF1	0	0	0	1	0	0	0	1
COL16A1	0	0	0	1	0	0	0	1
BAI2	0	1	0	0	0	1	0	0
SPOCD1	0	1	0	1	0	1	0	1
PTP4A2	1	0	1	0	1	0	1	0
C1orf91	0	0	0	0	0	0	0	0
MTMR9L	0	0	0	0	0	0	0	0
MARCKSL1	0	1	0	1	0	1	0	1
LOC100128071	0	0	0	0	0	0	0	0
BSDC1	0	1	0	1	0	1	0	0
ZBTB8OS	0	0	1	0	0	0	1	0
SYNC	0	1	0	1	0	1	0	1
YARS	1	0	1	0	1	0	1	0
FNDC5	0	0	0	0	0	0	0	0
TMEM54	0	0	1	0	0	0	1	0
RNF19B	0	0	1	0	0	0	1	0
AK2	1	0	1	0	1	0	1	0
TRIM62	1	0	1	0	1	0	1	0
PHC2	0	0	0	1	0	0	0	1
CSMD2	0	0	0	0	0	0	0	0
C1orf212	0	0	0	0	0	0	0	0
DLGAP3	0	0	0	0	0	0	0	0
ZMYM6	0	1	1	0	0	1	1	0
SFPQ	1	0	0	0	1	0	0	0
KIAA0319L	0	1	0	1	0	1	0	1
PSMB2	1	0	1	0	1	0	1	0
C1orf216	0	1	0	1	0	1	0	1
CLSPN	0	0	0	0	0	0	0	0
COL8A2	0	0	0	0	0	0	0	0
TRAPPC3	1	0	0	0	1	0	1	0
FAM176B	0	0	0	0	0	0	0	0
STK40	1	0	1	0	1	0	1	0
LSM10	1	0	1	0	1	0	1	0
OSCP1	0	0	0	0	0	0	0	0
MRPS15	1	0	1	0	1	0	1	0
CSF3R	0	0	0	0	0	0	0	0
GRIK3	0	0	0	0	0	0	0	0
MEAF6	0	0	1	0	0	0	1	0
SNIP1	1	0	0	1	1	0	0	0
GNL2	1	0	1	0	0	0	0	0
RSPO1	0	0	0	0	0	0	0	0
C1orf109	1	0	1	0	0	0	0	0
EPHA10	0	0	0	0	0	0	0	0
YRDC	1	0	1	0	1	0	1	0
MTF1	0	1	0	0	0	1	0	0
INPP5B	0	0	0	1	0	0	0	1
SF3A3	1	0	1	0	1	0	1	0
FHL3	1	0	0	0	1	0	0	0
POU3F1	0	0	0	0	0	0	0	0
RRAGC	1	0	1	0	1	0	1	0
MYCBP	0	0	0	0	0	0	0	0
GJA9	0	0	0	0	0	0	0	0
RHBDL2	0	0	0	1	0	0	0	1
PPIEL	0	0	0	0	0	0	0	0
PABPC4	1	0	1	0	1	0	1	0
SNORA55	0	0	1	0	0	0	0	0
HEYL	0	0	0	0	0	0	0	0
NT5C1A	0	0	0	0	0	0	0	0
HPCAL4	0	0	0	0	0	0	0	1
BMP8B	0	1	0	1	0	1	0	1
OXCT2	0	0	0	1	0	0	0	1
TRIT1	1	0	1	0	1	0	1	0
MYCL1	0	0	0	1	0	0	0	1
PPT1	1	0	0	0	1	0	0	0
COL9A2	0	0	0	1	0	0	0	1
RIMS3	0	0	0	0	0	0	0	0
LOC100130557	0	1	0	0	0	1	0	1
CITED4	1	0	1	0	1	0	1	0
SLFNL1	0	0	0	0	0	0	0	0
SCMH1	0	0	1	0	0	0	1	0
EDN2	0	0	0	1	1	0	0	1
HIVEP3	1	0	0	1	0	0	0	1
GUCA2A	0	0	0	0	0	0	0	0
FOXJ3	0	0	1	0	0	0	1	0
ZMYND12	0	0	0	0	0	1	0	0
CLDN19	0	0	0	0	0	0	0	0
LEPRE1	1	0	1	0	0	0	1	0
CCDC23	0	0	0	1	0	1	0	1
SLC2A1	1	0	1	0	1	0	1	0
EBNA1BP2	1	0	1	0	1	0	1	0
C1orf210	0	0	0	0	0	0	0	0
ELOVL1	0	0	0	0	0	0	0	0
MED8	0	1	1	0	0	1	1	0
HYI	0	0	0	0	0	0	1	0
LOC100132774	0	0	0	0	0	0	0	0
SLC6A9	0	0	0	1	0	0	0	1
ERI3	0	0	0	1	0	0	0	0
TMEM53	0	0	1	0	0	0	1	0
BEST4	0	0	0	0	0	0	0	0
TCTEX1D4	0	0	0	0	0	1	0	0
PTCH2	0	0	0	1	0	0	0	0
EIF2B3	1	0	0	0	1	0	1	0
HECTD3	1	0	0	0	1	0	0	0
ZSWIM5	0	1	1	0	0	1	1	0
MUTYH	0	1	0	1	0	1	0	1
TESK2	0	1	0	1	0	1	0	1
CCDC163P	1	0	1	0	1	0	1	0
PRDX1	1	0	0	0	0	0	1	0
CCDC17	0	0	0	0	0	0	0	0
GPBP1L1	0	0	0	0	0	0	0	0
RPS15AP10	0	0	0	0	0	0	0	0
IPP	0	1	0	1	0	1	0	1
PIK3R3	0	0	1	0	0	0	1	0
POMGNT1	1	0	1	0	1	0	1	0
LRRC41	1	0	1	0	1	0	1	0
KNCN	0	0	0	0	0	0	0	0
MKNK1	0	0	1	0	0	0	1	0
MOBKL2C	0	0	0	0	0	0	0	0
ATPAF1	0	1	0	1	0	1	0	1
KIAA0494	0	0	0	0	0	0	0	0
CYP4Z2P	0	0	0	0	0	0	0	0
CYP4A11	0	0	0	0	0	0	0	0
PDZK1IP1	0	0	0	1	0	0	0	1
TAL1	0	0	0	0	0	0	0	0
STIL	0	0	1	0	0	0	1	0
MGC12982	0	0	0	0	0	0	0	0
SKINTL	0	0	0	0	0	0	0	0
SPATA6	0	0	0	0	0	0	0	0
AGBL4	0	0	0	0	0	0	0	0
BEND5	0	0	0	0	0	0	0	0
DMRTA2	0	0	0	0	0	0	0	0
FAF1	0	1	1	0	0	1	1	0
TTC39A	0	0	0	0	0	0	0	0
EPS15	0	0	0	0	0	0	1	0
NRD1	0	0	1	0	0	0	1	0
MIR761	0	0	0	0	0	0	0	0
RAB3B	0	0	0	0	0	0	0	0
TXNDC12	0	0	1	0	1	0	1	0
KTI12	0	0	0	0	0	0	0	0
CC2D1B	0	0	0	0	0	0	0	0
ORC1L	0	0	0	0	0	0	0	0
ZCCHC11	0	0	1	0	0	0	0	0
C1orf163	0	0	0	0	0	0	0	0
ECHDC2	0	1	0	1	0	1	0	1
SLC1A7	0	0	0	0	0	0	0	0
C1orf123	0	0	0	1	0	0	0	0
MAGOH	1	0	1	0	1	0	1	0
LRP8	1	0	1	0	1	0	1	0
FLJ40434	0	0	0	0	0	0	0	0
GLIS1	0	1	0	0	0	0	0	0
TMEM48	1	0	1	0	1	0	1	0
YIPF1	0	0	1	0	0	0	1	0
HSPB11	1	0	0	1	1	0	0	0
LDLRAD1	0	0	0	0	0	0	0	0
TMEM59	1	0	1	0	1	0	1	0
CDCP2	0	0	0	0	0	0	0	0
CYB5RL	0	1	0	1	0	1	0	1
SSBP3	0	1	0	1	0	1	0	1
FAM151A	0	0	0	0	0	0	0	0
PARS2	0	1	0	1	0	1	0	1
TTC22	0	0	0	0	0	0	0	0
DHCR24	1	0	1	0	1	0	0	0
USP24	1	0	1	0	0	0	1	0
PPAP2B	1	0	1	0	1	0	1	0
C1orf168	0	0	0	0	0	0	0	0
C8B	0	0	0	0	0	0	0	0
DAB1	0	0	0	0	0	0	0	0
MIR548D2	0	0	0	0	0	0	0	0
OMA1	0	1	0	0	0	1	0	1
TACSTD2	0	0	0	0	0	0	0	0
MYSM1	1	0	1	0	1	0	1	0
JUN	1	0	0	1	0	0	0	1
LOC729467	0	0	0	0	0	0	0	0
CYP2J2	0	0	0	0	0	0	0	0
C1orf87	0	0	0	0	0	0	0	0
TM2D1	0	1	1	0	0	1	1	0
KANK4	0	0	0	0	0	0	0	0
DOCK7	1	0	1	0	0	0	0	0
ITGB3BP	0	1	0	1	0	1	0	1
JAK1	0	1	1	0	0	1	1	0
MIR101-1	0	0	0	0	0	0	0	0
INSL5	0	0	0	0	0	0	0	0
WDR78	0	1	0	0	0	1	0	0
SLC35D1	1	0	1	0	1	0	1	0
C1orf141	0	0	0	0	0	0	0	0
SERBP1	1	0	1	0	1	0	1	0
GNG12	1	0	0	0	1	0	0	0
DIRAS3	0	0	0	0	0	0	0	0
WLS	0	1	0	1	0	1	0	0
MIR1262	0	0	0	0	0	0	0	0
RPE65	0	0	0	0	0	0	0	0
DEPDC1	1	0	0	0	1	0	1	0
LRRC40	0	0	0	1	0	0	0	1
ANKRD13C	0	0	0	0	0	0	0	0
PTGER3	0	0	0	0	0	0	0	0
ZRANB2	0	0	1	0	0	0	1	0
MIR186	0	0	0	1	0	0	0	0
NEGR1	0	0	1	0	0	0	1	0
LRRIQ3	0	0	0	1	0	0	0	1
C1orf173	0	0	0	0	0	0	0	0
CRYZ	1	0	1	0	1	0	1	0
SLC44A5	0	0	0	0	0	0	0	0
ASB17	0	0	0	0	0	0	0	0
PIGK	1	0	1	0	1	0	1	0
ZZZ3	0	0	1	0	0	0	1	0
USP33	1	0	0	0	0	0	0	0
FUBP1	0	1	0	0	0	0	0	0
ELTD1	0	0	0	0	0	0	0	0
TTLL7	1	0	0	0	1	0	0	0
UOX	0	0	0	0	0	0	0	0
GNG5	0	0	1	0	1	0	1	0
CTBS	0	1	0	1	0	1	0	1
C1orf180	0	0	0	0	0	0	0	0
SSX2IP	1	0	1	0	1	0	1	0
LPAR3	0	0	0	0	0	0	0	0
MCOLN2	0	0	0	0	0	0	0	0
MCOLN3	0	0	0	0	0	0	0	0
SYDE2	1	0	0	1	0	0	0	1
C1orf52	1	0	1	0	1	0	1	0
BCL10	1	0	1	0	1	0	1	0
DDAH1	1	0	0	1	1	0	0	0
ZNHIT6	1	0	1	0	1	0	1	0
COL24A1	0	0	0	0	0	0	0	0
ODF2L	0	0	1	0	0	0	1	0
2015-09-01	0	0	0	0	0	0	0	0
GTF2B	1	0	1	0	1	0	1	0
CCBL2	0	0	1	0	0	0	1	0
RBMXL1	1	0	0	0	1	0	0	0
GBP3	1	0	0	1	1	0	0	1
GBP1	0	0	0	0	0	0	0	0
GBP2	0	0	0	0	0	0	0	0
GBP7	0	0	0	0	0	0	0	0
GBP4	0	0	0	0	0	0	0	0
GBP5	0	1	0	0	0	1	0	1
FLJ27354	0	0	0	0	0	0	0	0
GEMIN8P4	0	1	0	1	0	1	0	1
BARHL2	0	0	0	0	0	0	0	0
ZNF644	0	0	1	0	0	0	0	0
HFM1	0	0	0	0	0	0	0	0
TGFBR3	0	1	0	1	0	1	0	1
GLMN	0	0	0	0	0	0	0	0
GFI1	1	0	1	0	0	0	0	0
EVI5	1	0	1	0	1	0	1	0
FAM69A	1	0	0	0	1	0	1	0
TMED5	1	0	1	0	1	0	1	0
LOC100131564	0	1	0	1	0	1	0	1
BCAR3	1	0	0	0	1	0	0	0
DNTTIP2	1	0	1	0	1	0	1	0
GCLM	1	0	1	0	1	0	1	0
ABCA4	0	1	0	1	0	1	0	1
ARHGAP29	0	0	0	1	0	1	0	1
F3	1	0	1	0	1	0	0	0
CNN3	0	0	0	0	0	0	0	0
ALG14	0	0	0	0	0	0	0	0
DPYD	0	0	0	1	0	0	0	1
MIR137	0	0	0	0	0	0	0	0
LPPR5	0	0	0	0	0	0	0	0
MIR548D1	0	0	0	0	0	0	0	0
FRRS1	0	0	0	1	0	0	0	1
SASS6	1	0	0	0	0	0	0	0
LRRC39	0	0	1	0	0	0	1	0
DBT	1	0	0	0	1	0	0	1
EXTL2	0	1	0	1	0	1	0	1
DPH5	0	1	0	0	0	1	0	0
OLFM3	0	0	0	0	0	0	0	0
COL11A1	0	0	0	0	0	0	0	0
VAV3	0	1	1	0	0	1	1	0
SLC25A24	1	0	1	0	1	0	1	0
NBPF4	0	1	0	0	0	0	0	0
C1orf59	0	0	0	0	0	0	0	0
AKNAD1	0	1	0	1	0	0	0	1
CLCC1	0	0	0	0	1	0	0	0
WDR47	0	0	0	1	0	0	0	1
TAF13	0	0	1	0	1	0	1	0
C1orf194	0	0	0	0	0	0	0	0
PSRC1	0	0	0	0	0	0	0	0
MYBPHL	0	1	0	0	0	1	0	0
SORT1	0	1	1	0	0	0	1	0
PSMA5	1	0	1	0	1	0	1	0
AMIGO1	0	0	0	1	0	0	0	1
GNAT2	0	0	0	0	0	0	0	0
GSTM3	0	1	0	1	0	1	0	1
EPS8L3	0	0	0	0	0	0	0	0
ALX3	0	0	0	0	0	0	0	0
SLC16A4	0	0	0	0	0	0	0	0
HBXIP	0	0	0	0	0	0	0	0
KCNA10	0	0	0	0	0	0	0	0
KCNA2	0	0	0	0	0	0	0	0
KCNA3	0	0	0	0	0	0	0	0
C1orf103	0	0	0	0	0	0	0	0
DRAM2	0	1	1	0	0	0	1	0
DENND2D	0	0	0	1	0	0	0	0
LOC441897	0	0	0	0	0	0	0	0
OVGP1	1	0	1	0	1	0	1	0
WDR77	1	0	1	0	1	0	1	0
ADORA3	0	0	0	0	0	0	0	0
LOC100129269	0	0	0	0	0	0	0	0
C1orf183	0	0	0	0	0	0	0	0
KCND3	0	0	0	0	1	0	0	0
ST7L	0	1	0	0	0	1	0	1
RHOC	0	0	0	0	0	0	0	0
PPM1J	0	0	0	0	0	0	0	0
SLC16A1	1	0	1	0	1	0	1	0
PHTF1	0	0	1	0	0	0	1	0
RSBN1	1	0	1	0	1	0	0	0
PTPN22	0	0	0	0	0	0	0	0
BCL2L15	0	0	0	0	0	0	0	0
AP4B1	0	1	0	1	0	1	0	1
SYT6	0	0	0	0	0	0	0	0
TRIM33	1	0	0	0	1	0	0	0
BCAS2	0	0	1	0	1	0	1	0
DENND2C	0	0	0	0	0	0	0	0
AMPD1	0	0	0	0	0	0	0	0
NRAS	1	0	1	0	1	0	1	0
CSDE1	0	0	1	0	0	0	1	0
SIKE1	1	0	1	0	0	0	1	0
TSPAN2	1	0	0	0	1	0	0	0
NGF	0	0	0	0	0	0	0	0
CASQ2	0	0	0	0	0	0	0	0
NHLH2	0	0	0	0	0	0	0	0
ATP1A1OS	0	1	0	1	0	1	0	1
CD58	0	0	0	0	0	0	0	0
IGSF3	0	1	0	0	0	1	0	1
TRIM45	0	1	0	1	0	1	0	1
VTCN1	0	0	0	1	0	0	0	1
GDAP2	1	0	0	0	1	0	0	0
SPAG17	0	0	0	0	0	0	0	0
TBX15	0	0	0	0	0	0	0	0
WARS2	1	0	1	0	0	0	1	0
ZNF697	1	0	0	0	1	0	0	1
HMGCS2	0	0	0	0	0	0	0	0
REG4	0	0	0	0	0	0	0	0
NBPF7	0	0	0	0	0	0	0	0
ADAM30	0	0	0	0	0	0	0	0
NOTCH2	1	0	0	0	1	0	0	0
FCGR1B	0	0	0	0	0	0	0	0
FLJ39739	0	0	0	0	0	0	0	0
LOC100286793	0	0	0	0	0	0	0	0
PPIAL4G	0	0	0	1	0	0	0	0
FAM72D	0	0	1	0	0	0	1	0
LOC728875	0	0	0	0	0	0	0	0
C1orf152	0	0	0	0	0	0	0	0
PDE4DIP	0	0	0	1	0	0	0	1
POLR3GL	0	1	0	1	0	1	0	1
GNRHR2	0	1	0	0	0	1	0	0
NUDT17	1	0	0	0	0	0	0	0
POLR3C	0	0	0	1	0	0	0	1
CD160	0	0	0	0	0	0	0	0
GPR89A	1	0	0	0	1	0	0	0
PDZK1P1	0	0	0	0	0	0	0	0
NBPF11	0	0	0	0	0	0	0	0
NBPF24	0	0	0	0	0	0	0	0
LOC728989	0	0	0	1	0	0	0	0
PRKAB2	0	0	0	1	0	0	0	1
FMO5	0	0	0	0	0	0	0	0
ACP6	0	1	0	1	0	1	0	1
GJA5	1	0	1	0	1	0	1	0
NBPF14	0	0	0	0	0	0	0	0
HIST2H2BF	0	1	0	0	1	0	0	1
HIST2H3D	0	1	0	0	1	0	1	0
HIST2H2BE	0	1	0	0	0	0	0	0
HIST2H2AB	0	0	0	0	0	0	0	0
SV2A	0	0	0	0	0	0	0	0
SF3B4	0	0	1	0	0	0	1	0
MTMR11	0	1	0	1	0	1	0	1
OTUD7B	0	0	0	1	0	0	0	1
ANP32E	1	0	1	0	1	0	0	0
APH1A	0	0	0	1	0	0	0	0
MCL1	1	0	1	0	0	0	1	0
ENSA	0	1	0	1	0	1	0	1
GOLPH3L	1	0	1	0	1	0	1	0
HORMAD1	0	0	1	0	1	0	1	0
CTSS	0	0	0	0	0	0	0	0
CTSK	1	0	0	0	1	0	1	0
ARNT	0	0	1	0	0	1	1	0
LASS2	0	0	0	0	0	0	0	0
FAM63A	0	0	0	1	0	1	0	1
CDC42SE1	1	0	1	0	1	0	1	0
SEMA6C	0	0	0	0	0	0	0	0
LYSMD1	1	0	1	0	1	0	1	0
TMOD4	1	0	0	0	1	0	0	0
VPS72	0	0	0	1	0	0	0	0
PI4KB	1	0	0	1	1	0	0	1
RFX5	0	1	0	0	0	1	0	0
SELENBP1	1	0	0	0	0	0	0	0
POGZ	0	0	0	1	0	0	0	1
CELF3	0	0	0	0	0	0	0	0
MRPL9	1	0	1	0	1	0	1	0
TDRKH	0	0	0	1	0	0	0	0
LINGO4	0	0	0	0	0	0	0	0
RORC	0	0	0	1	0	0	0	1
C2CD4D	0	0	0	0	0	0	0	0
THEM5	0	0	0	0	0	0	0	0
THEM4	0	0	0	0	1	0	0	0
S100A10	0	0	0	1	1	0	0	1
S100A11	1	0	1	0	1	0	1	0
TCHHL1	0	0	0	0	0	0	0	0
TCHH	0	0	0	0	0	0	0	0
RPTN	0	0	0	0	0	0	0	0
HRNR	0	0	0	0	0	0	0	0
FLG	0	0	0	0	0	0	0	0
FLG2	0	0	0	0	0	0	0	0
CRNN	0	0	0	0	0	0	0	0
LCE3E	0	0	0	0	0	0	0	0
LCE3D	0	0	0	0	0	0	0	0
LCE3A	0	0	0	0	0	0	0	0
LCE1C	0	0	0	0	0	0	0	0
SPRR2D	0	0	0	0	0	0	0	0
SPRR2A	0	0	0	0	0	0	0	0
SPRR2B	0	0	0	0	0	0	0	0
SPRR2E	0	0	0	0	0	0	0	0
SPRR2F	0	0	0	0	0	0	0	0
SPRR2C	0	0	0	0	0	0	0	0
SPRR2G	0	0	0	0	0	0	0	0
PGLYRP3	0	0	0	0	0	0	0	0
PGLYRP4	0	0	0	0	0	0	0	0
S100A12	0	0	0	0	0	0	0	0
S100A8	0	1	0	0	0	0	0	0
S100A7L2	0	0	0	0	0	0	0	0
S100A7	0	0	0	0	0	0	0	0
S100A6	0	1	0	1	0	1	0	1
S100A5	0	0	0	0	0	0	0	0
S100A4	0	1	0	1	0	1	0	1
S100A3	0	0	1	0	0	0	1	0
S100A2	0	0	0	1	0	1	0	1
S100A16	0	0	0	0	0	0	0	0
S100A14	0	0	0	1	0	0	0	1
S100A13	0	0	0	1	0	0	0	1
ILF2	1	0	0	0	0	0	0	0
GATAD2B	0	0	0	0	0	0	0	0
DENND4B	0	0	0	1	0	0	0	0
CRTC2	1	0	1	0	1	0	0	0
SLC39A1	0	0	0	1	0	0	0	1
JTB	1	0	0	0	0	0	1	0
RAB13	0	1	0	1	0	1	0	1
NUP210L	0	0	0	0	0	0	0	0
TPM3	1	0	1	0	1	0	1	0
MIR190B	0	0	0	0	0	0	0	0
C1orf189	0	0	0	0	0	0	0	0
C1orf43	0	0	0	1	0	0	0	0
SHE	0	0	0	0	0	0	0	0
UBE2Q1	1	0	1	0	1	0	1	0
ADAR	1	0	0	0	1	0	0	0
KCNN3	0	0	0	0	0	0	0	0
PMVK	0	0	0	1	0	0	0	1
PBXIP1	1	0	0	1	1	0	0	1
PYGO2	0	1	0	1	0	1	0	1
SHC1	1	0	1	0	1	0	0	0
DCST2	0	1	0	1	0	1	0	1
DPM3	0	0	0	0	0	0	0	0
KRTCAP2	1	0	0	0	1	0	1	0
MUC1	1	0	1	0	1	0	1	0
THBS3	0	1	0	1	0	1	0	1
GBAP1	0	1	0	1	0	1	0	1
GBA	0	1	0	1	0	1	0	1
FAM189B	1	0	1	0	1	0	1	0
SCAMP3	1	0	1	0	1	0	1	0
CLK2	0	0	0	1	0	0	0	1
PKLR	0	0	0	0	0	0	0	0
C1orf104	0	0	0	0	0	0	0	0
ASH1L	1	0	1	0	0	0	1	0
MIR555	0	0	0	0	0	0	0	0
YY1AP1	1	0	0	0	1	0	0	1
GON4L	1	0	0	0	0	0	0	0
RIT1	0	1	0	1	0	1	0	1
KIAA0907	0	1	0	0	0	0	0	0
SNORA42	0	0	0	0	0	0	0	1
SCARNA4	0	0	0	0	0	0	0	0
ARHGEF2	0	0	0	0	0	0	0	0
SSR2	1	0	0	0	0	0	0	0
UBQLN4	1	0	0	0	1	0	0	0
MEX3A	0	1	0	1	0	1	0	1
PAQR6	0	1	0	0	0	0	0	0
SMG5	1	0	0	0	1	0	0	0
C1orf85	0	0	0	1	0	0	0	1
VHLL	0	0	0	0	0	0	0	0
CCT3	1	0	1	0	1	0	1	0
C1orf61	0	0	0	0	0	0	0	0
MIR9-1	0	0	0	0	0	0	0	0
MEF2D	0	0	0	1	0	0	0	1
IQGAP3	0	0	0	1	0	0	0	1
GPATCH4	0	0	1	0	0	0	1	0
NES	0	1	0	1	0	1	0	1
CRABP2	1	0	0	1	1	0	0	1
ISG20L2	0	0	0	0	0	0	0	0
MRPL24	0	0	1	0	0	0	1	0
HDGF	0	0	1	0	0	0	1	0
SH2D2A	0	0	0	1	0	0	0	1
INSRR	0	0	0	0	0	0	0	0
ARHGEF11	1	0	1	0	0	0	1	0
MIR765	0	0	0	0	0	0	0	0
ETV3L	0	0	0	0	0	0	0	0
ETV3	1	0	0	0	0	0	0	0
FCRL5	0	0	0	0	0	0	0	0
FCRL4	0	0	0	0	0	0	0	0
FCRL3	0	0	0	0	0	0	0	0
FCRL2	0	0	0	0	0	0	0	0
FCRL1	0	0	0	0	0	0	0	0
CD5L	0	0	0	0	0	0	0	0
LOC646268	0	0	0	0	0	0	0	0
CD1B	0	0	0	0	0	0	0	0
OR10T2	0	0	0	0	0	0	0	0
OR10K2	0	0	0	0	0	0	0	0
OR6Y1	0	0	0	0	0	0	0	0
OR6P1	0	0	0	0	0	0	0	0
OR10X1	0	0	0	0	0	0	0	0
SPTA1	0	0	0	0	0	0	0	0
OR6K2	0	0	0	0	0	0	0	0
OR6K3	0	0	0	0	0	0	0	0
OR6N1	0	0	0	0	0	0	0	0
OR6N2	0	0	0	0	0	0	0	0
AIM2	0	0	0	0	0	0	0	0
OR10J3	0	0	0	0	0	0	0	0
OR10J5	0	0	0	0	0	0	0	0
CRP	0	0	0	0	0	0	0	0
C1orf204	0	1	0	1	0	0	0	1
VSIG8	0	0	0	0	0	0	0	0
CCDC19	1	0	1	0	1	0	1	0
TAGLN2	1	0	0	1	1	0	0	0
IGSF9	0	0	0	1	0	0	0	0
SLAMF9	0	0	0	0	0	0	0	0
PIGM	0	1	0	1	0	1	0	1
KCNJ10	0	0	0	0	0	0	0	0
IGSF8	0	0	1	0	0	0	1	0
DCAF8	0	0	1	0	0	0	1	0
PEX19	0	1	0	0	0	1	0	0
COPA	0	1	0	0	0	1	0	0
SLAMF6	0	0	0	0	0	0	0	0
CD84	0	0	0	0	0	0	0	0
SLAMF1	0	0	0	0	0	0	0	0
CD48	0	0	0	0	0	0	0	0
CD244	0	0	0	0	0	0	0	0
ITLN1	0	0	0	0	0	0	0	0
ITLN2	0	0	0	0	0	0	0	0
F11R	0	1	0	1	0	1	0	1
TSTD1	0	0	0	0	0	0	0	0
USF1	1	0	0	0	1	0	0	0
ARHGAP30	0	0	0	0	0	0	0	0
PVRL4	0	1	0	1	0	1	0	1
PFDN2	1	0	1	0	1	0	1	0
DEDD	0	0	0	0	0	0	0	0
B4GALT3	1	0	1	0	1	0	1	0
ADAMTS4	0	0	1	0	0	0	1	0
APOA2	0	0	0	0	0	0	0	0
NR1I3	0	0	0	0	0	0	0	0
MPZ	0	0	1	0	0	0	0	0
C1orf192	0	0	0	0	0	0	0	0
FCGR3A	0	0	0	0	0	0	0	0
FCGR3B	0	0	0	0	0	0	0	0
RPL31P11	0	0	0	0	0	0	0	0
OLFML2B	0	1	0	1	0	0	0	1
C1orf111	0	0	0	0	0	0	0	0
SH2D1B	0	0	0	0	0	0	0	0
C1orf110	0	0	0	0	0	0	0	0
RGS5	0	1	0	0	0	1	0	0
LMX1A	0	0	0	0	0	0	0	0
RXRG	0	0	0	0	0	0	0	0
LOC400794	0	0	0	0	0	0	0	0
ALDH9A1	1	0	0	0	1	0	1	0
TMCO1	1	0	0	0	1	0	0	0
FAM78B	0	0	1	0	0	0	0	0
MIR921	0	0	0	0	0	0	0	0
TADA1	1	0	0	0	0	0	0	0
ILDR2	0	0	0	0	0	0	0	0
GPA33	0	0	0	0	0	0	0	0
CD247	0	0	0	0	0	0	0	0
CREG1	0	0	1	0	0	0	1	0
ADCY10	0	0	0	0	0	0	0	0
BRP44	0	0	0	0	0	0	0	0
GPR161	0	1	0	0	0	1	0	0
ANKRD36BP1	0	0	0	0	0	0	0	0
XCL2	0	0	0	0	0	0	0	0
DPT	0	0	0	0	0	0	0	0
NME7	1	0	0	0	1	0	0	0
C1orf114	0	0	0	0	0	0	0	0
SLC19A2	1	0	1	0	1	0	1	0
F5	0	0	0	0	0	0	0	0
SELP	0	0	0	0	0	0	0	0
SELL	0	0	0	0	0	0	0	0
SELE	0	0	0	0	0	0	0	0
C1orf156	0	0	0	0	0	0	0	0
SCYL3	0	1	0	1	0	1	0	1
KIFAP3	0	1	0	1	0	1	0	1
LOC284688	0	0	0	0	0	0	0	0
MIR1295	0	0	0	0	0	0	0	0
MYOC	0	0	0	0	0	0	0	0
VAMP4	0	1	0	1	0	1	0	1
MIR214	0	0	0	0	0	0	0	0
MIR199A2	0	0	0	0	0	0	0	0
PIGC	0	1	0	1	0	1	0	1
TNFSF18	0	0	0	0	0	0	0	0
TNFSF4	0	0	0	0	0	0	0	0
LOC646870	0	0	0	0	0	0	0	0
SLC9A11	0	0	0	0	0	0	0	0
ANKRD45	0	0	0	0	0	0	0	0
CENPL	0	0	0	0	0	0	0	0
GAS5	0	1	0	1	0	1	0	0
SNORD81	0	0	0	0	1	0	1	0
SNORD47	0	0	0	0	1	0	1	0
SNORD80	0	0	1	0	0	0	1	0
SNORD79	0	0	1	0	0	0	1	0
SNORD78	0	0	1	0	0	0	1	0
SNORD44	0	0	1	0	0	0	0	0
SNORD77	0	0	0	0	0	0	1	0
SNORD76	0	0	1	0	0	0	1	0
SNORD75	0	0	1	0	0	0	0	0
SNORD74	0	0	1	0	1	0	1	0
SERPINC1	0	0	0	0	0	0	0	0
RC3H1	1	0	1	0	1	0	0	0
MRPS14	0	0	0	1	0	0	0	1
KIAA0040	0	1	0	1	0	1	0	1
TNR	0	0	0	0	0	0	0	0
RFWD2	0	0	1	0	0	0	1	0
SCARNA3	0	0	0	0	0	0	0	0
ASTN1	0	0	0	0	0	0	0	0
MIR488	0	0	0	0	0	0	0	0
SEC16B	0	0	0	0	0	0	0	0
LOC100302401	0	0	0	0	0	0	0	0
ANGPTL1	0	0	0	1	0	0	0	0
ABL2	1	0	1	0	1	0	1	0
NPHS2	0	0	0	0	0	0	0	0
TOR1AIP2	1	0	1	0	1	0	1	0
ACBD6	1	0	1	0	1	0	1	0
STX6	0	1	1	0	0	1	1	0
ZNF648	0	0	0	0	0	0	0	0
GLUL	1	0	0	1	1	0	0	0
TEDDM1	0	0	0	0	0	0	0	0
RNASEL	0	0	0	1	0	0	0	1
RGS16	0	0	1	0	0	0	0	0
RGS8	0	0	0	0	0	0	0	0
C1orf14	0	0	0	0	0	0	0	0
NMNAT2	0	0	0	0	0	0	0	0
NCF2	0	0	0	1	0	0	0	1
ARPC5	0	1	0	0	0	1	0	0
APOBEC4	0	0	0	0	0	0	0	0
GLT25D2	0	0	0	0	0	0	0	0
EDEM3	0	0	1	0	0	0	1	0
FAM129A	0	0	0	1	0	1	0	1
C1orf25	0	0	0	0	0	0	0	0
IVNS1ABP	0	0	1	0	0	0	1	0
MIR548F1	0	0	0	0	0	0	0	0
TPR	1	0	1	0	0	0	0	0
PDC	0	0	0	0	0	0	0	0
PTGS2	0	0	0	0	0	0	0	0
FAM5C	0	0	0	0	0	0	0	0
UCHL5	1	0	1	0	0	0	1	0
GLRX2	1	0	1	0	1	0	1	0
B3GALT2	0	0	0	0	0	0	0	0
KCNT2	0	0	0	0	0	0	0	0
[truncated: 19,842 more rows]
