# Supplementary material for: Integrator complex regulates NELF-mediated RNA polymerase II pause/release and processivity at coding genes
Source: Nat Commun. 2014 Nov 20;5:5531. doi: 10.1038/ncomms6531 (PMC4263189; doi:10.1038/ncomms6531)
Supplement: Supplementary Dataset 6 — List of genes harboring RNA processivity defects upon INTS11- or NELF- depletion (dataset 6A and dataset 6B respectively) for total RNAs (ribo-depleted RNAs) or polyA+ RNAs (see Methods). Processivity was calculated in each condition as a log ratio of normalized RNASeq reads in gene bodies (+500 to + 1000 from TSSs) normalized to the corresponding termination site (-500 to 0 from TES; see Methods). [file ncomms6531-s7.xls]

## Sheet: TAble S6a
	log2FC	Raw_pvalue	qvalue	Regulation	SYMBOL
100	-0.0442574	0.706502	0.796387	0	ADA
100009676	-0.60549	0.254495	0.593875	0	ZBTB11-AS1
10001	0.292771	0.219506	0.564563	0	MED6
100037417	-0.0569729	0.561205	0.751423	0	DDTL
100048912	-0.680002	0.058057	0.33834	0	CDKN2B-AS1
100049076	-0.358053	0.0212145	0.227892	0	GUSBP9
10005	-0.217563	0.252933	0.593063	0	ACOT8
10006	-0.137773	0.495334	0.727067	0	ABI1
10007	-1.32333	0.00183657	0.089469	-1	GNPDA1
10009	-0.104644	0.384856	0.678821	0	ZBTB33
100101267	-0.0168148	0.858167	0.826542	0	POM121C
100101467	0.386743	0.28818	0.62013	0	ZSCAN30
100101629	-0.0173232	0.81385	0.819955	0	GAGE8,GAGE13
10011	0.235912	0.17284	0.514307	0	SRA1
100113386	0.359316	0.411084	0.689555	0	UCKL1-AS1
100113407	0.361969	0.30993	0.632538	0	TMEM170B
100124700	0.0218458	0.926829	0.840253	0	HOTAIR
100125288	-0.577634	0.499364	0.729382	0	ZGLP1
100125556	0.285474	0.557562	0.750682	0	FAM86JP
100126791	-0.00779806	0.912543	0.838358	0	EGOT
100126793	-0.0822696	0.804571	0.818539	0	GHRLOS,TATDN2
100127888	0.184787	0.241627	0.583178	0	LOC100127888
100128025	0.328755	0.603814	0.767326	0	WWTR1-AS1
100128126	-0.962536	0.101519	0.419429	0	STAU2-AS1
100128176	0.00026444	0.997014	0.848725	0	LOC100128176
100128191	-0.109514	0.801625	0.81762	0	TMPO-AS1
100128288	-2.85232	0.000401936	0.0494209	-1	LOC100128288
100128338	-0.00809307	0.97199	0.847173	0	FAM83H-AS1
100128361	0.140488	0.75472	0.809319	0	LOC100128361
100128505	0.000551735	0.99379	0.848725	0	LOC100128505
100128640	-0.0876843	0.778034	0.815962	0	ACVR2B-AS1
100128675	-0.508688	0.339168	0.650824	0	HPN-AS1
100128682	0.10301	0.684204	0.793125	0	LOC100128682
100128782	0.607401	0.364621	0.666665	0	LINC00476
100128788	0.541469	0.468521	0.713424	0	SRRM2-AS1
100128822	0.0208552	0.951826	0.844963	0	LINC01003
100128881	0.180471	0.441037	0.705085	0	VPS9D1-AS1
100128893	0.631172	0.506756	0.734028	0	GATA6-AS1
100128927	0.116077	0.62949	0.77546	0	ZBTB42
100129034	0.109545	0.395947	0.681464	0	LOC100129034
100129046	-0.00379313	0.957051	0.845358	0	LOC100129046
100129075	0.655708	0.261095	0.597941	0	KTN1-AS1
100129138	0.345524	0.0210802	0.227892	0	LOC100129138
100129195	-1.73392	0.0324491	0.269791	0	ZSCAN16-AS1
100129196	0.968855	0.0798482	0.381029	0	MATN1-AS1
100129250	-0.2337	0.100697	0.419099	0	TOPORS-AS1
100129269	-0.697261	0.0867754	0.394571	0	LOC100129269
100129354	0.201693	0.0711906	0.363679	0	NRADDP
100129361	0.0518682	0.884911	0.833133	0	LOC100129361
100129387	0.198568	0.174917	0.516493	0	GABPB1-AS1
100129396	0.218904	0.498823	0.729193	0	FAM106CP
100129405	-0.0342191	0.783132	0.816083	0	MSTO2P
100129424	-0.000888829	0.989948	0.848725	0	RPL19P12
100129460	-1.03083	0.00815482	0.153273	-1	DPY19L1P1
100129480	-0.0241389	0.747185	0.807401	0	C3orf83
100129482	-0.216781	0.416973	0.692792	0	ZNF37BP
100129534	-0.388568	0.619813	0.772004	0	LOC100129534
100129550	0.185769	0.699406	0.795328	0	LOC100129550
100129617	-0.155305	0.175157	0.516531	0	LOC100129617
100129716	-0.857996	0.0153555	0.198322	-1	ARRDC3-AS1
100129726	0.576657	0.109897	0.431812	0	LOC100129726
100129792	-0.163707	0.796934	0.81686	0	CCDC152
100129794	-0.58925	0.347674	0.655987	0	SLC25A21-AS1
100129917	0.154515	0.31592	0.636359	0	LOC100129917
100129931	-1.15253	6.90548e-05	0.0320618	-1	LOC100129931
100129961	-0.203572	0.532547	0.743175	0	LOC100129961
100129973	0.237464	0.0407935	0.292582	0	LOC100129973
10013	0.103382	0.621855	0.773176	0	HDAC6
100130000	-0.558957	0.124261	0.454281	0	LOC100130000
100130015	-0.26672	0.295753	0.62425	0	URAHP
100130093	-0.229102	0.209166	0.553002	0	LOC100130093,SNAP47
100130275	0.5505	0.195575	0.537714	0	TFAP2A-AS1
100130418	-0.0775122	0.780661	0.815962	0	CECR7
100130449	-0.0682043	0.830305	0.821273	0	PP14571
100130451	0.483662	0.492651	0.725233	0	LOC100130451
100130476	1.40725	0.00391859	0.114397	1	LOC100130476
100130557	-0.412825	0.0889622	0.396958	0	LOC100130557
100130581	-1.37847	0.0586951	0.339691	0	LINC00910
100130691	-0.856212	0.544687	0.748483	0	LOC100130691
100130733	0.012478	0.863098	0.828056	0	LRRC70,IPO11-LRRC70
100130744	-0.00921784	0.973173	0.847385	0	LOC100130744
100130771	0.118922	0.550782	0.750091	0	EFCAB10
100130776	0.0620618	0.657738	0.785849	0	AGAP2-AS1
100130827	-0.392682	0.366848	0.667285	0	SGK110
100130855	-0.219818	0.359446	0.663814	0	USP3-AS1
100130872	0.90087	0.463156	0.710691	0	LOC100130872
100130894	0.290778	0.706312	0.796387	0	VAC14-AS1
100130899	-0.694666	0.00467797	0.121127	-1	LOC100130899
100130950	1.51237	0.205089	0.549951	0	LOC100130950
100131067	-0.00797942	0.975324	0.847548	0	CKMT2-AS1
100131089	1.06474	0.017405	0.20943	0	SRP14-AS1
100131094	0.0123141	0.939651	0.842406	0	LOC100131094
100131096	-0.456649	0.407469	0.688482	0	TNRC6C-AS1
100131117	0.971972	0.539145	0.745982	0	ZBTB20-AS1
100131193	-0.221763	0.500087	0.73001	0	KIAA1984-AS1
100131211	0.581929	0.424708	0.696305	0	TMEM194B
100131213	-0.369799	0.778569	0.815962	0	ZNF503-AS2
100131434	-0.212743	0.790766	0.816743	0	LINC00893
100131454	-3.48686	0.00598239	0.13312	-1	DBIL5P
100131496	-0.00749462	0.976771	0.847548	0	LOC100131496
100131551	-4.37075	0.168237	0.510359	0	LINC00887
100131564	-1.06987	0.00256554	0.100965	-1	LOC100131564
100131691	0.673227	0.0373382	0.283217	0	LOC100131691
100131998	0.389251	0.079833	0.381029	0	RRN3P3
100132077	-0.0516288	0.711715	0.797754	0	LOC100132077
100132101	-0.425077	0.225329	0.570053	0	HERC2P7
100132163	0.164323	0.173262	0.514564	0	PHKA2-AS1
100132215	-0.235541	0.553246	0.750682	0	LOC100132215
100132247	0.253081	0.491366	0.724404	0	NPIPB5
100132273	-0.2763	0.717454	0.7991	0	NDUFA6-AS1
100132288	0.289558	0.53624	0.744639	0	TEKT4P2
100132341	0.00936571	0.953711	0.845326	0	CLUHP3
100132352	0.228403	0.396137	0.681531	0	LOC100132352
100132356	0.195455	0.381248	0.676839	0	LOC100132356
100132399	-0.037807	0.601766	0.767285	0	GAGE12D
100132403	-0.0409117	0.854139	0.826066	0	FAM157B
100132594	0.064536	0.412241	0.690823	0	PGAM1P5
100132677	0.0358317	0.852782	0.826066	0	BSN-AS2
100132707	-0.328559	0.0469414	0.30992	0	PAXIP1-AS2
100132708	-0.732637	0.0672329	0.358314	0	CYP4F30P
100132724	0.0852111	0.530433	0.742409	0	DCAF13P3
100132774	-0.389469	0.25126	0.591676	0	KDM4A-AS1
100132832	-0.428489	0.0119367	0.179056	-1	LOC100132832
100132911	0.0215175	0.766999	0.812944	0	DPH3P1
100132979	-0.307936	0.518455	0.739149	0	GOLGA8DP
100133091	-0.111611	0.505022	0.732913	0	LOC100133091
100133144	-0.236568	0.582001	0.758811	0	UBE2Q2P3
100133161	-0.518265	0.116957	0.443072	0	LINC01001
100133286	0.0761575	0.754775	0.809319	0	LOC100133286
100133315	-0.702635	0.0237329	0.236389	0	LOC100133315
100133612	1.1499	0.0712089	0.363679	0	LOC100133612
100133941	0.0364326	0.657643	0.785849	0	CD24
100133957	0.0778664	0.805452	0.818539	0	LOC100133957
100133991	0.176806	0.248384	0.590163	0	MAP3K14-AS1
100134015	-0.857197	0.00178168	0.0884645	-1	UBOX5-AS1
100134229	-0.320528	0.182194	0.524069	0	JHDM1D-AS1
100134368	-0.338494	0.687027	0.793297	0	LOC100134368
100134713	0.787144	0.0586565	0.339664	0	NDUFB2-AS1
100134868	0.294765	0.415596	0.692003	0	LOC100134868
100134869	-0.322581	0.698002	0.795328	0	UBE2Q2P2
100137047	0.778129	0.20051	0.543394	0	JMJD7,JMJD7-PLA2G4B
100137049	0.184678	0.518214	0.73891	0
10014	0.471994	0.154394	0.492966	0	HDAC5
10015	0.185906	0.149478	0.487983	0	PDCD6IP
10016	-0.0410596	0.613465	0.770336	0	PDCD6
100170229	0.124156	0.199787	0.542312	0	SRRM5
100170841	-0.492102	0.104082	0.422704	0	C17orf96
10018	0.228238	0.642528	0.780608	0	BCL2L11
100188893	-0.654344	0.00158226	0.0835712	-1	TOMM6,PRICKLE4
100188947	0	1	0.848725	0	LOC100188947
100188954	0.154402	0.712483	0.79812	0	DNMBP-AS1
100190939	-1.0616	0.0110736	0.176112	-1	TPT1-AS1
100190986	0.118859	0.201213	0.544856	0	LOC100190986
10020	0.125777	0.355546	0.661908	0	GNE
100216479	-1.07577	0.0515028	0.320228	0	LOC100216479
100216545	-0.560711	0.0483384	0.312157	0	KMT2E-AS1
100216546	-0.0206835	0.939997	0.842406	0	LINC01004
10023	0.164075	0.692214	0.794157	0	FRAT1
10024	-0.446166	0.0152806	0.198322	-1	TROAP
10025	-0.394638	0.0930078	0.405106	0	MED16
10026	-1.19673	1.24483e-05	0.0196877	-1	PIGK
100270804	0.615839	0.16599	0.507392	0	LOC100270804
100271722	0.372778	0.712519	0.79812	0	LINC00899
100271836	0.852259	0.0617444	0.346849	0	LOC100271836
100271849	0.268916	0.621968	0.773176	0	MEF2B,MEF2BNB-MEF2B
100271873	0.000627022	0.992906	0.848725	0	AIRN
100272147	-0.00694014	0.922428	0.839857	0	CMC4
100272216	0.10021	0.586982	0.760869	0	LOC100272216
100272217	-0.317646	0.637998	0.778895	0	LOC100272217
100286793	-0.735841	0.0359177	0.279632	0	LINC00875
100286844	0.226546	0.495471	0.727067	0	BCDIN3D-AS1
100286979	-0.12102	0.593609	0.763432	0	ANAPC1P1
100287015	-0.258779	0.220614	0.564924	0	LOC100287015
100287029	-0.187884	0.730973	0.801602	0	DDX11L10
100287036	-0.0158764	0.822737	0.820634	0	LOC100287036
100287042	-0.963988	0.0152832	0.198322	-1	LOC100287042
100287072	-0.323015	0.0615482	0.346026	0	LOC100287072
100287102	-0.546535	0.206882	0.551869	0	DDX11L1
100287171	-0.282976	0.112817	0.436	0	WASH1
100287216	0.982719	0.366795	0.667285	0	SH3RF3-AS1
100287227	2.7787	0.0115629	0.177154	1	TIPARP-AS1
100287482	-0.0962786	0.385535	0.678923	0	SMKR1
100287559	0.787171	0.57173	0.754122	0	ADPGK-AS1
100287569	-0.915068	0.25762	0.595237	0	LINC00173
100287596	-0.432079	0.241806	0.583178	0	DDX11L5
100287722	-0.239055	0.0810928	0.384046	0	AP4B1-AS1
100287765	-2.33086	0.146105	0.48366	0	LINC00630
100287932	-0.0519239	0.479011	0.718803	0	TIMM23
100288069	-0.299152	0.0337196	0.273412	0	LOC100288069
100288123	1.7012	0.0304702	0.261125	0	LOC100288123
100288142	-0.0736174	0.769043	0.813674	0	LOC100288142,NBPF9,NBPF8
100288181	-1.68366	0.0855262	0.392627	0	LOC100288181
100288198	0.748586	0.0744701	0.370755	0	HMGN3-AS1
100288332	0.00662932	0.94379	0.842628	0	NPIPA5
100288486	-0.966932	0.0907166	0.401398	0	DDX11L9
100288615	-0.0328243	0.921282	0.839694	0	WHAMMP1
100288637	-0.189266	0.662226	0.786745	0	LOC100288637,ARHGAP11B
100288730	1.02518	0.0386666	0.285865	0	PAN3-AS1
100288778	0.0522248	0.839576	0.823036	0	LOC100288778
100288797	-0.196854	0.1139	0.436886	0	TMEM239,C20orf141
100288846	0.0527388	0.797272	0.81686	0	LOC100288846
100289019	0.594376	0.188698	0.531474	0	LOC100289019
100289092	-0.455488	0.0778204	0.376374	0	LOC100289092
100289137	1.48419	0.0421616	0.296708	0	FAM95C
100289178	0.1018	0.653997	0.783649	0	GNG12-AS1
100289230	-0.139478	0.507495	0.734028	0	LOC100289230
100289341	0.03394	0.937748	0.842367	0	MAN1B1-AS1
100289373	-0.02347	0.939829	0.842406	0	UBAC2-AS1
100289388	-0.162177	0.391183	0.68057	0	KCTD21-AS1
100289511	-0.216153	0.383609	0.678519	0	LOC100289511
100289561	-0.516599	0.133686	0.468431	0	LOC100289561,LOC100630923
100289635	-0.289201	0.60371	0.767326	0	ZNF605
100289678	-0.0834435	0.710846	0.797488	0	ZNF783,LOC155060
100292680	-0.157178	0.461153	0.710115	0	LINC00942
100293516	-0.300916	0.024556	0.238786	0	ZNF587B,ZNF587
100294362	-0.160814	0.524183	0.740992	0	LOC100294362
1003	1.0305	0.213119	0.556698	0	CDH5
100302401	-0.235119	0.122139	0.450959	0	RASAL2-AS1
100302650	0.102636	0.458704	0.709748	0	BRE-AS1
100302692	0.413146	0.668906	0.789264	0	FTX
100302740	0.0215911	0.762702	0.811575	0	FAS-AS1
100303453	1.05673	0.123663	0.453647	0	TSNAX-DISC1,TSNAX
100303728	0.949332	0.0419726	0.295585	0	SLC25A5-AS1
100303755	-0.0333969	0.653629	0.783649	0	PET117
100306975	0.345502	0.0490421	0.313874	0	NDUFAF4P1
100309464	-1.20344	0.0540105	0.326774	0	OTX2-AS1
100310812	0.164497	0.210572	0.554349	0	SPDYE2B
100310846	0.00823235	0.907641	0.837022	0	ANKRD61
100329109	4.98859e-05	0.999435	0.848725	0	GCSHP3
100335030	0.134551	0.223947	0.568813	0	LOC100335030
100359394	0.0710971	0.632564	0.776892	0	LINC00102
10036	-0.23557	0.0764207	0.374649	0	CHAF1A
100379224	-0.0411545	0.908829	0.837425	0	LOC100379224
100379661	0.111056	0.634081	0.77718	0	GRIK1-AS2
10038	0.149322	0.212501	0.556698	0	PARP2
100381270	-0.0186605	0.795076	0.81686	0	ZBED6
10039	0.035105	0.711495	0.797597	0	PARP3
10040	0.061895	0.666038	0.787564	0	TOM1L1
10042	0.168645	0.196574	0.538487	0	HMGXB4
10043	0.341579	0.0668827	0.357644	0	TOM1
10045	-0.0165388	0.946984	0.843684	0	SH2D3A
10046	-0.0481493	0.920734	0.839694	0	MAMLD1
100462953	-0.159188	0.364711	0.666665	0	MINOS1P1
100462977	0.171806	0.428995	0.698426	0	MTRNR2L1
100462981	0.0795879	0.330175	0.646142	0	MTRNR2L2
100462983	0.134535	0.538811	0.745982	0	MTRNR2L3
100463285	-0.116163	0.692609	0.794157	0	MTRNR2L4
100463486	-0.13173	0.179409	0.520466	0	MTRNR2L8
100463488	-0.0262119	0.719133	0.799437	0	MTRNR2L10
10048	-0.196086	0.081346	0.38441	0	RANBP9
10049	-0.146803	0.184046	0.525752	0	DNAJB6
100499177	-0.0909873	0.331252	0.647491	0	THAP9-AS1
100499405	0.232068	0.168257	0.510359	0	LINC00987
100499466	0.262632	0.595325	0.763708	0	LINC00674
100499467	0.287579	0.425558	0.696748	0	LINC00673
100499483	0.790554	0.0685155	0.360735	0	CCDC180
100499484	0.21622	0.5552	0.750682	0	LOC100499484,LOC100499484-C9ORF174
100505385	0.0136953	0.95392	0.845326	0	IQCJ-SCHIP1,IQCJ
100505549	-0.866675	0.0155813	0.199443	-1	LOC100505549
100505566	-0.717372	0.186549	0.528688	0	LINC00578
100505633	0.30316	0.0328796	0.271387	0	LOC100505633
100505636	-1.53949	0.221219	0.566039	0	LINC01024
100505648	-0.583881	0.0111549	0.176854	-1	RAD51-AS1
100505658	-0.00880534	0.902363	0.835841	0	LOC100505658
100505666	0.478287	0.121112	0.449484	0	LOC100505666
100505678	-0.475882	0.194215	0.537193	0	STARD4-AS1
100505687	-0.313497	0.336302	0.65015	0	LINC00888
100505696	-0.159586	0.238368	0.580748	0	SH3BP5-AS1
100505716	-0.003102	0.966429	0.846212	0	LOC100505716
100505738	0.125607	0.471867	0.714807	0	MIR4458HG
100505761	0.0633717	0.788617	0.816372	0	LOC100505761
100505783	-0.585725	0.141079	0.478602	0	OSER1-AS1
100505795	4.91101e-05	0.999445	0.848725	0	LOC100505795
100505812	-0.868565	0.0600356	0.343096	0	LOC100505812
100505826	0.450228	0.676364	0.791224	0	STK4-AS1
100505854	-0.537323	0.348318	0.656136	0	RSBN1L-AS1
100505876	0.144957	0.239313	0.582013	0	LOC100505876
100505894	-1.11818	0.00490237	0.122933	-1	TMEM161B-AS1
100506033	0.11118	0.260588	0.597618	0	PTOV1-AS1
100506054	0.118805	0.508508	0.734028	0	LOC100506054
100506060	-0.146594	0.152613	0.490817	0	LOC100506060
100506083	-0.354653	0.0329656	0.271387	0	LOC100506083
100506124	0.542909	0.449596	0.706939	0	LOC100506124,TTC21B
100506190	0.260616	0.239371	0.582013	0	LINC00963
100506211	0.8437	0.0320255	0.267822	0	MIR210HG
100506215	-1.19199	0.0102532	0.169947	-1	PAXBP1-AS1
100506305	-0.623153	0.00828258	0.153923	-1	LINC00958
100506311	0.00751015	0.921476	0.839694	0	HOTAIRM1
100506314	0.0236245	0.770769	0.81387	0	LOC100506314
100506368	-0.227033	0.454999	0.708746	0	LOC100506368
100506428	-0.453334	0.0746708	0.370755	0	CBR3-AS1
100506436	-0.119532	0.179217	0.520248	0	SPAG5-AS1
100506451	0.0865314	0.779413	0.815962	0	RASSF8-AS1
100506462	-0.113558	0.244239	0.58622	0	SRD5A3-AS1
100506469	-0.21089	0.15326	0.491351	0	LOC100506469
100506472	0.296708	0.675118	0.791137	0	LOC100506472
100506540	-0.195557	0.419374	0.693688	0	SPTY2D1-AS1
100506548	-0.0670216	0.570448	0.753777	0	LOC100506548
100506581	0.341138	0.27837	0.610743	0	C16orf95
100506599	0.79411	0.00628311	0.137072	1	PPP1R26-AS1
100506655	-0.018743	0.794191	0.81686	0	LOC100506655
100506660	0.611205	0.239891	0.582097	0	DDX11-AS1
100506668	-0.0181637	0.869996	0.829668	0	DYNLL1-AS1
100506686	1.23249	0.176098	0.517938	0	IQCH-AS1
100506688	0.407928	0.234939	0.578134	0	LOC100506688
100506710	0.53836	0.0895876	0.398864	0	LOC100506710
100506713	-0.00713743	0.972745	0.847385	0	LOC100506713
100506714	0.385268	0.163942	0.505211	0	LOC100506714
100506730	0.315579	0.356502	0.661987	0	LOC100506730
100506746	0.399658	0.0100186	0.167846	1	LOC100506746
100506757	-1.02953	0.00665891	0.139217	-1	LINC00629
100506759	-0.154174	0.410566	0.689452	0	OR7E37P
100506801	0.0258734	0.745065	0.806664	0	LOC100506801
100506804	-0.873833	0.119495	0.448373	0	LOC100506804
100506866	-0.0410087	0.926324	0.840253	0	TTN-AS1
100506895	-0.0293485	0.939991	0.842406	0	LOC100506895
100506930	0.00386416	0.976881	0.847548	0	LINC00665
100506963	-0.0173807	0.854308	0.826066	0	LOC100506963
100506990	-0.245274	0.278736	0.610743	0
100507032	0.695344	0.00152606	0.0823362	1	TMCC1-AS1
100507034	0.222166	0.0502131	0.317632	0	PITRM1-AS1
100507062	-0.831906	0.0065671	0.139036	-1	PSMD6-AS2
100507086	0.0676297	0.934778	0.842134	0	DLG1-AS1
100507117	-0.145837	0.156465	0.494545	0	ASAP1-IT2
100507118	0.0261311	0.718301	0.799156	0	PRC1-AS1
100507127	-0.197662	0.490792	0.724355	0	LINC00707
100507156	-0.223728	0.305428	0.628345	0	LOC100507156
100507171	0.341761	0.606607	0.768081	0	BOLA3-AS1
100507178	1.05294	0.00400366	0.114397	1	SLFNL1-AS1
100507217	-0.174822	0.483705	0.72112	0	LOC100507217
100507244	0.203217	0.279638	0.611385	0	MAMDC2-AS1
100507246	-0.139271	0.389621	0.679523	0	SNHG16
100507266	0.525662	0.444876	0.705735	0	STX18-AS1
100507290	0.510726	0.235878	0.57911	0	ZNF865
100507297	-0.828126	0.024337	0.238041	0	TMEM44-AS1
100507299	0.0176625	0.949241	0.844515	0	SMC5-AS1
100507300	0.000848714	0.99045	0.848725	0	ALKBH3-AS1
100507321	-0.619392	0.153838	0.492178	0	ERVK13-1
100507346	-0.378848	0.243632	0.585751	0	LOC100507346
100507373	1.16687	0.058478	0.339238	0	LOC100507373
100507377	0.723403	0.0454498	0.306986	0	LOC100507377
100507401	-0.2494	0.274187	0.60808	0	LRP4-AS1
100507410	-0.00118433	0.996213	0.848725	0	C1QTNF1-AS1
100507421	-0.0222062	0.874006	0.829921	0	TMEM178B
100507423	-0.0286775	0.738615	0.804803	0	MKNK1-AS1
100507472	-0.299642	0.0345799	0.27607	0	LOC100507472
100507495	0.249571	0.185141	0.527079	0	SDCBP2-AS1
100507500	0.154129	0.569315	0.753133	0	EGFR-AS1
100507501	1.95615	0.0139897	0.190195	1	LOC100507501
100507557	-1.52089	0.0222249	0.233056	0	LOC100507557
100507564	-0.210031	0.183178	0.524167	0	LOC100507564
100507567	-0.00432429	0.952451	0.845107	0	RAB11B-AS1
100507577	0.956825	0.0721772	0.366004	0	LOC100507577
100507588	-1.39193	0.131622	0.467758	0	TGFBR3L
100507589	-0.687275	0.23518	0.578315	0	NAGPA-AS1,ALG1
10051	0.167199	0.250536	0.591455	0	SMC4
10052	1.12814	0.0239542	0.236389	0	GJC1
100526693	-0.413581	0.0598401	0.342706	0	ARPC4-TTLL3,ARPC4
100526737	0.124282	0.185485	0.527757	0	RBM14-RBM4,RBM14
100526739	0.141733	0.737497	0.804721	0	APITD1-CORT,APITD1
100526740	0.0461723	0.754105	0.809319	0	ATP5J2-PTCD1,PTCD1
100526760	0.0337974	0.672937	0.790211	0	ABHD14A-ACY1,ABHD14A
100526761	0.00050117	0.996471	0.848725	0	CCDC169-SOHLH2,SOHLH2
100526767	0.0652033	0.547724	0.749296	0	RNF103-CHMP3,CHMP3
100526772	-0.56539	0.0428041	0.298301	0	TMEM110-MUSTN1,MUSTN1
100526783	-0.202372	0.112078	0.434933	0	C15orf38-AP3S2,AP3S2
100526825	0.633102	0.038827	0.285898	0	INMT-FAM188B,INMT
100526831	-0.0370644	0.89764	0.835477	0	SLX1B-SULT1A4
100526832	0.0664219	0.604212	0.767326	0	PHOSPHO2-KLHL23,PHOSPHO2
100526836	-0.161487	0.12821	0.462118	0	BLOC1S5-TXNDC5,TXNDC5
100526837	-0.141333	0.269185	0.604332	0	EEF1E1-MUTED,BLOC1S5
100526842	0.813002	0.00949351	0.164802	1	RPL17-C18orf32,C18orf32
100527943	0.0014175	0.984176	0.848725	0	TGIF2-C20orf24,TGIF2
100527950	-0.727021	0.00583937	0.131779	-1	GJA9-MYCBP,MYCBP
100527963	-0.0427079	0.64605	0.781896	0	PMF1-BGLAP,PMF1
100527964	0.213402	0.389181	0.679523	0	LOC100527964
100527978	0.63857	0.000986196	0.0679433	1	TMEM56-RWDD3
100528007	-1.02369	0.066073	0.356103	0	C10orf32-AS3MT,C10orf32
100528016	-0.146441	0.288313	0.62013	0	TMX2-CTNND1,TMX2
100528018	-0.21964	0.160909	0.500862	0	ARL2-SNX15,ARL2
100528021	1.04378	0.167949	0.50996	0	ST20-MTHFS,MTHFS
100528022	-0.11052	0.738383	0.804799	0	BLOC1S1-RDH5,BLOC1S1
100528030	-0.0779436	0.379289	0.67572	0	POC1B-GALNT4
100528031	-1.61725	0.012581	0.18153	-1	FKBP1A-SDCBP2,SDCBP2
100528064	0.134995	0.75498	0.809366	0	NEDD8-MDP1,TM9SF1,MDP1,CHMP4A
100529063	0.107253	0.29366	0.622991	0	BCL2L2-PABPN1,BCL2L2
100529067	-0.098774	0.828502	0.821202	0	SERF2-C15ORF63,SERF2
100529097	0.0236579	0.789656	0.816478	0	RPL36A-HNRNPH2,RPL36A
100529144	-1.08529	0.00100098	0.0679433	-1	CORO7-PAM16,PAM16
100529207	-0.32574	0.207749	0.552148	0	RAD51L3-RFFL,RFFL
100529209	-0.836373	0.00735591	0.146319	-1	RNASEK-C17orf49
100529211	-0.0941374	0.867021	0.829441	0	C17orf61-PLSCR3,PLSCR3
100529215	-1.95716	0.0826507	0.386679	0	ZNF559-ZNF177,ZNF559
100529239	-0.342841	0.00847922	0.156352	-1	RPS10-NUDT3,NUDT3
100529240	-0.228685	0.105025	0.424471	0	ZNF816-ZNF321P,ZNF321P
100529241	0.578566	0.0140895	0.191071	1	HSPE1-MOB4,HSPE1
100529257	0.304315	0.143775	0.480104	0	SYNJ2BP-COX16,COX16
100529261	-0.458447	0.294023	0.622991	0	CHURC1-FNTB,CHURC1
100529262	-0.448549	0.390069	0.679595	0	MIA-RAB4B
100529264	-0.0910694	0.418833	0.693688	0	RAB4B-EGLN2,RAB4B
100529855	-0.428997	0.348359	0.656136	0	ZNF625-ZNF20,ZNF20
100532724	0.55156	0.168542	0.510359	0	NPHP3-ACAD11
100532726	1.4586	5.0333e-05	0.0320618	1	NDUFC2-KCTD14,KCTD14
100532731	-0.159814	0.20764	0.552148	0	COMMD3-BMI1,COMMD3
100532735	-0.0812693	0.344596	0.655447	0	INO80B-WBP1,INO80B
100532736	-0.122171	0.162233	0.50311	0	MINOS1-NBL1,MINOS1
100532742	-0.416499	0.479208	0.718803	0	PIR-FIGF,FIGF
100533105	0.14377	0.379335	0.67572	0	C8orf44-SGK3,C8orf44
100533106	-0.0159752	0.925274	0.840165	0	ZHX1-C8ORF76
100533107	0.687725	0.012827	0.182327	1	RTEL1-TNFRSF6B,RTEL1
100533111	-0.0586536	0.684684	0.793125	0	ZNF670-ZNF695,ZNF695
100533179	-0.61827	0.0257538	0.24476	0	UBE2F-SCLY,UBE2F
100533184	-0.0969695	0.784567	0.816083	0	ARHGAP19-SLIT1
100533195	0.809007	0.369766	0.668293	0	FAM24B-CUZD1,CUZD1
100533464	0.0726777	0.892499	0.835063	0	PRH1-PRR4,PRR4
100533467	-0.257598	0.110525	0.432756	0	BIVM-ERCC5,BIVM
100533483	0.465147	0.00543104	0.128728	1	DYX1C1-CCPG1,CCPG1
100533496	-0.573146	0.0132852	0.185494	-1	TVP23C-CDRT4,CDRT4
100533952	0.265645	0.0588277	0.339844	0	RBAK-RBAKDN,RNF216P1
100533955	-0.36295	0.0267423	0.248259	0	SENP3-EIF4A1,SENP3
100533970	-0.108536	0.468556	0.713424	0	P2RX5-TAX1BP3,TAX1BP3
100533975	0.0152428	0.828994	0.821236	0	SLMO2-ATP5E,ATP5E
100534012	-0.890514	0.0877273	0.396372	0	TNFAIP8L2-SCNM1,TNFAIP8L2
100534589	0.0893996	0.56993	0.75345	0	HOXA10-HOXA9,HOXA9
100534595	-0.0128642	0.874863	0.830212	0	HNRNPUL2-BSCL2,BSCL2
100534599	0.248764	0.239615	0.582097	0	ISY1-RAB43,RAB43
100534611	-0.00602924	0.981103	0.848196	0	TM4SF19-TCTEX1D2
10054	-0.0149749	0.901921	0.835733	0	UBA2
10055	-0.141044	0.330847	0.646952	0	SAE1
10056	-0.421562	0.02264	0.234583	0	FARSB
10057	0.427586	0.105796	0.42536	0	ABCC5
10058	-0.524902	0.0103395	0.170221	-1	ABCB6
10059	0.280511	0.0187656	0.21771	0	DNM1L
10061	-0.205319	0.122109	0.450959	0	ABCF2
100616668	-0.858629	0.267895	0.603049	0	TPTE2P5
10062	-0.228641	0.528832	0.742079	0	NR1H3
100630918	-0.0574004	0.614151	0.770336	0	LOC100630918
100630923	0.480191	0.0181918	0.214203	0
100631383	0.330397	0.0704938	0.36358	0
100652739	-0.17112	0.723354	0.800899	0	RAET1E-AS1
100652758	-0.142212	0.14947	0.487983	0	LOC100652758
100652768	0.298462	0.0793387	0.380225	0	LOC100652768
100652772	1.12801	0.125621	0.456117	0	NNT-AS1
100652999	-1.11531	0.00369756	0.114397	-1	LOC100652999
100653515	-0.00585088	0.935228	0.842134	0	LOC100653515
10066	-0.293701	0.10026	0.418982	0	SCAMP2
10067	0.0147548	0.852628	0.826066	0	SCAMP3
10068	-1.10879	0.084872	0.390697	0	IL18BP
10069	-0.194589	0.0934459	0.406012	0	RWDD2B
10072	0.0465572	0.799128	0.817067	0	DPP3
10073	1.58597	0.0067105	0.140004	1	SNUPN
10075	0.311505	0.212169	0.556359	0	HUWE1
100750225	2.42534	0.0270782	0.249302	0	PCAT1
100750247	-0.61372	0.0560708	0.332921	0	HIF1A-AS2
10076	-0.0747206	0.745501	0.806789	0	PTPRU
100775104	-0.503847	0.40152	0.685007	0	KLHL7-AS1
100775107	-0.0338465	0.841115	0.823657	0	RBM5-AS1
10078	-0.0130824	0.899969	0.835733	0	TSSC4
10079	0.0607682	0.547698	0.749296	0	ATP9A
10081	0.183885	0.101944	0.419429	0	PDCD7
100820829	-0.453127	0.323758	0.642098	0	MYZAP,GCOM1
10083	0.226995	0.3782	0.675355	0	USH1C
10084	0.0944005	0.447805	0.706576	0	PQBP1
100859930	-0.0268305	0.889964	0.834259	0	HEIH
100861412	0.244311	0.118412	0.44606	0	FSBP,RAD54B
100862671	0.482278	0.315223	0.635597	0	LOC100862671,SRCAP
10087	-0.316165	0.493575	0.725848	0	COL4A3BP
100873954	0.164577	0.495491	0.727067	0	SNRK-AS1
100874018	-0.00768795	0.913242	0.838358	0	EPN2-AS1
100874055	0.237941	0.635247	0.777533	0	LINC00570
100874058	-0.0931259	0.770706	0.81387	0	COX10-AS1
100874095	0.602145	0.0127166	0.18153	1	ADIPOQ-AS1
100874123	0.229374	0.329635	0.645977	0	ZNRF3-AS1
100874237	-0.0308433	0.708437	0.797231	0	CACNA2D3-AS1
100874323	-0.0225641	0.783962	0.816083	0	HOXA-AS4
100874366	-0.192348	0.700156	0.795459	0	HOXC-AS5
100874392	-0.15425	0.123476	0.453647	0	ANKRD20A12P
100885776	-0.31612	0.192991	0.536555	0	UGDH-AS1
100885795	-0.0627134	0.557303	0.750682	0	LARS2-AS1
100885848	0.313999	0.0676035	0.359144	0	PTGES3L
100885850	-0.155411	0.123496	0.453647	0	PTGES3L-AARSD1,AARSD1
100886964	0.456853	0.0468628	0.30992	0	PTCSC3
10090	0.0767978	0.567666	0.752492	0	UST
100913187	-0.0364178	0.644188	0.781414	0	APOBEC3A_B,APOBEC3A
10092	0.00994753	0.917951	0.83907	0	ARPC5
10093	0.0152238	0.866672	0.82942	0	ARPC4
10095	-0.0205409	0.866481	0.829399	0	ARPC1B
10096	0.95364	0.0115802	0.177154	1	ACTR3
10097	0.118848	0.401958	0.685085	0	ACTR2
10099	-0.765514	0.00371668	0.114397	-1	TSPAN3
100996291	-0.0241833	0.866403	0.829399	0	LOC100996291
100996307	0.430533	0.661481	0.786745	0	LIPE-AS1
100996485	0.0578207	0.6994	0.795328	0	LOC100996485
100996712	-0.00224913	0.974996	0.847548	0	SRGAP2D
100996928	-0.0230803	0.812289	0.819502	0	C7orf55-LUC7L2,C7orf55
100996939	-0.0151903	0.857681	0.82635	0	PYURF
101	-1.29459	0.203461	0.547357	0	ADAM8
10101	0.00873638	0.934418	0.842134	0	NUBP2
10102	-0.614337	0.0856536	0.392853	0	TSFM
10103	0.0296179	0.966862	0.846299	0	TSPAN1
10105	-0.0478727	0.588008	0.760912	0	PPIF
10106	-0.190397	0.423186	0.69563	0	CTDSP2
101060200	-0.680022	0.202782	0.546977	0	ZNF891
10109	0.112047	0.300916	0.626384	0	ARPC2
10111	0.0811158	0.596485	0.763817	0	RAD50
10112	0.0458154	0.640188	0.779672	0	KIF20A
10113	-0.066694	0.516197	0.737798	0	PREB
10114	0.984846	0.042495	0.297835	0	HIPK3
10116	0.146017	0.260038	0.597618	0	FEM1B
101180901	0.00903907	0.95128	0.844963	0
10120	-0.113215	0.222782	0.567723	0	ACTR1B
10121	-0.0951689	0.334399	0.649438	0	ACTR1A
10123	0.639872	0.12569	0.456117	0	ARL4C
10124	-0.0128074	0.970534	0.84685	0	ARL4A
101243544	0.315603	0.112486	0.435842	0	ERCC6-PGBD3
10126	-0.17552	0.180391	0.522564	0	DNAL4
10127	-0.138256	0.311353	0.633642	0	ZNF263
10128	0.288507	0.0521764	0.322924	0	LRPPRC
10131	0.0271668	0.873328	0.829793	0	TRAP1
10133	-0.370772	0.181411	0.523298	0	OPTN
10134	-0.000710335	0.998639	0.848725	0	BCAP31
10135	-0.0331295	0.79326	0.81686	0	NAMPT
10137	-0.0682747	0.779112	0.815962	0	RBM12
10138	0.0926707	0.690191	0.794014	0	YAF2
10139	0.812408	0.106431	0.426547	0	ARFRP1
10140	0.213327	0.635255	0.777533	0	TOB1
101410538	-0.134785	0.40147	0.685007	0	MMP24-AS1
101410543	0.0125903	0.858554	0.826542	0	XXYLT1-AS2
10142	-0.0606501	0.6823	0.793125	0	AKAP9
10144	0.795671	0.571058	0.753848	0	FAM13A
10146	0.0990254	0.507026	0.734028	0	G3BP1
10147	-0.00176539	0.988829	0.848725	0	SUGP2
10149	0.027854	0.869401	0.829668	0	GPR64
10150	0.0383426	0.728826	0.801513	0	MBNL2
10152	0.0980314	0.619586	0.772004	0	ABI2
10153	0.187668	0.0727812	0.367654	0	CEBPZ
10155	-0.0415434	0.665303	0.787564	0	TRIM28
10156	0.300002	0.26706	0.601849	0	RASA4
10159	0.105974	0.258314	0.595589	0	ATP6AP2
10160	0.535166	0.0277743	0.251687	0	FARP1
10161	-0.0363641	0.625435	0.774411	0	LPAR6
10162	0.316038	0.0310217	0.263155	0	LPCAT3
10163	0.0814773	0.57032	0.753767	0	WASF2
10164	-0.439512	0.19152	0.535126	0	CHST4
10165	-0.183529	0.0984512	0.414425	0	SLC25A13
10166	0.170626	0.192759	0.536555	0	SLC25A15
10168	-0.28052	0.0202065	0.224313	0	ZNF197
10169	0.347834	0.476623	0.717699	0	SERF2
1017	-0.0560143	0.523697	0.740853	0	CDK2
10171	0.13155	0.193872	0.537193	0	RCL1
10175	0.0557808	0.628061	0.775165	0	CNIH1
10179	0.00318369	0.987318	0.848725	0	RBM7
1018	-0.141459	0.446092	0.706546	0	CDK3
10180	0.694058	0.00127865	0.0748987	1	RBM6
10181	-0.179886	0.163264	0.504746	0	RBM5
10184	0.0230642	0.940173	0.842406	0	LHFPL2
10188	0.31545	0.272451	0.606274	0	TNK2
10189	0.00834299	0.907252	0.837022	0	ALYREF
1019	0.771258	0.000475725	0.0524621	1	CDK4
10190	0.198242	0.101659	0.419429	0	TXNDC9
10193	0.300702	0.272467	0.606274	0	RNF41
10194	0.106933	0.719167	0.799437	0	TSHZ1
10195	-0.071826	0.570758	0.753777	0	ALG3
10196	0.0856729	0.686069	0.793231	0	PRMT3
10197	0.162487	0.530747	0.742545	0	PSME3
10198	-0.187574	0.120514	0.449484	0	MPHOSPH9
10199	0.00172563	0.982642	0.848279	0	MPHOSPH10
102	-0.110695	0.371854	0.67032	0	ADAM10
1020	0.0193304	0.814886	0.820223	0	CDK5
10200	0.00578725	0.947199	0.843684	0	MPHOSPH6
10201	0.221448	0.478362	0.718803	0	NME6
10202	0.046323	0.878	0.830642	0	DHRS2
10204	0.110055	0.360495	0.664074	0	NUTF2
10205	0.224895	0.33775	0.650585	0	MPZL2
10206	-0.95787	0.0795923	0.38035	0	TRIM13
10207	-0.242216	0.0479166	0.311563	0	INADL
10208	-0.146677	0.374562	0.672184	0	USPL1
10209	0.151085	0.0992384	0.416569	0	EIF1
1021	-0.17756	0.109693	0.431278	0	CDK6
10210	0.709106	0.346763	0.65577	0	TOPORS
10212	0.0919074	0.29612	0.62425	0	DDX39A
10213	0.0121269	0.874298	0.829921	0	PSMD14
10217	-0.112715	0.483343	0.72105	0	CTDSPL
10218	-0.00738911	0.917099	0.838794	0	ANGPTL7
10219	0.331999	0.337846	0.650585	0	KLRG1
1022	0.136415	0.246143	0.588598	0	CDK7
10220	0.238071	0.211914	0.556127	0	GDF11
10221	0.0386448	0.871142	0.829668	0	TRIB1
10224	0.214193	0.388335	0.679459	0	ZNF443
10226	0.0842846	0.345464	0.65577	0	PLIN3
10227	-0.163708	0.302022	0.626864	0	MFSD10
10228	0.23481	0.248324	0.590163	0	STX6
10229	1.44402	0.181847	0.523793	0	COQ7
10230	-0.552194	0.234542	0.578031	0	NBR2
10232	0.171843	0.214988	0.558208	0	MSLN
10233	-0.0218866	0.899937	0.835733	0	LRRC23
10236	0.089329	0.513985	0.736438	0	HNRNPR
10237	-0.00724571	0.950901	0.844963	0	SLC35B1
10238	-0.348805	0.146283	0.484009	0	DCAF7
1024	0.116818	0.376304	0.673629	0	CDK8
10240	0.0262206	0.756453	0.810201	0	MRPS31
10241	-0.1066	0.742202	0.805999	0	CALCOCO2
10243	-0.840241	0.306766	0.629387	0	GPHN
10244	-0.196461	0.118148	0.4454	0	RABEPK
10245	-0.0245054	0.734892	0.803802	0	TIMM17B
10247	0.00121853	0.986197	0.848725	0	HRSP12
1025	0.50275	0.16309	0.504746	0	CDK9
10250	0.236786	0.27638	0.609225	0	SRRM1
10252	0.0608652	0.822799	0.820634	0	SPRY1
10253	-0.39475	0.256259	0.594694	0	SPRY2
10254	0.260982	0.221473	0.566049	0	STAM2
10256	-0.791563	0.14467	0.48153	0	CNKSR1
10257	0.0481799	0.65262	0.78352	0	ABCC4
1026	0.0161891	0.91699	0.838794	0	CDKN1A
10260	0.0901644	0.815322	0.820223	0	DENND4A
10261	0.00461021	0.9478	0.843798	0	IGSF6
10262	-0.0202296	0.836588	0.822437	0	SF3B4
10263	-0.250509	0.260527	0.597618	0	CDK2AP2
10265	-0.361654	0.132422	0.467758	0	IRX5
10269	0.015069	0.862003	0.827579	0	ZMPSTE24
1027	-0.0249641	0.797514	0.81686	0	CDKN1B
10270	-0.414513	0.0897734	0.398984	0	AKAP8
10272	0.034634	0.81485	0.820223	0	FSTL3
10273	-0.0498064	0.667393	0.788264	0	STUB1
10274	-0.0314683	0.841086	0.823657	0	STAG1
10276	0.368932	0.0753657	0.372205	0	NET1
10277	0.0845073	0.549807	0.750091	0	UBE4B
10279	-0.868307	0.586044	0.760829	0	PRSS16
1028	-0.0277115	0.938052	0.842367	0	CDKN1C
10280	-0.225754	0.140929	0.478602	0	SIGMAR1
10283	0.142747	0.307588	0.630333	0	CWC27
10284	-0.774456	0.110951	0.43332	0	SAP18
10285	0.115722	0.419001	0.693688	0	SMNDC1
10286	0.0501186	0.543147	0.747792	0	BCAS2
10287	0.00702236	0.961831	0.845631	0	RGS19
10289	0.00820562	0.90757	0.837022	0	EIF1B
1029	-0.410109	0.020267	0.224736	0	CDKN2A
10290	0.577279	0.0102541	0.169947	1	SPEG
10291	0.0702614	0.714542	0.798431	0	SF3A1
10293	-0.35127	0.314076	0.634944	0	TRAIP
10294	0.100245	0.426683	0.697733	0	DNAJA2
10295	-0.000320366	0.998341	0.848725	0	BCKDK
10296	-0.0355788	0.813806	0.819955	0	MAEA
10298	0.0239363	0.897515	0.835469	0	PAK4
10299	0.0512265	0.940071	0.842406	0	2006-03-01
103	-0.0374059	0.753502	0.809319	0	ADAR
1030	-0.201656	0.285066	0.618093	0	CDKN2B
10300	-0.132227	0.187447	0.530259	0	KATNB1
10307	0.0206901	0.881337	0.831485	0	APBB3
10308	-0.0329375	0.898522	0.835733	0	ZNF267
10309	0.0281406	0.947248	0.843684	0	CCNO
1031	-0.2201	0.173399	0.514675	0	CDKN2C
10311	0.0713085	0.591369	0.762801	0	DSCR3
10312	-0.362226	0.0144519	0.193373	-1	TCIRG1
10313	-0.294327	0.305784	0.628562	0	RTN3
10314	0.138752	0.10193	0.419429	0	LANCL1
10318	-0.114712	0.488953	0.723824	0	TNIP1
10319	0.221719	0.395168	0.681241	0	LAMC3
1032	-0.312296	0.455426	0.708939	0	CDKN2D
10322	-0.0635095	0.557225	0.750682	0	SMYD5
10325	0.0892778	0.653816	0.783649	0	RRAGB
10327	-0.0086992	0.927461	0.840253	0	AKR1A1
10328	0.280033	0.0491984	0.314072	0	EMC8
10329	-0.188313	0.44674	0.706576	0	TMEM5
10330	0.131982	0.17951	0.520498	0	CNPY2
10331	-0.160188	0.804879	0.818539	0	B3GNT3
10336	0.268343	0.0812428	0.384393	0	PCGF3
10342	-0.0113836	0.886749	0.83345	0	TFG
10347	-0.514787	0.12719	0.460006	0	ABCA7
10352	0.11697	0.349196	0.656279	0	WARS2
10362	0.0685849	0.665592	0.787564	0	HMG20B
10363	0.0856003	0.562958	0.751659	0	HMG20A
10367	0.0716971	0.603568	0.767326	0	MICU1
10370	-0.104461	0.510557	0.734557	0	CITED2
10376	0.0583091	0.787992	0.816242	0	TUBA1B
10379	0.252592	0.316137	0.636359	0	IRF9,RNF31
10380	-0.0453921	0.761178	0.811405	0	BPNT1
10381	-1.57677	7.51437e-05	0.0320618	-1	TUBB3
10383	-0.0890875	0.568147	0.752492	0	TUBB4B
10384	0.0350136	0.899725	0.835733	0	BTN3A3
10385	-2.14392	0.00564414	0.130947	-1	BTN2A2
10388	0.22454	0.565624	0.752235	0	SYCP2
10389	0.273361	0.0353988	0.278082	0	SCML2
1039	0.245293	0.0589896	0.339881	0	CDR2
10390	0.0507544	0.648504	0.782243	0	CEPT1
103910	0.0483925	0.557142	0.750682	0	MYL12B
10392	0.115179	0.602962	0.767299	0	NOD1
10393	0.0531746	0.901297	0.835733	0	ANAPC10
10397	0.423812	0.0968092	0.411286	0	NDRG1
10398	-0.0480226	0.719025	0.799437	0	MYL9
10399	-0.0212352	0.769115	0.813674	0	GNB2L1
104	0.0618894	0.693601	0.794157	0	ADARB1
10400	-0.0175308	0.865358	0.829036	0	PEMT
10401	-0.0255091	0.868271	0.829668	0	PIAS3
10403	0.110058	0.179189	0.520248	0	NDC80
10404	0.0847923	0.743813	0.806554	0	CPQ
10409	0.0520705	0.669854	0.789298	0	BASP1
10412	-0.0937768	0.272168	0.606089	0	NSA2
10413	0.209743	0.17331	0.514564	0	YAP1
10419	0.044614	0.688945	0.794014	0	PRMT5
10420	-1.45418	0.000201199	0.040382	-1	TESK2
10421	-0.27884	0.0802375	0.381616	0	CD2BP2
10422	-0.0719322	0.520112	0.739619	0	UBAC1
10423	0.0793418	0.604507	0.767326	0	CDIPT
10424	-0.0748861	0.849842	0.825505	0	PGRMC2
10425	0.4617	0.0923863	0.403977	0	ARIH2
10426	-0.226122	0.31298	0.634586	0	TUBGCP3
10427	-0.338351	0.226979	0.572624	0	SEC24B
10428	0.0457657	0.592492	0.763415	0	CFDP1
10430	-0.0415781	0.589929	0.762118	0	TMEM147
10432	0.25251	0.390818	0.680191	0
10434	0.0146885	0.933929	0.842134	0	LYPLA1
10435	-0.0790162	0.648425	0.782243	0	CDC42EP2
10436	-1.28662	0.00663347	0.139214	-1	EMG1
10437	0.00078809	0.991118	0.848725	0	IFI30
10438	0.0568793	0.769091	0.813674	0	C1D
10440	0.0355724	0.645657	0.781896	0	TIMM17A
10443	-0.00493093	0.978493	0.8478	0	N4BP2L2
10444	0.407641	0.115163	0.439595	0	ZER1
10445	0.128814	0.277056	0.610067	0	MCRS1
10446	0.0898638	0.419156	0.693688	0	LRRN2
10447	0.185773	0.336786	0.650204	0	FAM3C
10449	-0.114296	0.201837	0.545664	0	ACAA2
10450	0.323841	0.0897478	0.398984	0	PPIE
10452	-0.0471076	0.812133	0.819502	0	TOMM40
10455	0.101937	0.370248	0.668747	0	ECI2
10456	-0.0963138	0.372001	0.670346	0	HAX1
10457	0.508966	0.0915713	0.402518	0	GPNMB
10458	-1.16066	0.217103	0.561375	0	BAIAP2
10459	-0.116054	0.721787	0.800638	0	MAD2L2
10460	-0.0500782	0.652265	0.783259	0	TACC3
10463	0.0841416	0.415961	0.692066	0	SLC30A9
10464	-0.426372	0.172167	0.514307	0	PIBF1
10465	-0.119955	0.273863	0.607898	0	PPIH
10466	0.87009	0.000435316	0.0512715	1	COG5
10467	0.273327	0.471157	0.714807	0	ZNHIT1
10468	-0.893243	0.612778	0.770336	0	FST
10469	-0.0405855	0.780541	0.815962	0	TIMM44
10472	-0.157196	0.798079	0.81686	0	ZBTB18
10473	0.0708998	0.604203	0.767326	0	HMGN4
10474	-0.451976	0.0222089	0.233056	0	TADA3
10475	0.103611	0.795009	0.81686	0	TRIM38
10477	-0.244203	0.58477	0.760326	0	UBE2E3
10478	0.132504	0.492582	0.725233	0	SLC25A17
10479	0.0513427	0.756449	0.810201	0	SLC9A6
10480	0.0168224	0.814649	0.820223	0	EIF3M
10481	-0.137142	0.536237	0.744639	0	HOXB13
10482	-0.37616	0.0180886	0.213811	0	NXF1
10483	-0.278282	0.307105	0.62973	0	SEC23B
10484	-0.0515582	0.78673	0.816083	0	SEC23A
10486	0.108385	0.360927	0.66422	0	CAP2
10487	0.0902733	0.301834	0.626864	0	CAP1
10488	-0.217955	0.0858585	0.393254	0	CREB3
10489	-0.0272373	0.747808	0.807401	0	LRRC41
10490	-0.127885	0.220178	0.564592	0	VTI1B
10491	0.183742	0.530405	0.742409	0	CRTAP
10492	0.70164	0.00424366	0.116996	1	SYNCRIP
10493	-0.0959626	0.489816	0.724299	0	VAT1
10494	0.134708	0.749862	0.807582	0	STK25
10495	-0.181479	0.178	0.518919	0	ENOX2
10497	0.208605	0.087411	0.396205	0	UNC13B
10498	-0.0611113	0.443073	0.70547	0	CARM1
10499	-0.0909892	0.617309	0.771182	0	NCOA2
105	-0.174576	0.626439	0.774863	0	ADARB2
1050	0.346378	0.0829763	0.38748	0	CEBPA
10500	0.251937	0.562507	0.751622	0	SEMA6C
10501	0.836075	0.0881663	0.396497	0	SEMA6B
10507	-0.131254	0.751743	0.808574	0	SEMA4D
10509	0.0675238	0.813375	0.819955	0	SEMA4B
1051	0.0249019	0.900854	0.835733	0	CEBPB
10512	0.0880531	0.736151	0.804337	0	SEMA3C
10513	0.306385	0.136474	0.472502	0	APPBP2
10514	-0.0397731	0.717018	0.799084	0	MYBBP1A
10516	0.325261	0.562439	0.751622	0	FBLN5
10518	-0.276385	0.468611	0.713424	0	CIB2
10519	-0.0388097	0.744401	0.806554	0	CIB1
1052	0.11705	0.305346	0.628345	0	CEBPD
10520	-1.03659	0.000566216	0.0550543	-1	ZNF211
10521	0.0156627	0.856849	0.826066	0	DDX17
10522	-0.560424	0.0917659	0.402967	0	DEAF1
10523	0.422446	0.071367	0.363958	0	CHERP
10524	0.275851	0.143208	0.479047	0	KAT5
10525	-0.0158552	0.885421	0.833223	0	HYOU1
10526	0.148024	0.289885	0.620937	0	IPO8
10527	-0.65218	0.000615044	0.0576838	-1	IPO7
10528	-0.300086	0.00697257	0.143092	-1	NOP56
10531	-1.01438	0.239251	0.582013	0	PITRM1
10533	0.946391	0.0017303	0.0872567	1	ATG7
10535	-0.00226512	0.976663	0.847548	0	RNASEH2A
10539	0.643028	0.386158	0.679149	0	GLRX3
1054	0.33176	0.0267221	0.248259	0	CEBPG
10540	0.0463674	0.686774	0.793231	0	DCTN2
10541	0.00021014	0.99878	0.848725	0	ANP32B
10544	0.086211	0.479679	0.718814	0	PROCR
10548	-0.273403	0.300178	0.625884	0	TM9SF1,IPO4
10550	0.0700929	0.520445	0.739771	0	ARL6IP5
10552	0.133038	0.134831	0.470391	0	ARPC1A
10553	-0.0153118	0.892027	0.835055	0	HTATIP2
10555	0.139286	0.332229	0.647768	0	AGPAT2
10556	-0.14485	0.706592	0.796387	0	RPP30
10557	-0.110694	0.291509	0.621289	0	RPP38
10558	-0.105605	0.371262	0.669753	0	SPTLC1
10559	0.0582316	0.738977	0.804876	0	SLC35A1
1056	-0.841404	0.138962	0.476189	0	CEL
10560	0.177332	0.15268	0.490817	0	SLC19A2
10561	-0.410602	0.165272	0.506123	0	IFI44
10564	0.0581029	0.727414	0.801513	0	ARFGEF2
10565	0.63072	0.0537418	0.326579	0	ARFGEF1
10569	-0.156941	0.190028	0.532829	0	SLU7
10572	0.0245676	0.837384	0.822613	0	SIVA1
10573	-0.00502582	0.947945	0.843798	0	MRPL28
10574	0.0395227	0.595728	0.763708	0	CCT7
10575	-0.0827992	0.437484	0.702671	0	CCT4
10576	-0.076983	0.397979	0.681661	0	CCT2
10579	-0.358151	0.106055	0.425891	0	TACC2
1058	0.0401162	0.801346	0.817502	0	CENPA
10580	0.605066	0.412973	0.691287	0	SORBS1
10585	-0.167126	0.739608	0.804997	0	POMT1
10586	-0.000823193	0.990707	0.848725	0	MAB21L2
10587	-0.414445	0.027221	0.250063	0	TXNRD2
10589	-0.00150565	0.982939	0.848307	0	DRAP1
1059	-0.360756	0.0337036	0.273412	0	CENPB
10591	-0.0429155	0.596504	0.763817	0	DNPH1
10592	0.200372	0.27591	0.609073	0	SMC2
10594	-0.00354832	0.97372	0.847548	0	PRPF8
10598	-0.07479	0.533974	0.743347	0	AHSA1
1060	-0.547729	0.0267809	0.248388	0	CENPC
10600	-0.122725	0.231379	0.575742	0	USP16
10603	-0.173277	0.79026	0.81663	0	SH2B2
10605	0.178311	0.575056	0.755449	0	PAIP1
10606	0.0561154	0.665653	0.787564	0	PAICS
10607	0.124991	0.383742	0.678519	0	TBL3
10608	0.049721	0.69219	0.794157	0	MXD4
10609	-0.222394	0.133514	0.468424	0	LEPREL4
10610	-3.65931	0.0487264	0.313108	0	ST6GALNAC2
10611	-0.131883	0.507543	0.734028	0	PDLIM5
10612	0.282164	0.765957	0.812773	0	TRIM3
10613	0.131925	0.317334	0.637863	0	ERLIN1
10614	-2.08429	7.85092e-05	0.0320618	-1	HEXIM1
10615	0.129076	0.18435	0.526319	0	SPAG5
10616	-0.359151	0.142217	0.478759	0	RBCK1
10617	0.0757113	0.80446	0.818539	0	STAMBP
10618	-0.00564446	0.977859	0.847722	0	TGOLN2
1062	0.0276355	0.871249	0.829668	0	CENPE
10620	0.200106	0.20837	0.552751	0	ARID3B
10621	-0.313762	0.0327311	0.271013	0	POLR3F
10622	-0.160346	0.424053	0.695945	0	POLR3G
10623	-0.00383046	0.969091	0.846718	0	POLR3C
10625	0.539177	0.00189501	0.0901283	1	IVNS1ABP
10627	-0.00581134	0.936085	0.842367	0	MYL12A
10628	0.0575142	0.580201	0.757744	0	TXNIP
10629	0.271789	0.333229	0.648792	0	TAF6L
1063	-0.160319	0.168639	0.510359	0	CENPF
10632	0.451268	0.0301951	0.259878	0	ATP5L
10634	-0.515225	0.406339	0.68753	0	GAS2L1
10635	-0.0482277	0.695021	0.794617	0	RAD51AP1
10637	0.522817	0.325381	0.643918	0	LEFTY1
10638	-0.0538349	0.752081	0.808586	0	SPHAR
10640	-0.738387	0.233558	0.577299	0	EXOC5
10641	0.237383	0.228688	0.574027	0	NPRL2
10642	0.475474	0.0365435	0.280845	0	IGF2BP1
10643	-0.0848648	0.506387	0.733828	0	IGF2BP3
10644	-0.279184	0.159276	0.498892	0	IGF2BP2
10645	-0.567355	0.226176	0.571437	0	CAMKK2
10650	-0.163834	0.713912	0.798431	0	SLMO1
10651	-0.0828973	0.520366	0.739771	0	MTX2
10652	0.160091	0.217837	0.562405	0	YKT6
10653	0.484466	0.102063	0.419429	0	SPINT2
10654	0.139926	0.532457	0.743175	0	PMVK
10657	-0.198763	0.586669	0.760869	0	KHDRBS1
10658	-0.0446037	0.753302	0.809319	0	CELF1
10663	0.063697	0.43009	0.69933	0	CXCR6
10664	-0.0517729	0.671939	0.789948	0	CTCF
10667	0.00648144	0.951634	0.844963	0	FARS2
10668	0.170896	0.502911	0.731962	0	CGRRF1
10669	-1.48858	0.000250376	0.0425373	-1	CGREF1
10670	-0.0446156	0.696082	0.79478	0	RRAGA
10671	0.06235	0.471739	0.714807	0	DCTN6
10672	0.132025	0.216445	0.560158	0	GNA13
10677	-0.428875	0.198201	0.54027	0	AVIL
10678	-0.0704455	0.700823	0.79549	0	B3GNT2
10681	-0.155211	0.633252	0.777105	0	GNB5
10682	0.0805521	0.33637	0.65015	0	EBP
1069	0.0126564	0.859046	0.826709	0	CETN2
10691	0.105781	0.525092	0.741308	0	GMEB1
10694	0.026894	0.723212	0.800899	0	CCT8
10695	-0.0626471	0.438693	0.7031	0	CNPY3
10712	0.574945	0.0162407	0.204775	0	FAM189B
10713	0.0424301	0.808087	0.819382	0	USP39
10714	-0.489549	0.033575	0.273412	0	POLD3
10715	-0.30173	0.271533	0.6059	0	CERS1
10717	-0.0213992	0.928793	0.840843	0	AP4B1
1072	-0.094521	0.393652	0.680694	0	CFL1
10721	-0.21516	0.282693	0.61485	0	POLQ
10723	-0.757341	0.00277809	0.104401	-1	SLC12A7
10724	0.181986	0.324327	0.642718	0	MGEA5
10725	0.273188	0.415602	0.692003	0	NFAT5
10726	0.337551	0.0180553	0.213811	0	NUDC
10728	0.124951	0.425917	0.697149	0	PTGES3
1073	0.370946	0.0780053	0.376713	0	CFL2
10730	-0.168204	0.230152	0.574599	0	YME1L1
10732	1.1678	0.00100325	0.0679433	1	TCFL5
10733	0.127336	0.587368	0.760869	0	PLK4
10734	0.815168	0.351973	0.658252	0	STAG3
10735	-0.117171	0.360033	0.663814	0	STAG2
10736	0.0861915	0.531309	0.742909	0	SIX2
10737	-1.06792	0.144036	0.480214	0	RFPL3S
10740	0.667047	0.393601	0.680694	0	RFPL1S
10741	0.183044	0.266174	0.601131	0	RBBP9
10743	0.0562149	0.844996	0.824546	0	RAI1
10745	0.405522	0.177615	0.518919	0	PHTF1
10746	0.436759	0.00170771	0.086992	1	MAP3K2
10748	0.256774	0.446828	0.706576	0	KLRAP1
10749	-0.225074	0.149904	0.488797	0	KIF1C
1075	-0.0418042	0.649102	0.782243	0	CTSC
10755	-0.0302867	0.686194	0.793231	0	GIPC1
10758	-0.652673	0.0375432	0.283832	0	TRAF3IP2
10762	-0.292968	0.188317	0.531308	0	NUP50
10763	0.254228	0.377455	0.67477	0	NES
10765	0.148717	0.423901	0.695945	0	KDM5B
10766	0.334074	0.162084	0.502803	0	TOB2
10767	-0.748398	0.0981514	0.414139	0	HBS1L
10768	0.121642	0.347206	0.655889	0	AHCYL1
10769	-0.0213301	0.870535	0.829668	0	PLK2
10771	-0.124201	0.475452	0.716522	0	ZMYND11
10773	-0.0612534	0.73838	0.804799	0	ZBTB6
10775	0.941091	0.045729	0.307945	0	POP4
10776	-0.134698	0.406236	0.68753	0	ARPP19
10778	0.833345	0.132689	0.467758	0	ZNF271
10780	0.197956	0.46485	0.711333	0	ZNF234
10781	-0.211788	0.145873	0.483643	0	ZNF266
10782	-0.076212	0.47968	0.718814	0	ZNF274
10783	-0.119188	0.693376	0.794157	0	NEK6
10785	-0.022058	0.8286	0.821202	0	WDR4
10787	-0.0693055	0.563326	0.751797	0	NCKAP1
10794	-0.0742032	0.533197	0.743175	0	ZNF460
10795	-0.0345929	0.86746	0.829545	0	ZNF268,ZNF10
10797	-0.0210299	0.800517	0.817286	0	MTHFD2
10799	0.0573438	0.465838	0.712101	0	RPP40
10801	-0.0179541	0.917503	0.838794	0	2009-09-01
10802	0.829589	0.213401	0.556698	0	SEC24A
10806	0.0361045	0.826872	0.820919	0	SDCCAG8
10807	0.106015	0.235027	0.578134	0	SDCCAG3
10808	-0.0946487	0.549424	0.750091	0	HSPH1
10809	-0.318572	0.466207	0.712279	0	STARD10
10811	-0.228211	0.562722	0.751659	0	NOXA1
10813	-0.059228	0.574039	0.754803	0	UTP14A
10815	-0.225158	0.775008	0.815333	0	CPLX1
10817	0.122467	0.436684	0.701949	0	FRS3
10818	-0.72072	0.0953614	0.407788	0	FRS2
10819	0.14787	0.4505	0.707057	0	OR7E14P
10821	0.282723	0.234401	0.578031	0	OR7E12P
10825	0.182528	0.318873	0.638211	0	NEU3
10826	0.2461	0.584705	0.760326	0	FAXDC2
10827	0.805411	0.00588497	0.13217	1	FAM114A2
10844	1.74841	0.00314808	0.108938	1	TUBGCP2
10845	-0.0033634	0.973257	0.847385	0	CLPX
10846	-0.240544	0.408173	0.688482	0	PDE10A
10847	-0.0719011	0.837695	0.822613	0	SRCAP
10848	-1.06229	0.00947624	0.164802	-1	PPP1R13L
10849	0.0138504	0.933019	0.841948	0	CD3EAP
10855	0.317965	0.17935	0.520466	0	HPSE
10856	-0.0562463	0.513593	0.736438	0	RUVBL2
10857	-0.0259787	0.738855	0.804876	0	PGRMC1
10865	-0.194604	0.440169	0.704392	0	ARID5A
10867	0.603812	0.00143075	0.0788902	1	TSPAN9
10868	0.0705407	0.601082	0.766856	0	USP20
10869	0.195136	0.146066	0.48366	0	USP19
10873	0.0239343	0.90998	0.838101	0	ME3
10882	0.0359382	0.887879	0.83345	0	C1QL1
10884	0.051262	0.612462	0.770336	0	MRPS30
10885	0.0213698	0.882716	0.832244	0	WDR3
10890	-0.259199	0.0613897	0.34591	0	RAB10
10891	0.417779	0.0981769	0.414139	0	PPARGC1A
10892	0.289919	0.0402384	0.290566	0	MALT1
10893	0.69764	0.174313	0.515941	0	MMP24
10897	0.0518258	0.676405	0.791224	0	YIF1A
10898	-0.0884422	0.447174	0.706576	0	CPSF4
10899	0.0353998	0.651697	0.783122	0	JTB
109	-0.0753005	0.692221	0.794157	0	ADCY3
10900	0.77258	0.186545	0.528688	0	RUNDC3A
10901	0.0335999	0.810081	0.819502	0	DHRS4,DHRS4L2
10903	-1.48361	0.0390871	0.285898	0	MTMR11
10904	0.278596	0.0475044	0.310294	0	BLCAP
10905	-0.0856089	0.46214	0.710326	0	MAN1A2
10906	-0.121553	0.423636	0.695799	0	TRAFD1
10907	0.358293	0.289695	0.620937	0	TXNL4A
10908	-0.585712	0.0123549	0.180512	-1	PNPLA6
10910	-0.0725893	0.49385	0.72599	0	SUGT1
10914	0.142775	0.140175	0.477758	0	PAPOLA
10915	0.121794	0.236771	0.579844	0	TCERG1
10916	0.313701	0.0459983	0.308975	0	MAGED2
10920	0.00699508	0.936527	0.842367	0	COPS8
10921	-0.699914	0.00231613	0.0966326	-1	RNPS1
10922	0.198014	0.108785	0.429343	0	FASTK
10923	-1.55269	4.17412e-05	0.0320618	-1	SUB1
10924	0.282261	0.240752	0.582831	0	SMPDL3A
10926	-0.325964	0.183818	0.525289	0	DBF4
10927	-0.49225	0.0963618	0.410451	0	SPIN1
10928	-0.137481	0.536089	0.744639	0	RALBP1
10930	0.0942068	0.905246	0.836881	0	APOBEC2
10933	0.106118	0.313846	0.634766	0	MORF4L1
10935	-0.0437414	0.682772	0.793125	0	PRDX3
10936	-0.416568	0.0292322	0.257069	0	GPR75
10938	0.00826085	0.960382	0.845631	0	EHD1
10939	0.0273321	0.72784	0.801513	0	AFG3L2
10940	0.108185	0.370928	0.669494	0	POP1
10942	-0.0278449	0.799258	0.817117	0	PRSS21
10943	-0.125777	0.401595	0.685007	0	MSL3
10944	0.346199	0.100533	0.418982	0	C11orf58
10945	0.097609	0.315032	0.635597	0	KDELR1
10946	-0.0423232	0.690117	0.794014	0	SF3A3
10947	-0.0927324	0.339656	0.650985	0	AP3M2
10948	0.530334	0.0363309	0.280845	0	STARD3
10949	-0.232539	0.136525	0.472502	0	HNRNPA0
10950	-0.0589722	0.59325	0.763418	0	BTG3
10951	0.0232829	0.899662	0.835733	0	CBX1
10953	-0.156723	0.100494	0.418982	0	TOMM34
10954	0.0305534	0.827075	0.820919	0	PDIA5
10955	0.058869	0.653096	0.7836	0	SERINC3
10956	-0.141375	0.148351	0.486204	0	OS9
10957	-0.25305	0.349584	0.656472	0	PNRC1
10959	0.0416936	0.639253	0.779195	0	TMED2
10960	-0.0369231	0.626102	0.77474	0	LMAN2
10961	-0.010029	0.900841	0.835733	0	ERP29
10962	0.412683	0.400358	0.683752	0	MLLT11
10963	0.00133071	0.989639	0.848725	0	STIP1
10965	-0.330438	0.207544	0.552148	0	ACOT2
10966	-0.035744	0.847536	0.824594	0	RAB40B
10969	0.0915986	0.679972	0.792997	0	EBNA1BP2
10970	-0.0556341	0.584198	0.760096	0	CKAP4
10971	0.0734323	0.328618	0.645107	0	YWHAQ
10972	-0.839874	0.000723535	0.0631527	-1	TMED10
10973	-0.483855	0.0535573	0.32633	0	ASCC3
10975	-0.0487094	0.618035	0.771416	0	UQCR11
10978	0.00379448	0.985268	0.848725	0	CLP1
10979	0.00742521	0.954406	0.845358	0	FERMT2
10980	-0.0332322	0.758684	0.810682	0	COPS6
10981	-0.0504116	0.507607	0.734028	0	RAB32
10983	0.060018	0.444355	0.705607	0	CCNI
10985	-0.0854968	0.371045	0.669584	0	GCN1L1
10987	0.0910613	0.512653	0.736154	0	COPS5
10988	0.210928	0.337795	0.650585	0	METAP2
10989	0.0347482	0.658215	0.785849	0	IMMT
10992	-0.0167631	0.85914	0.826709	0	SF3B2
10994	0.0760034	0.522195	0.740423	0	ILVBL
10999	0.174156	0.248708	0.590171	0	SLC27A4
11000	-0.097057	0.716675	0.798852	0	SLC27A3
11001	-0.345157	0.252239	0.592671	0	SLC27A2
11004	-0.165911	0.0912426	0.402306	0	KIF2C
11007	0.0933127	0.379729	0.67572	0	CCDC85B
1101	0.0464818	0.635022	0.777533	0	CHAD
11010	0.170311	0.299826	0.625579	0	GLIPR1
11011	0.165273	0.176561	0.518167	0	TLK2
11014	0.115794	0.212862	0.556698	0	KDELR2
11015	-0.123708	0.320755	0.639809	0	KDELR3
11016	-0.398822	0.459761	0.709824	0	ATF7
11017	0.1374	0.505566	0.733168	0	SNRNP27
11018	0.0528168	0.512761	0.736154	0	TMED1
11019	0.0682371	0.900932	0.835733	0	LIAS
1102	0.303456	0.363942	0.666249	0	RCBTB2
11020	0.0837259	0.690558	0.794014	0	IFT27
11021	0.126336	0.459503	0.709824	0	RAB35
11022	0.567398	0.247347	0.589793	0	TDRKH
11025	2.16453	0.00466241	0.121127	1	LILRB3,LILRA6
11030	-0.0689629	0.787832	0.816242	0	RBPMS
11031	0.198471	0.264465	0.59941	0	RAB31
11034	0.0358938	0.673277	0.790214	0	DSTN
11039	-0.549175	0.103843	0.422417	0	SMA4
1104	0.094786	0.32582	0.644279	0	RCC1,SNHG3
11040	0.0687576	0.530211	0.742409	0	PIM2
11041	-0.161542	0.43498	0.700715	0	B3GNT1
11042	0.223928	0.444224	0.705607	0
11043	-0.11529	0.774553	0.815053	0	MID2
11044	0.217847	0.157111	0.495828	0	PAPD7
11047	-0.0742179	0.589198	0.761762	0	ADRM1
1105	-0.0740713	0.517331	0.738385	0	CHD1
11051	0.0105031	0.914312	0.838358	0	NUDT21
11052	0.0172118	0.912098	0.838358	0	CPSF6
11054	0.378627	0.152151	0.490547	0	OGFR
11056	-0.329906	0.075582	0.372651	0	DDX52
11057	0.356352	0.186459	0.528688	0	ABHD2
11059	0.0589426	0.767693	0.81335	0	WWP1
1106	-0.6056	0.0949656	0.407788	0
11060	-0.292094	0.104527	0.423633	0	WWP2
11062	0.376985	0.337314	0.650532	0	DUS4L
11064	0.627826	0.0687667	0.361118	0	CNTRL
11065	-0.273341	0.0355983	0.278877	0	UBE2C
11066	-0.135839	0.513768	0.736438	0	SNRNP35
11068	-0.0222995	0.835947	0.822202	0	CYB561D2
1107	-0.0775742	0.5677	0.752492	0	CHD3
11070	0.278555	0.107883	0.427415	0	TMEM115
11072	0.0476901	0.886724	0.83345	0	DUSP14
11073	-0.00751133	0.955135	0.845358	0	TOPBP1
11076	-0.328171	0.729121	0.801513	0	TPPP
11077	-1.75409	0.000853753	0.0669351	-1	HSF2BP
11078	1.03429	0.000137902	0.0345974	1	TRIOBP,NOL12
11079	1.09628	0.000166641	0.0378351	1	RER1
1108	-0.0454775	0.689279	0.794014	0	CHD4
11080	-0.0616598	0.605278	0.767533	0	DNAJB4
11083	0.312964	0.0354713	0.278316	0	DIDO1
11091	0.208161	0.149594	0.488045	0	WDR5
11092	0.0611081	0.872316	0.829793	0	C9orf9
11093	0.276066	0.527151	0.741563	0	ADAMTS13
11094	0.120246	0.64259	0.780608	0	CACFD1
11097	0.0784593	0.639425	0.779253	0	NUPL2
11098	-0.415824	0.293109	0.622991	0	PRSS23
11099	0.795954	0.107464	0.427186	0	PTPN21
11100	0.0688013	0.692764	0.794157	0	HNRNPUL1
11101	0.0575427	0.61998	0.77202	0	ATE1
11102	-0.282386	0.0629629	0.349697	0	RPP14
11103	-0.0967806	0.611543	0.770311	0	KRR1
11104	0.0285115	0.797789	0.81686	0	KATNA1
11108	0.237743	0.0287529	0.255775	0	PRDM4
1111	-0.0239816	0.928499	0.840734	0	CHEK1
11112	0.0881277	0.451089	0.707301	0	HIBADH
11113	-0.0664196	0.691056	0.794157	0	CIT
11116	-0.0758305	0.579338	0.757098	0	FGFR1OP,CCR6
11118	-0.187101	0.0562709	0.333155	0	BTN3A2
11119	-0.254361	0.116894	0.443	0	BTN3A1
1112	0.467846	0.0175058	0.210139	0	FOXN3
11120	-0.475958	0.503822	0.732703	0	BTN2A1
11123	0.159724	0.100308	0.418982	0	RCAN3
11124	0.0170744	0.875821	0.830533	0	FAF1
11126	0.426895	0.203595	0.547465	0	CD160
11127	0.203279	0.615061	0.770336	0	KIF3A
11128	0.0897025	0.541632	0.746828	0	POLR3A
11129	0.350196	0.398528	0.682019	0	CLASRP
11130	0.0806277	0.396607	0.681661	0	ZWINT
11133	-0.286434	0.227821	0.573115	0	KPTN
11135	0.0440448	0.724965	0.801417	0	CDC42EP1
11137	-0.0338911	0.710948	0.797488	0	PWP1
11138	0.119027	0.468749	0.713492	0	TBC1D8
11140	-0.0850175	0.278364	0.610743	0	CDC37
11142	0.691812	0.261518	0.59797	0	PKIG
11143	-0.157283	0.229421	0.574479	0	KAT7
11144	-2.35911	1.37329e-05	0.0196877	-1	DMC1
11145	0.109752	0.472702	0.71493	0	PLA2G16
11146	-0.0766726	0.610542	0.770303	0	GLMN
11147	-0.531405	0.0247883	0.240579	0	HHLA3
11152	-0.164506	0.36111	0.66422	0	WDR45
11153	-0.0430978	0.810304	0.819502	0	FICD
11154	0.739438	0.460173	0.710115	0	AP4S1
11156	-0.528691	0.0693137	0.361531	0	PTP4A3
11157	0.0616544	0.693576	0.794157	0	LSM6
11158	-0.601612	0.0238199	0.236389	0	RABL2B
11159	-0.661038	0.291684	0.621475	0	RABL2A
11160	-0.0833737	0.66621	0.787564	0	ERLIN2
11161	0.26567	0.112678	0.436	0	C14orf1
11162	-0.0508096	0.553236	0.750682	0	NUDT6
11163	0.554002	0.100376	0.418982	0	NUDT4
11164	-0.0220177	0.767148	0.812944	0	NUDT5
11168	0.0469675	0.671494	0.789948	0	PSIP1
11169	-0.270155	0.316506	0.636887	0	WDHD1
11171	0.0821441	0.422596	0.695392	0	STRAP
11174	-0.471948	0.134183	0.469353	0	ADAMTS6
11176	0.284237	0.140396	0.477758	0	BAZ2A
11177	-0.166746	0.299465	0.625579	0	BAZ1A
11179	0.19042	0.494723	0.726771	0	ZNF277
11180	0.12657	0.267056	0.601849	0	WDR6
11182	0.0563993	0.958175	0.845631	0	SLC2A6
11183	-0.00801295	0.952746	0.845144	0	MAP4K5
11185	-0.200459	0.515553	0.737526	0	INMT
11186	-0.227849	0.516256	0.737798	0	RASSF1
11187	0.0355658	0.793591	0.81686	0	PKP3
11188	0.331574	0.0727131	0.367607	0	NISCH
1119	0.268139	0.247108	0.589729	0	CHKA
11190	0.0847594	0.671135	0.789948	0	CEP250
11193	-0.303651	0.302794	0.6273	0	WBP4
11194	0.476016	0.00836386	0.155146	1	ABCB8
11196	0.109062	0.692406	0.794157	0	SEC23IP
11198	-0.0199023	0.829393	0.821273	0	SUPT16H
112	0.305107	0.132227	0.467758	0	ADCY6
1120	-0.233546	0.574113	0.754803	0	CHKB
11200	-0.0415762	0.615563	0.770336	0	CHEK2
11209	-1.12216	0.160331	0.500392	0	MST1P2
1121	-0.870411	0.00935729	0.16388	-1	CHM
11211	-0.0492658	0.816852	0.820341	0	FZD10
11212	-0.042302	0.794541	0.81686	0	PROSC
11214	0.0442534	0.781169	0.815997	0	AKAP13
11215	-0.20447	0.555336	0.750682	0	AKAP11
11216	-0.094925	0.80766	0.819329	0	AKAP10
11217	0.0233819	0.88711	0.83345	0	AKAP2
11218	-0.0440339	0.698741	0.795328	0	DDX20
1122	0.275365	0.00845885	0.15633	1	CHML
11221	-0.262117	0.231311	0.575715	0	DUSP10
11222	0.0773575	0.37752	0.67477	0	MRPL3
11226	-0.028895	0.789989	0.81663	0	GALNT6
11228	0.027233	0.891808	0.834927	0	RASSF8
1123	0.707573	0.0448356	0.305874	0	CHN1
11230	-0.40791	0.0692767	0.361531	0	PRAF2
11231	0.41137	0.317903	0.637863	0	SEC63
11232	0.0325074	0.690907	0.794157	0	POLG2
11234	0.109779	0.665911	0.787564	0	HPS5
11235	-0.0551966	0.613149	0.770336	0	PDCD10
11236	0.858218	0.00101315	0.0679433	1	RNF139
11237	-0.0280032	0.822046	0.820488	0	RNF24
11238	0.118566	0.804761	0.818539	0	CA5B
112398	-0.173857	0.726522	0.801513	0	EGLN2
112399	-0.967441	0.0712039	0.363679	0	EGLN3
11243	0.00479691	0.956903	0.845358	0
11244	-0.133442	0.617663	0.771416	0	ZHX1
11245	0.205239	0.708786	0.797231	0	GPR176
112464	0.00653801	0.9271	0.840253	0	PRKCDBP
11247	-1.11879	0.00509742	0.12466	-1	NXPH4
112479	0.00957205	0.989797	0.848725	0	ERI2
112483	0.00930202	0.931347	0.841611	0	SAT2
112487	0.246151	0.14276	0.478759	0	DTD2
11252	0.0975722	0.587362	0.760869	0	PACSIN2
11253	-0.00133697	0.993025	0.848725	0	MAN1B1
112574	0.925561	0.0875909	0.396304	0	SNX18
11259	0.00377198	0.957295	0.845358	0	FILIP1L
11260	0.109449	0.377988	0.675193	0	XPOT
11261	-0.00856047	0.926079	0.840253	0	CHP1
112611	0.145334	0.164476	0.505697	0	RWDD2A
11266	0.00688643	0.93778	0.842367	0	DUSP12
11267	-0.0175935	0.856156	0.826066	0	SNF8
11269	-0.0791219	0.367401	0.667414	0	DDX19B
112714	1.66133	0.0329086	0.271387	0	TUBA3E
112724	0.0655717	0.717042	0.799084	0	RDH13,GP6
11273	-0.256555	0.0994305	0.416974	0	ATXN2L
11274	0.0127519	0.905975	0.836881	0	USP18
11275	-0.157238	0.324706	0.643089	0	KLHL2
112752	-0.18403	0.653781	0.783649	0	IFT43
11276	0.3642	0.553771	0.750682	0	SYNRG
11277	0.718956	0.000403825	0.0494209	1	TREX1,ATRIP
112770	0.257846	0.0954761	0.408064	0	C1orf85
11278	0.499595	0.192149	0.53593	0	KLF12
112812	0.502572	0.0930556	0.405138	0
112817	0.253978	0.519282	0.739619	0	HOGA1,PI4K2A
11282	-0.112257	0.328613	0.645107	0	MGAT4B
11284	0.317664	0.181315	0.523298	0	PNKP
112840	0.143688	0.405919	0.68753	0	WDR89
112849	-0.855684	0.00368677	0.114397	-1	L3HYPDH
11285	-0.285705	0.0214875	0.228426	0	B4GALT7
112858	0.251364	0.242753	0.584337	0	TP53RK
112869	-0.0754223	0.450199	0.706939	0	CCDC101
112936	0.289869	0.141341	0.478602	0	VPS26B
112937	0.252891	0.18381	0.525289	0	GLB1L3
112939	-0.0430957	0.775968	0.815744	0	NACC1
112942	-0.0556018	0.556524	0.750682	0	CCDC104
112950	0.329179	0.0150315	0.197592	1	MED8
112970	0.0994432	0.352779	0.659387	0	KTI12
113	0.106604	0.800539	0.817286	0	ADCY7
1130	-0.288605	0.385454	0.678923	0	LYST
113000	-0.0369501	0.664161	0.787564	0	RPUSD1
113026	0.126901	0.400129	0.683593	0	PLCD3
11311	0.222075	0.296928	0.62425	0	VPS45
113115	-0.374832	0.00818746	0.15333	-1	MTFR2
11313	-0.0418977	0.771328	0.81387	0	LYPLA2
113130	-0.210064	0.0496469	0.314932	0	CDCA5
113146	0.0904196	0.525928	0.741377	0	AHNAK2
11315	0.00341358	0.961449	0.845631	0	PARK7
11316	0.0174506	0.808362	0.819488	0	COPE
113174	-0.080823	0.628068	0.775165	0	SAAL1
113177	0.409194	0.590843	0.762768	0	IZUMO4
113178	-0.889855	0.323115	0.641458	0	SCAMP4,ADAT3
113179	0.848999	0.138596	0.47567	0
113189	-0.13201	0.674593	0.790767	0	CHST14
11319	-0.0907698	0.433904	0.70017	0	ECD
11320	0.438738	0.135934	0.47202	0	MGAT4A
113201	-0.0228937	0.843501	0.824375	0	CASC4
11321	0.080862	0.369143	0.668073	0	GPN1
11322	-0.0490498	0.629072	0.775335	0	TMC6
113230	-0.251622	0.499398	0.729382	0	LOC113230
113235	-0.406544	0.166432	0.507813	0	SLC46A1
113246	-0.441982	0.0029794	0.105867	-1	C12orf57
11325	-0.077007	0.56396	0.751797	0	DDX42
113251	-0.10873	0.490212	0.724299	0	LARP4
113263	1.00961	0.587439	0.760869	0	GLCCI1
11328	-0.119828	0.44756	0.706576	0	FKBP9
11329	0.0993422	0.299681	0.625579	0	STK38
11331	-0.0801418	0.320492	0.639412	0	PHB2
11332	-0.194855	0.822708	0.820634	0	ACOT7
11333	-0.299033	0.278191	0.610743	0	PDAP1
11334	0.165656	0.187513	0.530259	0	TUSC2
11335	0.0342175	0.737119	0.804498	0	CBX3
11336	0.0417827	0.747841	0.807401	0	EXOC3
11337	-0.00438171	0.951731	0.844963	0	GABARAP
11338	0.0495951	0.588074	0.760912	0	U2AF2
11339	0.0677871	0.567673	0.752492	0	OIP5
11340	-0.00495276	0.956932	0.845358	0	EXOSC8
113419	0.0164871	0.876368	0.830545	0	TEX261
11342	-0.316157	0.0463563	0.309886	0	RNF13
11343	0.381821	0.125003	0.455335	0	MGLL
11344	-0.0501664	0.724643	0.801289	0	TWF2
113444	0.758607	0.113352	0.436192	0	SMIM12
11345	0.000403228	0.99543	0.848725	0	GABARAPL2
113452	-0.137634	0.704128	0.795879	0	TMEM54
113457	0.438278	0.469253	0.7136	0	TUBA3D
11346	-0.585435	0.0355648	0.278831	0	SYNPO
113510	-0.495598	0.0237648	0.236389	0	HELQ
113540	-0.202536	0.219687	0.564563	0	CMTM1
1136	-0.679576	0.170761	0.512169	0	CHRNA3
113622	0.216801	0.502589	0.731827	0	ADPRHL1
113655	-0.0666	0.537677	0.745324	0	MFSD3
113675	-0.17586	0.486857	0.722926	0	SDSL
113763	-0.031319	0.72814	0.801513	0	ZBED6CL
113791	0.374869	0.548321	0.749671	0	PIK3IP1
1138	0.235092	0.730743	0.801602	0	CHRNA5
113802	-0.0263604	0.78471	0.816083	0	HENMT1
113829	-1.0411	0.00484105	0.122933	-1	SLC35A4
113878	0.164425	0.710528	0.797429	0	DTX2
114034	-0.548923	0.0251341	0.241899	0	TOE1
114044	0.193578	0.175098	0.516509	0	MCM3AP-AS1
114049	-0.379499	0.431272	0.699864	0	WBSCR22
114112	0.0602501	0.72879	0.801513	0	TXNRD3
114294	-0.0226293	0.832918	0.821667	0	LACTB
114299	0.777495	0.322876	0.641362	0	PALM2
114327	-1.26164	1.29105e-05	0.0196877	-1	EFHC1
1144	-0.177133	0.310368	0.632736	0	CHRND
114569	0.0660419	0.526779	0.741563	0	MAL2
1146	0.598723	0.618665	0.771722	0	CHRNG
114609	-0.215363	0.278333	0.610743	0	TIRAP
114625	-0.716849	0.199352	0.541718	0	ERMAP
114659	0.0483364	0.904037	0.836858	0	LRRC37B
1147	-0.067637	0.564554	0.751824	0	CHUK
114781	0.533822	0.267915	0.603049	0	BTBD9
114783	-0.30545	0.641332	0.780118	0	LMTK3
114785	0.244454	0.20604	0.550353	0	MBD6
114787	-0.302886	0.332003	0.647768	0	GPRIN1
114789	-0.860143	0.397695	0.681661	0	SLC25A25
114790	0.203897	0.490752	0.724355	0	STK11IP
114791	-0.25094	0.155494	0.493908	0	TUBGCP5
114793	-0.117215	0.339416	0.650901	0	FMNL2
114794	-0.54353	0.377766	0.675037	0	ELFN2
114799	-0.345311	0.0244925	0.238632	0	ESCO1
114803	-0.265608	0.555368	0.750682	0	MYSM1
114804	0.347286	0.492961	0.725372	0	RNF157
114818	0.0812738	0.634504	0.777466	0	KLHL29
114819	0.275785	0.830693	0.821273	0	CROCCP3
114822	-0.402184	0.22439	0.569361	0	RHPN1
114823	0.497968	0.00397898	0.114397	1	LENG8
114825	0.313025	0.158834	0.49889	0	PWWP2A
114826	-0.015438	0.870004	0.829668	0	SMYD4
114827	-1.30757	0.161429	0.501762	0	FHAD1
114876	-0.928997	0.0374837	0.283832	0	OSBPL1A
114879	-0.0391673	0.870988	0.829668	0	OSBPL5
114880	0.186779	0.762433	0.811428	0	OSBPL6
114881	-0.342534	0.248986	0.590282	0	OSBPL7
114882	0.118656	0.437647	0.702708	0	OSBPL8
114883	-0.383975	0.0410953	0.292893	0	OSBPL9
114884	-0.101758	0.766079	0.812773	0	OSBPL10
114885	-0.179447	0.433571	0.700085	0	OSBPL11
114897	-3.89677	0.00387582	0.114397	-1	C1QTNF1
114898	-0.565402	0.201308	0.544927	0	C1QTNF2
114904	-0.278784	0.328055	0.645076	0	C1QTNF6
114907	0.354912	0.346792	0.65577	0	FBXO32
114908	0.0298881	0.833807	0.821816	0	TMEM123
114915	0.0804983	0.314784	0.635597	0	EPB41L4A-AS1
114926	-0.233625	0.519144	0.739619	0	SMIM19
114932	0.0383014	0.746943	0.807401	0	MRFAP1L1
114971	0.194093	0.132916	0.467758	0	PTPMT1,NDUFS3
114984	-0.0238012	0.775112	0.815357	0	FLYWCH2
114987	-1.48262	0.040903	0.292582	0	WDR31
114990	-0.179233	0.138094	0.474759	0	VASN
114991	0.0285551	0.932608	0.841942	0	ZNF618
115	-0.0319518	0.836166	0.822202	0	ADCY9
115004	-0.174732	0.117697	0.445024	0	MB21D1
115024	-0.102693	0.388221	0.679459	0	NT5C3B
115098	0.05908	0.419804	0.694163	0	CCDC124
115106	-0.0686224	0.499091	0.729382	0	HAUS1
115123	-0.720326	0.39692	0.681661	0	2003-03-01
115196	0.59959	0.0559791	0.332921	0	ZNF554
1152	-0.0240835	0.775509	0.815564	0	CKB
115201	0.0322403	0.83411	0.821816	0	ATG4A
115207	0.348281	0.1237	0.453647	0	KCTD12
115209	0.0188162	0.868807	0.829668	0	OMA1
115273	-0.616004	0.000316026	0.0446713	-1	RAB42
115286	-0.173318	0.410782	0.689479	0	SLC25A26
115290	-0.264168	0.243805	0.585905	0	FBXO17
115294	0.275868	0.150616	0.489402	0	PCMTD1
1153	0.0222443	0.780075	0.815962	0	CIRBP
115330	-0.0510384	0.56819	0.752492	0	GPR146
115353	0.000330294	0.997529	0.848725	0	LRRC42
1154	0.0849164	0.678444	0.791859	0	CISH
115426	-0.123249	0.30775	0.630409	0	UHRF2
1155	0.0338005	0.737097	0.804498	0	TBCB
115509	0.430734	0.124761	0.454947	0	ZNF689
115548	-0.152348	0.265683	0.600779	0	FCHO2
115572	0.0427169	0.668838	0.789264	0	FAM46B
115650	0.190256	0.275364	0.609073	0	TNFRSF13C
115701	-0.673051	0.0160342	0.204198	0	ALPK2
115703	-0.272141	0.770296	0.81387	0	ARHGAP33
115704	0.0289271	0.880482	0.831286	0	EVI5L
115708	0.0187324	0.93098	0.841611	0	TRMT61A
115752	0.0928834	0.445458	0.706033	0	DIS3L
115795	-0.472808	0.35257	0.65912	0	FANCD2OS
115811	-0.976413	0.0231891	0.235667	0	IQCD
115817	0.174914	0.456878	0.708939	0	DHRS1
115825	-0.0591735	0.828636	0.821202	0	WDFY2
1159	-0.123834	0.223037	0.567781	0	CKMT1B
115939	-0.0657557	0.391637	0.680673	0	TSR3
115948	0.58205	0.457196	0.708939	0	CCDC151
115950	0.328649	0.219385	0.564563	0	ZNF653
115992	-0.311574	0.494033	0.72599	0	RNF166
1160	-0.0105836	0.887106	0.83345	0	CKMT2
116028	2.22423	0.0116189	0.177154	1	RMI2
116039	-0.0650752	0.511033	0.735041	0	OSR2
116064	0.171881	0.167283	0.509104	0	LRRC58
116068	-0.222587	0.194678	0.537193	0	LYSMD3
116092	-0.0252865	0.825842	0.820919	0	DNTTIP1
1161	0.170619	0.576103	0.755934	0	ERCC8
116115	0.212938	0.0578948	0.33795	0	ZNF526
116138	-0.11919	0.183111	0.524158	0	KLHDC3
116143	-0.342482	0.00738616	0.146319	-1	WDR92
116150	0.662776	0.0264504	0.24692	0	NUS1
116151	0.405977	0.177841	0.518919	0	FAM210B
116224	-0.901269	0.00400939	0.114397	-1	FAM122A
116225	0.0971128	0.229712	0.574481	0	ZMYND19
116228	-0.159836	0.291112	0.621289	0	COX20
116236	-0.793579	0.0170649	0.208083	0	ABHD15
116238	0.1017	0.212136	0.556359	0	TLCD1
116254	0.0757967	0.550839	0.750091	0	GINM1
1163	0.0194424	0.785425	0.816083	0	CKS1B
116349	-1.56724	0.000108161	0.0320972	-1	C5orf55
116412	0.126362	0.752103	0.808586	0	ZNF837
116461	-0.0134509	0.895708	0.835212	0	TSEN15
116496	-0.1003	0.44062	0.704888	0	FAM129A
116729	-0.789459	0.197404	0.539282	0	PPP1R27
116828	0.192242	0.466849	0.712279	0	N4BP2L2-IT2
116840	0.0649501	0.691438	0.794157	0	CNTROB
116841	-0.172584	0.114498	0.437889	0
116843	0.0285036	0.830794	0.821273	0	SLC18B1
116844	0.0198785	0.81735	0.820341	0	LRG1
116983	0.160796	0.664294	0.787564	0	ACAP3
116985	-0.403252	0.233131	0.577299	0	ARAP1
116987	0.279709	0.519941	0.739619	0	AGAP1
116988	0.0651745	0.778315	0.815962	0	AGAP3
117143	0.312265	0.175003	0.516493	0	TADA1
117145	0.276753	0.0642101	0.351971	0	THEM4
117155	-0.476445	0.229146	0.574479	0	CATSPER2
117166	0.579713	0.423163	0.69563	0	WFIKKN1
117177	0.0602831	0.917313	0.838794	0	RAB3IP
117178	-0.14445	0.443191	0.70547	0	SSX2IP
117246	0.0927594	0.418014	0.693518	0	FTSJ3
1173	-0.100357	0.304291	0.627653	0	AP2M1
1174	-0.0694371	0.426617	0.697733	0	AP1S1
117581	-0.00346233	0.990029	0.848725	0	TWIST2
117583	-1.18349	0.0825335	0.386311	0	PARD3B
117584	0.0754562	0.739038	0.804876	0
1176	-0.0657525	0.441317	0.705105	0	AP3S1
117608	-0.011779	0.927543	0.840253	0	ZNF354B
117854	-0.0332662	0.927216	0.840253	0	TRIM6
118	-0.499165	0.455918	0.708939	0	ADD1
1181	-0.35443	0.170377	0.512169	0	CLCN2
1182	0.366869	0.0357078	0.27925	0	CLCN3
1183	0.189125	0.415494	0.692003	0	CLCN4
1184	-0.154234	0.662967	0.786976	0	CLCN5
118424	-0.206675	0.346171	0.65577	0	UBE2J2
118426	0.784987	0.0192232	0.22047	0	LOH12CR1
118433	0.616528	0.136637	0.472502	0	RPL23AP7
118460	0.284148	0.133519	0.468424	0	EXOSC6
118471	-0.098584	0.564215	0.751824	0	PRAP1,ZNF511
118472	-0.333188	0.318	0.637863	0	ZNF511
118487	0.105738	0.561953	0.751622	0	CHCHD1
118490	-0.19336	0.600203	0.76612	0	MSS51
118491	-0.644855	0.268367	0.603444	0	TTC18
1185	-0.532348	0.274295	0.608183	0	CLCN6
1186	-0.044605	0.723379	0.800899	0	CLCN7
118672	0.428338	0.283751	0.616108	0	PSTK
118738	-0.940329	0.0942065	0.407232	0	ZNF488
118813	0.0490896	0.804119	0.818539	0	ZFYVE27
118980	0.492608	0.0426611	0.298039	0	SFXN2
118987	-0.204624	0.038719	0.285865	0	PDZD8
119016	-0.128457	0.295012	0.623541	0	AGAP4
119032	-0.0419797	0.792043	0.81686	0
1191	0.297876	0.58107	0.758485	0	CLU
1193	0.0246137	0.963234	0.845821	0	CLIC2
119369	-0.196935	0.132801	0.467758	0	NUDT9P1
119385	0.348462	0.127757	0.460883	0	AGAP11
119392	-0.814089	0.0146886	0.195238	-1	SFR1
119395	-0.669735	0.402793	0.685693	0	CALHM3
119437	-0.309725	0.700132	0.795459	0	CTAGE7P
1195	0.17126	0.250573	0.591455	0	CLK1
119504	0.162468	0.1766	0.518167	0	ANAPC16
119559	0.123966	0.229414	0.574479	0	SFXN4
1196	-0.117853	0.171246	0.512834	0	CLK2
1197	0.158899	0.605288	0.767533	0	CLK2P
1198	0.51887	0.604431	0.767326	0	CLK3
120	-0.114006	0.31245	0.634114	0	ADD3
1200	-0.184106	0.496492	0.727733	0	TPP1
120071	0.226586	0.749258	0.807582	0	GYLTL1B
1201	0.0909211	0.52107	0.740143	0	CLN3
120103	0.0847746	0.609022	0.769352	0	SLC36A4
120227	-0.137752	0.561335	0.751423	0	CYP2R1
1203	-0.297268	0.132872	0.467758	0	CLN5
120379	-1.90328	0.00721247	0.144362	-1	PIH1D2
120526	0.147674	0.429924	0.699262	0	DNAJC24
120534	0.173302	0.388529	0.679508	0	ARL14EP
1207	-0.0841991	0.280376	0.612732	0	CLNS1A
120863	1.04777	0.127202	0.460006	0	DEPDC4
1209	-0.072006	0.424527	0.696121	0	CLPTM1
120939	1.18063	0.00246539	0.100307	1	TMEM52B
1211	-0.0401634	0.628189	0.775219	0	CLTA
1212	0.141884	0.580835	0.758277	0	CLTB
121227	-0.120792	0.507114	0.734028	0	LRIG3
121260	-0.0869851	0.432924	0.700085	0	SLC15A4
121268	-0.379169	0.0197584	0.22201	0	RHEBL1
121274	0.00141902	0.991094	0.848725	0	ZNF641
1213	-0.314953	0.228803	0.574171	0	CLTC
121441	-0.265329	0.169607	0.511284	0	NEDD1
121457	0.374864	0.201789	0.545664	0	IKBIP
121512	0.333157	0.134518	0.46954	0	FGD4
121536	0.37174	0.359205	0.663814	0	AEBP2
121642	-0.0962567	0.361011	0.66422	0	ALKBH2
121643	0.666714	0.237491	0.579844	0	FOXN4
121665	0.0867703	0.436215	0.701645	0	SPPL3
121952	-0.0326991	0.927084	0.840253	0	METTL21EP
122402	0.0895496	0.59073	0.762768	0	TDRD9
122416	0.0970914	0.421603	0.694926	0	ANKRD9
122525	0.80343	0.389594	0.679523	0	C14orf28
122553	0.0602921	0.598554	0.764988	0	TRAPPC6B
122616	-0.267315	0.228893	0.574253	0	C14orf79
122622	0.232781	0.615816	0.770371	0	ADSSL1
122704	0.0538698	0.595591	0.763708	0	MRPL52
122769	-0.00342397	0.983743	0.848725	0	LRR1
122786	0.0425868	0.826056	0.820919	0	FRMD6
122809	0.107906	0.319539	0.638954	0	SOCS4
122830	0.0957375	0.671586	0.789948	0	NAA30
122953	0.141129	0.585758	0.760721	0	JDP2
122961	-0.0908376	0.265479	0.600663	0	ISCA2
123	0.0657098	0.723139	0.800899	0	PLIN2
123016	0.12477	0.52339	0.740817	0	TTC8
123036	0.534157	0.222169	0.566881	0	TC2N
123096	-0.173784	0.525582	0.741377	0	SLC25A29
123169	0.0977276	0.219282	0.564563	0	LEO1
123207	-0.61439	0.00929326	0.16368	-1	C15orf40
123228	-0.494216	0.1353	0.470833	0	SENP8
123263	-0.2993	0.0132789	0.185494	-1	MTFMT
123283	-0.3907	0.343003	0.654027	0	TARSL2
123355	0.596278	0.155323	0.493908	0	LRRC28
1235	0.104875	0.553159	0.750682	0
123591	-0.105195	0.710424	0.797429	0	C15orf27
123606	0.156938	0.533478	0.743175	0	NIPA1
123688	0.744028	0.0941108	0.407232	0	HYKK
123720	-0.973814	0.508089	0.734028	0	WHAMM
123775	-0.357464	0.721371	0.800485	0	C16orf46
123803	-0.0194345	0.829525	0.821273	0	NTAN1
123811	0.045876	0.677782	0.79167	0	FOPNL
123879	0.0578314	0.805827	0.818539	0	DCUN1D3
124044	0.143231	0.418714	0.693688	0	SPATA2L
124045	-0.0805373	0.84644	0.824546	0	SPATA33
124056	-0.400647	0.116308	0.442377	0	NOXO1
124093	0.0496732	0.917436	0.838794	0	CCDC78
1241	0.102352	0.827096	0.820919	0	LTB4R
124152	0.771705	0.0188122	0.217747	0	IQCK
124222	-0.70053	0.00574291	0.131591	-1	PAQR4
124245	-0.152634	0.0881748	0.396497	0	ZC3H18
124359	0.017612	0.851058	0.825822	0	CDYL2
1244	-0.251411	0.0599333	0.342706	0	ABCC2
124401	-0.172925	0.451346	0.707454	0	ANKS3
124402	0.09792	0.687241	0.793435	0	UBALD1
124411	-1.38959	0.177626	0.518919	0	ZNF720
124446	0.0428173	0.71116	0.797488	0	TMEM219
124454	0.397167	0.02875	0.255775	0	EARS2
124491	0.125747	0.29819	0.624561	0	TMEM170A
124512	-0.113584	0.589014	0.761683	0	METTL23
124540	-0.0398979	0.724159	0.801289	0	MSI2
124565	-0.105169	0.65273	0.78352	0	SLC38A10
124583	0.162672	0.346502	0.65577	0	CANT1
124637	-0.119741	0.298721	0.6247	0	CYB5D1
124641	-0.00687482	0.924944	0.840025	0	OVCA2
124739	0.312244	0.0718436	0.364866	0	USP43
124751	-2.40232	0.000121216	0.0328919	-1	KRBA2
124790	0.322217	0.0514536	0.32016	0	HEXIM2
124801	-0.189204	0.118031	0.445155	0	LSM12
124808	0.0497041	0.710551	0.797429	0	CCDC43
124923	0.413026	0.51035	0.734557	0
124930	-0.247403	0.179854	0.521345	0	ANKRD13B
124935	-0.0167592	0.952036	0.844963	0	SLC43A2
124936	0.0190688	0.959483	0.845631	0	CYB5D2
124989	-1.82184	0.00265469	0.103258	-1	EFCAB13
124995	-0.0965978	0.363531	0.666025	0	MRPL10
124997	-0.0952216	0.690009	0.794014	0	WDR81
125058	0.237438	0.374234	0.672148	0	TBC1D16
125061	-0.18275	0.170697	0.512169	0	AFMID
125113	-0.724906	0.111487	0.433981	0	KRT222
125144	0.0114961	0.937861	0.842367	0	C17orf76-AS1
125150	0.653654	0.0232044	0.235667	0	ZSWIM7
125170	-0.0210752	0.862089	0.827579	0	SMCR7
125228	0.259182	0.092451	0.404083	0	FAM210A
125488	-0.250919	0.0707213	0.363665	0	TTC39C
125893	-0.0879065	0.720333	0.800051	0	ZNF816
125919	0.127139	0.417807	0.693488	0	ZNF543
125950	-0.563857	0.0784211	0.37763	0	RAVER1
126003	0.0263671	0.733504	0.803071	0	TRAPPC5
126017	1.1151	0.0349239	0.277273	0	ZNF813
126068	0.347964	0.388306	0.679459	0	ZNF441
126070	0.808732	0.00403541	0.114397	1	ZNF440
126074	0.192325	0.435958	0.701594	0	SWSAP1
126075	-0.247101	0.579447	0.757098	0	CCDC159
126119	0.187051	0.170051	0.512169	0	JOSD2
126133	-0.0408174	0.786416	0.816083	0	ALDH16A1
126208	0.000674478	0.998499	0.848725	0	ZNF787
126231	0.00125572	0.997675	0.848725	0	ZNF573
126272	-1.07634	0.00428851	0.117183	-1	EID2B
126282	-0.137978	0.67328	0.790214	0	TNFAIP8L1
126295	-0.0826101	0.568386	0.752492	0	ZNF57
126298	0.235682	0.461923	0.710326	0	IRGQ
126299	0.240763	0.149942	0.488797	0	ZNF428
1263	0.0520209	0.908015	0.837059	0	PLK3
126308	-0.137297	0.490928	0.724355	0	MOB3A
126321	0.576507	0.00316327	0.109088	1	MFSD12
126326	-0.110853	0.79986	0.817286	0	GIPC3
126328	-0.0391828	0.776472	0.815868	0	NDUFA11
126353	-0.0677936	0.501416	0.730952	0	MISP
126374	-0.915715	0.212018	0.556253	0	WTIP
126375	-0.245355	0.385201	0.678923	0	ZNF792
126382	0.0283412	0.714193	0.798431	0	NR2C2AP
126432	-1.10508	0.00592931	0.132818	-1	RINL
126433	0.0158764	0.931458	0.841611	0	FBXO27
1265	-0.0498238	0.558075	0.750682	0	CNN2
126526	0.122791	0.288492	0.620184	0	C19orf47
126626	0.0816983	0.719405	0.799587	0	GABPB2
126661	0.892558	0.223065	0.567781	0	CCDC163P
1267	-0.286973	0.214133	0.556947	0	CNP
126731	1.059	0.0493351	0.314414	0	CCSAP
126789	-0.0648866	0.728632	0.801513	0	PUSL1
126792	0.491513	0.27772	0.610743	0	B3GALT6
126868	-0.591697	0.13637	0.472502	0	MAB21L3
126917	-0.458531	0.00990354	0.167387	-1	IFFO2
1270	0.294633	0.0595835	0.342071	0	CNTF
127002	-0.0539087	0.770123	0.81387	0	ATXN7L2
127018	0.479428	0.0466336	0.30992	0	LYPLAL1
127253	-0.214485	0.0797806	0.381029	0	TYW3
127262	0.051793	0.694182	0.794157	0	TPRG1L
127281	1.03901	0.18094	0.523298	0	FAM213B
127396	0.334211	0.67233	0.789948	0	ZNF684
127495	0.144914	0.536895	0.745079	0	LRRC39
127544	-0.108847	0.591694	0.762832	0	RNF19B
127687	0.445703	0.0821033	0.386122	0	C1orf122
1277	-0.459798	0.0430944	0.299078	0	COL1A1
127700	-0.714987	0.120772	0.449484	0	OSCP1
127703	-0.035336	0.809103	0.819502	0	C1orf216
127829	-0.118321	0.3954	0.681314	0	ARL8A
127933	0.0907093	0.458703	0.709748	0	UHMK1
128	0.660035	0.00139203	0.0773578	1	ADH5
128061	-0.0981817	0.428765	0.698297	0	C1orf131
128077	0.0117231	0.927171	0.840253	0	LIX1L
128153	0.589808	0.0830561	0.387635	0	SPATA17
1282	-0.52686	0.0166579	0.206125	0	COL4A1
128209	-0.095516	0.849466	0.825505	0	KLF17
128239	-0.12026	0.46181	0.710326	0	IQGAP3
128240	0.0366806	0.718558	0.799265	0	APOA1BP
128308	0.0263013	0.715907	0.798708	0	MRPL55
128338	0.310557	0.0334859	0.272983	0	DRAM2
128387	0.194035	0.346102	0.65577	0	TATDN3
1284	0.0329717	0.661186	0.786745	0	COL4A2
128439	-0.118806	0.591692	0.762832	0	SNHG11
128553	0.210526	0.796629	0.81686	0	TSHZ2
1286	-0.429975	0.189097	0.531664	0	COL4A4
128611	-0.215652	0.292089	0.621863	0	ZNF831
128637	1.00255	0.00101436	0.0679433	1	TBC1D20
1287	-0.127204	0.626623	0.774863	0	COL4A5
128710	0.184872	0.432172	0.700085	0	SLX4IP
128866	0.264492	0.0255432	0.243664	0	CHMP4B
128869	-0.0186272	0.890373	0.834259	0	PIGU
1289	0.337325	0.0393502	0.286777	0	COL5A1
128977	0.368059	0.421243	0.694926	0	C22orf39
128989	-0.387605	0.0680907	0.359449	0	TANGO2
1291	-0.187418	0.781618	0.816083	0	COL6A1
129138	0.0198407	0.815322	0.820223	0	ANKRD54
129285	-0.0104819	0.976434	0.847548	0	PPP1R21
129293	-0.31788	0.0211866	0.227892	0	TRABD2A
129303	0.130414	0.676021	0.791224	0	TMEM150A
1294	-0.732664	0.00213507	0.0951721	-1	COL7A1
129401	-0.156923	0.291535	0.621289	0	NUP35
129450	0.62081	0.0161916	0.204775	0	TYW5
1295	0.757272	0.504531	0.732832	0	COL8A1
129530	0.459291	0.149146	0.487533	0	LYG1
129563	-0.623973	0.0533536	0.326159	0	DIS3L2
129642	-0.435547	0.00737171	0.146319	-1	MBOAT2
129787	0.85339	0.00567466	0.130947	1	TMEM18
129831	0.0370439	0.826489	0.820919	0	RBM45
129880	0.00891395	0.92895	0.840868	0
129881	-3.18389	0.0352549	0.278082	0	CCDC173
1299	0.286259	0.0832827	0.387828	0	COL9A3
1300	-0.00377788	0.963696	0.845821	0	COL10A1
130074	0.00455573	0.979406	0.847996	0	FAM168B
130162	0.547198	0.599001	0.765365	0	CLHC1
1303	-0.0881383	0.577475	0.756053	0	COL12A1
130340	-0.830337	0.0030546	0.107467	-1	AP1S3
130355	-0.561356	0.113249	0.436192	0	C2orf76
1305	-0.556688	0.632446	0.776892	0	COL13A1
130507	-0.0836635	0.716427	0.798782	0	UBR3
130535	-0.596497	0.291436	0.621289	0	KCTD18
130557	0.2144	0.516721	0.738021	0	ZNF513
130574	0.522099	0.149457	0.487983	0	LYPD6
130589	0.0810176	0.581419	0.758738	0	GALM
1306	-0.725152	0.00370356	0.114397	-1	COL15A1
130612	-0.118769	0.766432	0.812872	0	TMEM198
130617	-0.233404	0.114004	0.436999	0	ZFAND2B
1307	0.00358588	0.990409	0.848725	0	COL16A1
1308	-1.38799	0.225798	0.570769	0	COL17A1
130814	0.0109762	0.929526	0.841051	0	PQLC3
130827	0.742351	0.110249	0.432519	0	TMEM182
130872	-0.0912335	0.769562	0.813869	0	AHSA2
130916	-0.79717	0.0795693	0.38035	0	MTERFD2
131118	0.388809	0.0353005	0.278082	0	DNAJC19
1312	0.239449	0.463738	0.710984	0	COMT
1314	0.00489873	0.955373	0.845358	0	COPA
131408	-1.08538	0.178744	0.520038	0	FAM131A
131474	0.0295155	0.897505	0.835469	0	CHCHD4
1315	-0.124539	0.298738	0.6247	0	COPB1
131544	-0.934282	0.00119306	0.072125	-1	CRYBG3
131566	-0.574726	0.00213239	0.0951721	-1	DCBLD2
131583	-0.223856	0.256275	0.594694	0	FAM43A
1316	-0.410267	0.19141	0.535059	0	KLF6
131601	-0.0362459	0.750517	0.807948	0	TPRA1
1317	-0.0623721	0.79294	0.81686	0	SLC31A1
1318	0.0606568	0.828785	0.821202	0	SLC31A2
131965	-0.0027794	0.976667	0.847548	0	METTL6
132	-0.174343	0.437391	0.702635	0	ADK
132001	-1.25846	0.0505812	0.318844	0	TAMM41
132014	-0.486263	0.121824	0.450566	0	IL17RE
132158	-0.329561	0.347691	0.655987	0	GLYCTK
132160	0.314328	0.108977	0.429596	0	PPM1M
132200	-0.329674	0.386296	0.679162	0	C3orf49
132228	-0.932181	0.00637075	0.138159	-1	LSMEM2
132241	-0.151858	0.55613	0.750682	0	RPL32P3
132320	-0.16457	0.710353	0.797429	0	SCLT1
132321	-0.241606	0.335322	0.649877	0	C4orf33
1326	0.593905	0.00494903	0.122933	1	MAP3K8
132660	-0.11624	0.474691	0.716019	0	LIN54
1327	-0.105963	0.255122	0.594081	0	COX4I1
132720	0.414596	0.560119	0.751066	0	C4orf32
132789	-0.073998	0.437038	0.70218	0	GNPDA2
132864	-0.408159	0.563873	0.751797	0	CPEB2
132949	0.378772	0.0383145	0.285607	0	AASDH
133	-0.159248	0.2035	0.547357	0	ADM
133015	-1.00835	0.0466186	0.30992	0	PACRGL
133308	0.746469	0.0513997	0.32016	0	SLC9B2
133383	0.104375	0.648716	0.782243	0	SETD9
133522	0.486205	0.121853	0.450566	0	PPARGC1B
133619	0.0921242	0.44484	0.705735	0	PRRC1
133686	-0.542265	0.0114715	0.177154	-1	NADK2
133746	-0.2524	0.0976257	0.412725	0	JMY
133957	0.0136975	0.893032	0.835063	0	CCDC127
134	0.261155	0.629582	0.77546	0	ADORA1
134145	0.366787	0.230189	0.574599	0	FAM173B
134147	0.377196	0.132958	0.467758	0	CMBL
134187	0.00397858	0.956067	0.845358	0	POU5F2
134218	0.386214	0.0109906	0.175349	1	DNAJC21
134265	0.602298	0.140242	0.477758	0	AFAP1L1
134266	0.154115	0.173149	0.514522	0	GRPEL2
134353	0.324449	0.0703381	0.363474	0	LSM11
134359	0.281877	0.0920123	0.402967	0	POC5
134429	0.618162	0.00910027	0.161636	1	STARD4
134430	-0.16328	0.18229	0.524069	0	WDR36
134510	-0.102521	0.386803	0.679213	0	UBLCP1
134526	0.00318899	0.963918	0.845821	0	ACOT12
134549	-0.112672	0.70488	0.795982	0	SHROOM1
134553	0.383136	0.0840686	0.389066	0	C5orf24
134637	0.109892	0.771406	0.81387	0	ADAT2
134728	-0.41905	0.37456	0.672184	0	IRAK1BP1
134957	1.02318	0.0141866	0.191457	1	STXBP5
135112	-0.846496	0.00116351	0.0711965	-1	NCOA7
135114	0.495788	0.038024	0.284707	0	HINT3
1352	0.177382	0.186662	0.528783	0	COX10
135228	0.37505	0.0186955	0.21771	0	CD109
135250	-0.710369	0.0145657	0.194119	-1	RAET1E
135293	-0.507277	0.255604	0.594212	0	PM20D2
1353	0.713277	0.00101802	0.0679433	1	COX11
135458	0.00938499	0.896327	0.835393	0	HUS1B
1355	-0.135534	0.375905	0.673629	0	COX15
1358	-1.41005	0.104537	0.423633	0	CPA2
135932	-0.355512	0.0283831	0.253862	0	TMEM139
136	-0.901597	0.111349	0.433654	0	ADORA2B
136051	-0.550976	0.0120341	0.179461	-1	ZNF786
1362	-0.0936892	0.558611	0.750682	0	CPD
136259	0.731451	0.16844	0.510359	0	KLF14
136306	-0.290187	0.0388676	0.285898	0	SVOPL
1364	-0.45878	0.399964	0.683428	0	CLDN4
1368	-0.438029	0.0010291	0.0679433	-1	CPM
136853	-1.372	0.0706238	0.36358	0	SRCRB4D
137075	-0.415396	0.650769	0.782925	0	CLDN23
1371	0.00364997	0.991064	0.848725	0	CPOX
137209	-0.538025	0.423256	0.69563	0	ZNF572
1373	0.0642654	0.45708	0.708939	0	CPS1
1374	0.16603	0.142982	0.478759	0	CPT1A
137492	0.188846	0.264387	0.59941	0	VPS37A
1375	0.252475	0.121113	0.449484	0	CPT1B,CHKB-CPT1B
1376	-0.305782	0.101648	0.419429	0	CPT2
137682	-2.50043	0.000951548	0.0679433	-1	NDUFAF6
137695	-0.627731	0.0036954	0.114397	-1	TMEM68
137886	-0.0998749	0.393916	0.680694	0	UBXN2B
137964	1.20913	0.00959401	0.164802	1	AGPAT6
138009	-0.0644345	0.754286	0.809319	0	DCAF4L2
138050	0.833576	0.0748069	0.370755	0	HGSNAT
138151	0.27031	0.442434	0.70547	0	NACC2
138162	-0.319494	0.450133	0.706939	0	C9orf116
138199	0.0228989	0.879988	0.83125	0	C9orf41
1382	-0.0742193	0.49714	0.727891	0	CRABP2
138241	-0.39591	0.262227	0.598025	0	C9orf85
138311	0.66366	0.338663	0.650585	0	FAM69B
1384	-0.229819	0.530417	0.742409	0	CRAT
138428	-0.366901	0.51393	0.736438	0	PTRH1
138429	-1.4587	0.0572633	0.336253	0	PIP5KL1
138474	0.178834	0.2702	0.605006	0	TAF1L
1385	1.10758	0.0729783	0.367654	0	CREB1
1386	0.172149	0.317867	0.637863	0	ATF2
138639	-0.468915	0.427301	0.698048	0	PTPDC1
138649	-2.23054	0.0173167	0.209371	0	ANKRD19P
1387	-0.448064	0.464149	0.710984	0	CREBBP
138716	0.0487838	0.507853	0.734028	0	RPP25L
1389	0.635158	0.020204	0.224313	0	CREBL2
1390	0.472411	0.368442	0.668073	0	CREM
139135	-0.120186	0.414563	0.691764	0	PASD1
139201	-0.195726	0.359837	0.663814	0	MAP2K4P1
139231	0.212963	0.0669648	0.357644	0	FAM199X
139285	-0.331948	0.166735	0.508388	0	AMER1
139322	-0.366566	0.0885967	0.396497	0	APOOL
139341	0.0150861	0.842971	0.824304	0	FUNDC1
139596	0.102881	0.852774	0.826066	0	UPRT
1397	1.40235	0.199269	0.541718	0	CRIP2
1398	-0.0570612	0.618498	0.771706	0	CRK
139818	0.0884939	0.586886	0.760869	0	DOCK11
139886	0.911686	0.0263315	0.246861	0	SPIN4
1399	0.0324987	0.731128	0.801602	0	CRKL
14	0.030051	0.710547	0.797429	0	AAMP
140290	0.407454	0.760116	0.811232	0	TCP10L
140432	0.000431609	0.995884	0.848725	0	RNF113B
140459	0.224382	0.706512	0.796387	0	ASB6
140460	-0.0586786	0.757109	0.810602	0	ASB7
140461	0.272381	0.230472	0.57491	0	ASB8
140462	0.0760684	0.739082	0.804876	0	ASB9
140465	0.0780866	0.309319	0.631992	0	MYL6B
140467	-0.136739	0.642583	0.780608	0	ZNF358
140564	-1.00437	0.088796	0.396925	0	APOBEC3D
140576	-0.0570232	0.492193	0.725001	0	S100A16
140597	6.13317e-19	1	0.848725	0	TCEAL2
140609	0.036659	0.855931	0.826066	0	NEK7
140683	0.0726518	0.424848	0.696308	0	BPIFA2
140685	0.61274	0.00397225	0.114397	1	ZBTB46
140687	0.00780154	0.912448	0.838358	0	GCNT7
1407	-0.404383	0.170933	0.512169	0	CRY1
140700	-0.327858	0.128792	0.462918	0	SAMD10
140701	-0.323496	0.677377	0.791442	0	ABHD16B
140707	0.12867	0.292132	0.621863	0	BRI3BP
140710	-1.36031	0.392278	0.680694	0	SOGA1
140711	-0.088789	0.822284	0.820488	0	TLDC2
140730	-0.307543	0.270287	0.605006	0	RIMS4
140735	0.18206	0.0788433	0.379117	0	DYNLL2
140738	-0.184841	0.142123	0.478759	0	TMEM37
140739	0.29999	0.077274	0.375808	0
140771	-0.840932	0.306684	0.629387	0	SMCR5
140775	-0.135145	0.240048	0.582097	0	SMCR8
1408	0.0782522	0.509588	0.734226	0	CRY2
140809	-1.76288	0.0227338	0.234583	0	SRXN1
140825	-0.664788	0.034294	0.274729	0	NEURL2
140831	0.118247	0.783929	0.816083	0	ZSWIM3
140838	-0.261702	0.501604	0.731029	0	NANP
140862	-0.0774002	0.655704	0.784759	0	ISM1
140890	0.55668	0.176483	0.518167	0	SREK1
140901	-0.294674	0.20217	0.545989	0	STK35
1410	-0.0589209	0.913216	0.838358	0	CRYAB
142	0.060405	0.631476	0.776378	0	PARP1
142678	0.0831481	0.809544	0.819502	0	MIB2
142679	-0.730365	0.0203898	0.224889	0	DUSP19
142684	-0.0599942	0.613331	0.770336	0	RAB40A
1427	-0.177156	0.31181	0.633938	0	CRYGS
142891	0.351845	0.0583179	0.339072	0	SAMD8
1429	-0.149617	0.220843	0.56522	0	CRYZ
142940	-0.181325	0.244695	0.58662	0	TRUB1
143	-0.0171952	0.871374	0.829668	0	PARP4
143098	-0.524259	0.016547	0.205513	0	MPP7
1431	-0.00427818	0.969134	0.846718	0	CS
143187	0.130331	0.669958	0.789298	0	VTI1A
1432	-0.718055	0.0673862	0.35871	0	MAPK14
143244	-0.71975	0.293735	0.622991	0	EIF5AL1
143279	0.0724513	0.811313	0.819502	0	HECTD2
143384	-0.203751	0.488873	0.723813	0	CACUL1
1434	0.0490795	0.515819	0.737798	0	CSE1L
143458	-0.387901	0.0400559	0.290428	0	LDLRAD3
143570	-0.257374	0.113775	0.43679	0	XRRA1
1436	0.424578	0.374274	0.672148	0	CSF1R
143666	-0.516319	0.0099622	0.16743	-1	LOC143666
143684	-0.0931454	0.545246	0.748833	0	FAM76B
143686	0.402502	0.0238158	0.236389	0	SESN3
143872	0.0860188	0.738111	0.804742	0	ARHGAP42
143884	-0.0682326	0.693865	0.794157	0	CWF19L2
143888	-0.0920877	0.654092	0.783649	0	KDELC2
144097	0.051227	0.709972	0.797429	0	C11orf84
144100	-0.396918	0.582636	0.759223	0	PLEKHA7
144108	-0.331823	0.237947	0.580145	0	SPTY2D1
144132	0.114808	0.864563	0.828828	0	DNHD1
144193	-0.338171	0.570034	0.753487	0	AMDHD1
144233	0.898642	0.023842	0.236389	0	BCDIN3D
144245	0.14515	0.232677	0.576826	0	ALG10B
144348	-0.0796514	0.422258	0.695262	0	ZNF664
144363	-0.0620991	0.707898	0.797021	0	LYRM5
144402	0.0306812	0.870417	0.829668	0	CPNE8
144404	0.297379	0.117038	0.443214	0	TMEM120B
144455	-0.208722	0.480053	0.718814	0	E2F7
144481	-0.92836	0.138215	0.475011	0	SOCS2-AS1
1445	-0.0632325	0.823805	0.82082	0	CSK
144501	-0.15418	0.487057	0.722941	0	KRT80
144571	-1.2665	0.0638322	0.351196	0	A2M-AS1
144577	0.0177172	0.965276	0.845992	0	C12orf66
144608	0.0127887	0.886184	0.833394	0	C12orf60
144715	-1.10188	0.213775	0.556788	0	RAD9B
144717	-0.0976412	0.73703	0.804498	0	FAM109A
144811	-0.303368	0.403232	0.686208	0	LACC1
144983	-0.181566	0.368315	0.668073	0	HNRNPA1L2
145165	0.0432008	0.810637	0.819502	0	ST13P4
145173	0.510054	0.168605	0.510359	0	B3GALTL
1452	-0.173189	0.108865	0.429439	0	CSNK1A1
1453	-0.11541	0.763574	0.812043	0	CSNK1D
145389	-0.03032	0.961782	0.845631	0	SLC38A6
1454	0.253986	0.211115	0.554993	0	CSNK1E
145438	-0.772549	0.152046	0.490547	0	FRMD6-AS1
145482	-1.33841	0.00278309	0.104401	-1	PTGR2
145483	-0.0959049	0.90264	0.835962	0	FAM161B
1455	-0.0993774	0.68467	0.793125	0	CSNK1G2
145508	0.139473	0.724342	0.801289	0	CEP128
145553	-0.454267	0.230854	0.575576	0	MDP1
145567	-0.414981	0.164728	0.506	0	TTC7B
1456	-0.549325	0.00638531	0.138159	-1	CSNK1G3
1457	0.062117	0.516405	0.737798	0	CSNK2A1
145748	0.401724	0.0271707	0.249924	0	LYSMD4
145773	0.119366	0.652926	0.783583	0	FAM81A
145781	-0.285222	0.106836	0.426636	0
1459	0.203918	0.231597	0.575997	0	CSNK2A2
145957	0.109957	0.83274	0.821631	0	NRG4
145978	0.0925739	0.587328	0.760869	0	LINC00052
146050	-0.134701	0.582644	0.759223	0	ZSCAN29
146057	0.693443	0.0534674	0.326178	0	TTBK2
146059	0.0798438	0.728851	0.801513	0	CDAN1
146183	-0.0027353	0.969015	0.846718	0	OTOA
146223	-0.141035	0.443444	0.70547	0	CMTM4
146225	-0.227783	0.591698	0.762832	0	CMTM2
146330	0.436372	0.0886213	0.396497	0	FBXL16
1464	-0.0755334	0.64903	0.782243	0	CSPG4
146434	0.0899649	0.673203	0.790214	0	ZNF597
1465	-0.155236	0.393947	0.680694	0	CSRP1
146540	0.430577	0.129815	0.464433	0	ZNF785
146542	0.42997	0.258446	0.595589	0	ZNF688
146562	-0.595548	0.333321	0.648792	0	C16orf71
146664	0.130114	0.514251	0.736609	0	MGAT5B
146691	0.127594	0.47408	0.715753	0	TOM1L2
146705	0.101483	0.691329	0.794157	0	ENTHD2
146712	-0.174001	0.584651	0.760326	0	B3GNTL1
146771	0.637046	0.0568031	0.334452	0	TCAM1P
1468	0.803993	0.00420746	0.116318	1	SLC25A10,MRPL12
146861	0.866352	0.107527	0.427186	0	SLC35G3
146880	0.290095	0.508589	0.734028	0	LOC146880
146909	0.634255	0.00416816	0.115869	1	KIF18B
146923	0.0819427	0.595251	0.763708	0	RUNDC1
146956	-1.48131	8.9457e-05	0.0320618	-1	EME1
147007	-0.107105	0.30674	0.629387	0	TMEM199,SARM1
147011	0.305816	0.468633	0.713424	0	PROCA1
147015	0.119858	0.409849	0.688819	0	DHRS13
147040	0.0445307	0.772479	0.814259	0	KCTD11
147111	-0.0895647	0.697305	0.79501	0	NOTUM
147166	-0.033558	0.826583	0.820919	0	TRIM16L,NA
147179	-0.073898	0.647038	0.782129	0	WIPF2
147184	0.106491	0.649308	0.782243	0	TMEM99
147339	0.198759	0.207761	0.552148	0	C18orf25
147407	0.0578392	0.539251	0.745982	0	SLC25A52
147463	0.250434	0.433971	0.70017	0	ANKRD29
147525	-0.485607	0.134515	0.46954	0	LINC00526
147645	-0.602075	0.345757	0.65577	0	VSIG10L
147650	-0.160232	0.625432	0.774411	0	LINC00085
147657	0.351989	0.0225648	0.234583	0	ZNF480
147660	-0.248338	0.460313	0.710115	0	ZNF578
147687	0.0308032	0.829876	0.821273	0	ZNF417
147694	-1.00039	0.0350966	0.278082	0	ZNF548,ZNF17
1477	-0.0978649	0.712966	0.798124	0	CSTF1
147700	0.0419969	0.936868	0.842367	0	KLC3
147710	-0.179962	0.0491176	0.314071	0	IGSF23
147727	0.555561	0.0222544	0.233121	0	ILF3-AS1
147798	2.38424	0.00986574	0.167341	1	TMC4
1478	-0.00686168	0.94926	0.844515	0	CSTF2
147804	-0.187416	0.331326	0.64751	0	TPM3P9,ZNF761
147807	-0.1068	0.651266	0.783122	0	ZNF524
147808	-0.655369	0.0963338	0.410451	0	ZNF784
1479	-0.0515963	0.636365	0.778021	0	CSTF3
147912	-0.352562	0.379394	0.67572	0	SIX5
147923	0.0287834	0.94084	0.842501	0	ZNF420
147929	-0.0926587	0.425365	0.696682	0	ZNF565
147949	1.07875	0.122638	0.45197	0	ZNF583
147965	0.23162	0.0586176	0.339635	0	FAM98C
147991	0.300856	0.159544	0.499175	0	DPY19L3
148022	0.115246	0.749274	0.807582	0	TICAM1
148046	-0.0078125	0.977208	0.847647	0	CIRBP-AS1
148137	0.0822925	0.869489	0.829668	0	C19orf55
148156	-0.585791	0.0116415	0.177154	-1	ZNF558
148189	-0.239074	0.742793	0.806131	0	LINC00662
148203	0.0791018	0.804415	0.818539	0	ZNF738
148206	0.210916	0.170561	0.512169	0	ZNF714
148223	0.329278	0.0809067	0.383526	0	C19orf25
148229	0.743779	0.0776965	0.376238	0	ATP8B3
148252	0.0680904	0.829764	0.821273	0	DIRAS1
148254	-0.361947	0.17139	0.513112	0	ZNF555
148266	2.052	0.104046	0.422704	0	ZNF569
148304	0.313277	0.0451825	0.306365	0	C1orf74
148327	-0.548169	0.00990781	0.167387	-1	CREB3L4
148362	0.139797	0.241088	0.582988	0	BROX
[truncated: 9,825 more rows]

## Sheet: Table S6b
	log2FC	Raw_pvalue	qvalue	Regulation	SYMBOL
100	0.136015	0.272955	0.516842	0	ADA
100009676	-0.749769	0.170992	0.42731	0	ZBTB11-AS1
10001	0.478291	0.0687031	0.284352	0	MED6
100037417	-0.103017	0.310484	0.541341	0	DDTL
100048912	-1.00604	0.0144599	0.132947	-1	CDKN2B-AS1
100049076	-0.237548	0.0820773	0.309669	0	GUSBP9
10005	-0.0194326	0.913127	0.795612	0	ACOT8
10006	-0.137808	0.495231	0.651608	0	ABI1
10007	-1.71979	0.000514892	0.0322515	-1	GNPDA1
10009	-0.0906626	0.447404	0.627707	0	ZBTB33
100101267	-0.0396239	0.675863	0.72686	0	POM121C
100101467	0.0969077	0.778895	0.763254	0	ZSCAN30
100101629	-0.00907296	0.901655	0.794217	0	GAGE8,GAGE13
10011	0.577384	0.0104609	0.115044	1	SRA1
100113386	0.852426	0.0842711	0.313237	0	UCKL1-AS1
100113407	-0.575287	0.130806	0.385713	0	TMEM170B
100124700	0.0238935	0.919999	0.796763	0	HOTAIR
100125288	-0.127493	0.878886	0.788262	0	ZGLP1
100125556	0.324207	0.507441	0.656872	0	FAM86JP
100126791	-0.0191041	0.788494	0.765926	0	EGOT
100126793	-0.779906	0.0534201	0.253544	0	GHRLOS,TATDN2
100127888	0.193306	0.223312	0.478812	0	LOC100127888
100128025	0.256225	0.684329	0.729406	0	WWTR1-AS1
100128126	0.280039	0.589276	0.69368	0	STAU2-AS1
100128176	0.0115807	0.869981	0.786586	0	LOC100128176
100128191	0.294201	0.507784	0.656872	0	TMPO-AS1
100128288	-2.76614	0.00046849	0.0317599	-1	LOC100128288
100128338	0.0946305	0.683874	0.729278	0	FAM83H-AS1
100128361	-0.096493	0.829661	0.776131	0	LOC100128361
100128505	0.0133775	0.850584	0.781682	0	LOC100128505
100128640	0.178031	0.571772	0.686956	0	ACVR2B-AS1
100128675	-0.460552	0.38311	0.591379	0	HPN-AS1
100128682	0.42711	0.130823	0.385713	0	LOC100128682
100128782	0.395208	0.545986	0.675254	0	LINC00476
100128788	-1.14004	0.157446	0.413539	0	SRRM2-AS1
100128822	-0.450332	0.226076	0.480048	0	LINC01003
100128881	0.200476	0.395203	0.599891	0	VPS9D1-AS1
100128893	-0.223919	0.810236	0.771067	0	GATA6-AS1
100128927	0.268342	0.286837	0.526939	0	ZBTB42
100129034	0.0226523	0.855777	0.782223	0	LOC100129034
100129046	0.00239523	0.972869	0.804028	0	LOC100129046
100129075	0.57455	0.318096	0.545939	0	KTN1-AS1
100129138	0.109824	0.349717	0.566504	0	LOC100129138
100129195	-1.35652	0.0715051	0.290298	0	ZSCAN16-AS1
100129196	0.494038	0.318652	0.546303	0	MATN1-AS1
100129250	0.142577	0.277792	0.520648	0	TOPORS-AS1
100129269	-0.213227	0.548762	0.676519	0	LOC100129269
100129354	0.0910322	0.354866	0.57053	0	NRADDP
100129361	-0.101147	0.778369	0.763254	0	LOC100129361
100129387	0.55698	0.00600655	0.0929417	1	GABPB1-AS1
100129396	0.419892	0.219143	0.47502	0	FAM106CP
100129405	-0.00465835	0.969999	0.803454	0	MSTO2P
100129424	-9.12734e-05	0.998968	0.807821	0	RPL19P12
100129460	0.0423565	0.872975	0.786586	0	DPY19L1P1
100129480	0.0101364	0.891866	0.791065	0	C3orf83
100129482	-0.477921	0.106273	0.347671	0	ZNF37BP
100129534	-0.498898	0.527343	0.666415	0	LOC100129534
100129550	-0.40489	0.412459	0.609954	0	LOC100129550
100129617	-0.0333534	0.750152	0.753786	0	LOC100129617
100129716	0.0421285	0.869968	0.786586	0	ARRDC3-AS1
100129726	0.0724053	0.819133	0.773201	0	LOC100129726
100129792	1.48014	0.0547733	0.255611	0	CCDC152
100129794	0.438834	0.475924	0.643023	0	SLC25A21-AS1
100129917	0.449474	0.0212156	0.163662	1	LOC100129917
100129931	-0.396212	0.0113635	0.119777	-1	LOC100129931
100129961	-0.679544	0.0727794	0.293104	0	LOC100129961
100129973	0.505492	0.00181488	0.0577194	1	LOC100129973
10013	0.392936	0.0994804	0.337708	0	HDAC6
100130000	-0.283175	0.396029	0.600191	0	LOC100130000
100130015	-0.139031	0.570741	0.686956	0	URAHP
100130093	-0.302889	0.1139	0.358963	0	LOC100130093,SNAP47
100130275	-0.474601	0.255035	0.503723	0	TFAP2A-AS1
100130418	0.582326	0.0752632	0.297788	0	CECR7
100130449	0.197	0.542548	0.674005	0	PP14571
100130451	1.08455	0.15566	0.411679	0	LOC100130451
100130476	-0.0972982	0.751349	0.754537	0	LOC100130476
100130557	-0.428468	0.0802351	0.306096	0	LOC100130557
100130581	-0.286331	0.63908	0.713773	0	LINC00910
100130691	-1.50934	0.302766	0.537094	0	LOC100130691
100130733	-0.00602343	0.933588	0.79838	0	LRRC70,IPO11-LRRC70
100130744	-0.232633	0.412017	0.609648	0	LOC100130744
100130771	0.273237	0.199647	0.4555	0	EFCAB10
100130776	0.0476166	0.732889	0.747103	0	AGAP2-AS1
100130827	-1.08081	0.0391054	0.219744	0	SGK110
100130855	0.184936	0.435291	0.621959	0	USP3-AS1
100130872	0.225742	0.850433	0.781682	0	LOC100130872
100130894	-0.0670547	0.930288	0.797736	0	VAC14-AS1
100130899	0.0417473	0.790906	0.76673	0	LOC100130899
100130950	1.54754	0.196259	0.45198	0	LOC100130950
100131067	0.187635	0.478218	0.644319	0	CKMT2-AS1
100131089	0.816615	0.0451077	0.234569	0	SRP14-AS1
100131094	-0.274027	0.133627	0.388553	0	LOC100131094
100131096	0.508292	0.360225	0.574385	0	TNRC6C-AS1
100131117	0.181187	0.907185	0.795454	0	ZBTB20-AS1
100131193	-0.724949	0.0609031	0.267361	0	KIAA1984-AS1
100131211	0.682946	0.354278	0.570487	0	TMEM194B
100131213	-0.00645358	0.996069	0.807105	0	ZNF503-AS2
100131434	-0.239954	0.764966	0.758989	0	LINC00893
100131454	-0.32623	0.697445	0.734971	0	DBIL5P
100131496	0.105816	0.683491	0.729114	0	LOC100131496
100131551	-2.31651	0.434876	0.621959	0	LINC00887
100131564	-0.381942	0.113297	0.358113	0	LOC100131564
100131691	0.199422	0.450156	0.629147	0	LOC100131691
100131998	0.592539	0.0196846	0.156052	1	RRN3P3
100132077	-0.0190064	0.891148	0.791026	0	LOC100132077
100132101	-0.233125	0.484275	0.646743	0	HERC2P7
100132163	0.133859	0.253513	0.502751	0	PHKA2-AS1
100132215	0.540541	0.202571	0.457929	0	LOC100132215
100132247	-0.773369	0.0699542	0.286804	0	NPIPB5
100132273	0.425157	0.580972	0.690664	0	NDUFA6-AS1
100132288	0.899989	0.0912922	0.325138	0	TEKT4P2
100132341	-0.0871563	0.59429	0.695597	0	CLUHP3
100132352	0.0247003	0.924216	0.797326	0	LOC100132352
100132356	-0.503995	0.0538318	0.254045	0	LOC100132356
100132399	0.00447459	0.950083	0.80153	0	GAGE12D
100132403	0.0246348	0.911761	0.795612	0	FAM157B
100132594	0.089739	0.267853	0.512884	0	PGAM1P5
100132677	0.238245	0.248236	0.498914	0	BSN-AS2
100132707	-0.271559	0.0834693	0.311713	0	PAXIP1-AS2
100132708	-0.162548	0.632128	0.711139	0	CYP4F30P
100132724	0.261907	0.0904126	0.323721	0	DCAF13P3
100132774	-0.265803	0.417881	0.612915	0	KDM4A-AS1
100132832	-0.183842	0.1669	0.422468	0	LOC100132832
100132911	0.023215	0.749386	0.753626	0	DPH3P1
100132979	-1.12004	0.0502561	0.24607	0	GOLGA8DP
100133091	-0.0551721	0.737557	0.749308	0	LOC100133091
100133144	0.0908067	0.83051	0.776384	0	UBE2Q2P3
100133161	-0.358638	0.249413	0.500331	0	LINC01001
100133286	0.201567	0.421368	0.614932	0	LOC100133286
100133315	-0.61231	0.0386873	0.218599	0	LOC100133315
100133612	-0.292089	0.591996	0.694911	0	LOC100133612
100133941	-0.0204235	0.802503	0.768995	0	CD24
100133957	1.30948	0.00618784	0.0935808	1	LOC100133957
100133991	0.202097	0.195085	0.450145	0	MAP3K14-AS1
100134015	-0.750365	0.00330686	0.0714299	-1	UBOX5-AS1
100134229	-0.42902	0.0916912	0.325904	0	JHDM1D-AS1
100134368	0.133253	0.87312	0.786586	0	LOC100134368
100134713	0.134658	0.698248	0.735021	0	NDUFB2-AS1
100134868	-0.0306709	0.930227	0.797736	0	LOC100134868
100134869	0.347634	0.676201	0.726939	0	UBE2Q2P2
100137047	-0.0252647	0.963945	0.802814	0	JMJD7,JMJD7-PLA2G4B
100137049	0.385664	0.20453	0.459831	0
10014	-0.224781	0.463593	0.636479	0	HDAC5
10015	-0.100369	0.403036	0.603903	0	PDCD6IP
10016	0.00531803	0.947176	0.801098	0	PDCD6
100170229	0.129268	0.184576	0.440981	0	SRRM5
100170841	-0.0040105	0.987873	0.806206	0	C17orf96
10018	0.0555259	0.909177	0.795454	0	BCL2L11
100188893	-1.53816	2.08034e-05	0.0112119	-1	TOMM6,PRICKLE4
100188947	0	1	0.807911	0	LOC100188947
100188954	0.211826	0.615234	0.706269	0	DNMBP-AS1
100190939	-1.66142	0.00149709	0.0533631	-1	TPT1-AS1
100190986	0.144546	0.132714	0.386916	0	LOC100190986
10020	0.0412944	0.752637	0.755147	0	GNE
100216479	-1.10285	0.0475477	0.239942	0	LOC100216479
100216545	-0.0668037	0.773318	0.762209	0	KMT2E-AS1
100216546	-0.504352	0.108364	0.351384	0	LINC01004
10023	-0.442771	0.307213	0.539511	0	FRAT1
10024	0.426424	0.0182334	0.150154	1	TROAP
10025	-0.281356	0.201821	0.457238	0	MED16
10026	-0.653506	0.000287158	0.0266903	-1	PIGK
100270804	0.565924	0.197003	0.452323	0	LOC100270804
100271722	0.232928	0.817166	0.773032	0	LINC00899
100271836	0.907892	0.050694	0.247075	0	LOC100271836
100271849	0.880815	0.143328	0.400157	0	MEF2B,MEF2BNB-MEF2B
100271873	-0.0107206	0.879317	0.788354	0	AIRN
100272147	-0.0020946	0.976544	0.804679	0	CMC4
100272216	0.0341595	0.851185	0.781759	0	LOC100272216
100272217	-0.656991	0.346798	0.563318	0	LOC100272217
100286793	0.647413	0.0547379	0.255571	0	LINC00875
100286844	0.95151	0.0252254	0.176596	1	BCDIN3D-AS1
100286979	0.112518	0.619142	0.707	0	ANAPC1P1
100287015	0.302655	0.161937	0.417411	0	LOC100287015
100287029	-0.311739	0.572244	0.687264	0	DDX11L10
100287036	0.00235139	0.973466	0.804028	0	LOC100287036
100287042	-0.370032	0.232887	0.486063	0	LOC100287042
100287072	-0.31663	0.0653722	0.275954	0	LOC100287072
100287102	-0.352386	0.394616	0.599884	0	DDX11L1
100287171	0.195711	0.24365	0.49541	0	WASH1
100287216	-0.142488	0.891631	0.791065	0	SH3RF3-AS1
100287227	-0.819	0.315715	0.544394	0	TIPARP-AS1
100287482	-0.0599647	0.580342	0.690664	0	SMKR1
100287559	0.892366	0.523315	0.664551	0	ADPGK-AS1
100287569	-1.17469	0.160936	0.416375	0	LINC00173
100287596	-0.610713	0.118054	0.365483	0	DDX11L5
100287722	-0.195724	0.135554	0.390858	0	AP4B1-AS1
100287765	-2.75217	0.0972554	0.333713	0	LINC00630
100287932	0.0107181	0.881007	0.788644	0	TIMM23
100288069	-0.353557	0.0182499	0.150161	-1	LOC100288069
100288123	0.978878	0.150351	0.405813	0	LOC100288123
100288142	-0.05492	0.826284	0.774915	0	LOC100288142,NBPF9,NBPF8
100288181	-0.661654	0.443829	0.626029	0	LOC100288181
100288198	0.651791	0.108471	0.351611	0	HMGN3-AS1
100288332	-0.0167734	0.8586	0.78323	0	NPIPA5
100288486	-0.517228	0.317872	0.545939	0	DDX11L9
100288615	-0.0180013	0.956766	0.801809	0	WHAMMP1
100288637	-0.379901	0.393513	0.599064	0	LOC100288637,ARHGAP11B
100288730	1.33351	0.0146547	0.133836	1	PAN3-AS1
100288778	0.120915	0.642221	0.714341	0	LOC100288778
100288797	-0.0496727	0.652966	0.71862	0	TMEM239,C20orf141
100288846	-0.385196	0.101608	0.341335	0	LOC100288846
100289019	1.14631	0.0309047	0.195902	1	LOC100289019
100289092	-0.245684	0.290209	0.529865	0	LOC100289092
100289137	1.26177	0.0701391	0.287193	0	FAM95C
100289178	0.331589	0.178969	0.43602	0	GNG12-AS1
100289230	-0.559562	0.0330375	0.202436	0	LOC100289230
100289341	0.999917	0.0572284	0.260041	0	MAN1B1-AS1
100289373	-0.0508353	0.870263	0.786586	0	UBAC2-AS1
100289388	-0.0191706	0.916262	0.796262	0	KCTD21-AS1
100289511	-0.193242	0.432661	0.621146	0	LOC100289511
100289561	0.30499	0.342007	0.560417	0	LOC100289561,LOC100630923
100289635	0.602896	0.299119	0.535395	0	ZNF605
100289678	-0.0565275	0.800985	0.768943	0	ZNF783,LOC155060
100292680	-1.54228	0.000396688	0.0310611	-1	LINC00942
100293516	-0.236182	0.0560465	0.257968	0	ZNF587B,ZNF587
100294362	0.418859	0.132167	0.386695	0	LOC100294362
1003	0.204799	0.789522	0.766006	0	CDH5
100302401	-0.0777107	0.569342	0.685952	0	RASAL2-AS1
100302650	0.0287279	0.831527	0.776764	0	BRE-AS1
100302692	1.19665	0.243542	0.495315	0	FTX
100302740	0.0138329	0.846206	0.780299	0	FAS-AS1
100303453	-1.42761	0.0534831	0.253553	0	TSNAX-DISC1,TSNAX
100303728	0.945652	0.0425188	0.227474	0	SLC25A5-AS1
100303755	-0.0936014	0.236907	0.489542	0	PET117
100306975	-0.0280678	0.844641	0.780041	0	NDUFAF4P1
100309464	0.0213393	0.96684	0.803104	0	OTX2-AS1
100310812	0.0182927	0.880213	0.788471	0	SPDYE2B
100310846	-0.0225315	0.751887	0.754657	0	ANKRD61
100329109	0.00205145	0.976751	0.804714	0	GCSHP3
100335030	-0.0691114	0.509788	0.657437	0	LOC100335030
100359394	-0.155455	0.315078	0.543573	0	LINC00102
10036	-0.167594	0.176161	0.433381	0	CHAF1A
100379224	-0.309934	0.404726	0.604635	0	LOC100379224
100379661	0.199693	0.403356	0.604037	0	GRIK1-AS2
10038	0.125977	0.282819	0.52402	0	PARP2
100381270	-0.0336262	0.642254	0.714341	0	ZBED6
10039	0.0413388	0.664005	0.721772	0	PARP3
10040	0.257359	0.112129	0.356208	0	TOM1L1
10042	0.120267	0.33826	0.557517	0	HMGXB4
10043	-0.135463	0.402614	0.603684	0	TOM1
10045	-0.00475347	0.984749	0.806036	0	SH2D3A
10046	-0.0501676	0.917426	0.796375	0	MAMLD1
100462953	-0.219805	0.226076	0.480048	0	MINOS1P1
100462977	0.228394	0.303781	0.537446	0	MTRNR2L1
100462981	-0.00457962	0.953124	0.80153	0	MTRNR2L2
100462983	0.299744	0.199608	0.4555	0	MTRNR2L3
100463285	-0.152686	0.60535	0.70162	0	MTRNR2L4
100463486	-0.0947714	0.314159	0.542926	0	MTRNR2L8
100463488	-0.00661636	0.927233	0.797354	0	MTRNR2L10
10048	-0.0881295	0.377297	0.587891	0	RANBP9
10049	-0.283362	0.0294709	0.189965	-1	DNAJB6
100499177	-0.0551192	0.544406	0.674765	0	THAP9-AS1
100499405	0.0496808	0.746275	0.752319	0	LINC00987
100499466	-0.305667	0.538446	0.67158	0	LINC00674
100499467	-0.322567	0.375155	0.586156	0	LINC00673
100499483	0.279842	0.455396	0.632855	0	CCDC180
100499484	0.072594	0.840563	0.77805	0	LOC100499484,LOC100499484-C9ORF174
100505385	-0.249651	0.316723	0.545051	0	IQCJ-SCHIP1,IQCJ
100505549	0.232776	0.389523	0.596527	0	LOC100505549
100505566	-0.170995	0.732085	0.747001	0	LINC00578
100505633	0.401787	0.0112394	0.119297	1	LOC100505633
100505636	-1.51137	0.228625	0.482346	0	LINC01024
100505648	-0.445922	0.0313047	0.197142	-1	RAD51-AS1
100505658	-0.0316613	0.661947	0.721499	0	LOC100505658
100505666	-0.156364	0.572126	0.687209	0	LOC100505666
100505678	-0.442044	0.222981	0.478751	0	STARD4-AS1
100505687	-0.273675	0.396307	0.600256	0	LINC00888
100505696	-0.128817	0.330157	0.554192	0	SH3BP5-AS1
100505716	0.0244611	0.74132	0.751074	0	LOC100505716
100505738	0.359536	0.0738677	0.296082	0	MIR4458HG
100505761	-0.206955	0.396784	0.600542	0	LOC100505761
100505783	-0.718108	0.0842167	0.313157	0	OSER1-AS1
100505795	-0.0023837	0.973046	0.804028	0	LOC100505795
100505812	-0.384878	0.337836	0.557481	0	LOC100505812
100505826	-0.50757	0.63871	0.713535	0	STK4-AS1
100505854	-0.26042	0.638331	0.713328	0	RSBN1L-AS1
100505876	0.397812	0.0132225	0.128889	1	LOC100505876
100505894	-0.764537	0.0232721	0.170898	-1	TMEM161B-AS1
100506033	0.366694	0.00762557	0.101555	1	PTOV1-AS1
100506054	0.116873	0.515139	0.660136	0	LOC100506054
100506060	0.0391504	0.673908	0.726012	0	LOC100506060
100506083	-0.275317	0.0740966	0.296161	0	LOC100506083
100506124	0.0874229	0.900352	0.793801	0	LOC100506124,TTC21B
100506190	-0.306498	0.17642	0.433768	0	LINC00963
100506211	0.52159	0.131742	0.386041	0	MIR210HG
100506215	-0.431927	0.216428	0.472313	0	PAXBP1-AS1
100506305	0.0374128	0.816211	0.772971	0	LINC00958
100506311	0.0314233	0.682394	0.728432	0	HOTAIRM1
100506314	0.0396134	0.627755	0.709689	0	LOC100506314
100506368	-0.31568	0.310544	0.541341	0	LOC100506368
100506428	-1.31747	0.00103376	0.045569	-1	CBR3-AS1
100506436	-0.0852601	0.317692	0.545833	0	SPAG5-AS1
100506451	0.0360154	0.906897	0.795454	0	RASSF8-AS1
100506462	-0.142259	0.158283	0.41471	0	SRD5A3-AS1
100506469	-0.0511378	0.702515	0.736252	0	LOC100506469
100506472	0.000692862	0.999212	0.807821	0	LOC100506472
100506540	0.118933	0.616232	0.706846	0	SPTY2D1-AS1
100506548	-0.0404082	0.729648	0.746595	0	LOC100506548
100506581	0.188452	0.532997	0.669193	0	C16orf95
100506599	0.502921	0.0374272	0.214552	0	PPP1R26-AS1
100506655	0.00855651	0.904947	0.795286	0	LOC100506655
100506660	-0.197496	0.686064	0.730204	0	DDX11-AS1
100506668	0.111248	0.338028	0.557506	0	DYNLL1-AS1
100506686	1.3169	0.152913	0.408711	0	IQCH-AS1
100506688	0.61668	0.0951544	0.330994	0	LOC100506688
100506710	0.167057	0.547618	0.675927	0	LOC100506710
100506713	-0.390384	0.103541	0.343601	0	LOC100506713
100506714	0.47878	0.0976111	0.334693	0	LOC100506714
100506730	0.108202	0.742696	0.751488	0	LOC100506730
100506746	0.0475455	0.662043	0.721499	0	LOC100506746
100506757	-0.641077	0.0414663	0.224854	0	LINC00629
100506759	0.0479973	0.79164	0.76673	0	OR7E37P
100506801	-0.0185736	0.814974	0.772971	0	LOC100506801
100506804	-0.566062	0.281024	0.522999	0	LOC100506804
100506866	0.403258	0.381515	0.590396	0	TTN-AS1
100506895	0.785604	0.0845158	0.313438	0	LOC100506895
100506930	0.107779	0.433249	0.621428	0	LINC00665
100506963	-0.0282414	0.766049	0.759371	0	LOC100506963
100506990	0.136772	0.529627	0.66744	0
100507032	0.882236	0.000477722	0.0317599	1	TMCC1-AS1
100507034	0.115657	0.243908	0.495637	0	PITRM1-AS1
100507062	-0.951348	0.00362366	0.0747558	-1	PSMD6-AS2
100507086	0.119485	0.885122	0.789129	0	DLG1-AS1
100507117	-0.174345	0.102097	0.341937	0	ASAP1-IT2
100507118	-0.00163945	0.981826	0.805976	0	PRC1-AS1
100507127	-0.244262	0.400101	0.602181	0	LINC00707
100507156	-0.481756	0.0552409	0.256405	0	LOC100507156
100507171	0.659779	0.336425	0.557233	0	BOLA3-AS1
100507178	0.202483	0.395383	0.599891	0	SLFNL1-AS1
100507217	-0.0898326	0.714057	0.740223	0	LOC100507217
100507244	-0.0853118	0.633894	0.71165	0	MAMDC2-AS1
100507246	-1.11518	0.000480691	0.0317599	-1	SNHG16
100507266	-0.392427	0.563517	0.684093	0	STX18-AS1
100507290	-0.286215	0.486112	0.647893	0	ZNF865
100507297	0.312617	0.291158	0.529964	0	TMEM44-AS1
100507299	-1.03302	0.00985798	0.113629	-1	SMC5-AS1
100507300	-0.012444	0.860904	0.784133	0	ALKBH3-AS1
100507321	0.0860406	0.826266	0.774915	0	ERVK13-1
100507346	-0.506517	0.136303	0.391952	0	LOC100507346
100507373	0.11592	0.82083	0.773395	0	LOC100507373
100507377	0.257895	0.395137	0.599891	0	LOC100507377
100507401	-0.0476349	0.82476	0.774205	0	LRP4-AS1
100507410	-0.0825504	0.742131	0.751227	0	C1QTNF1-AS1
100507421	-0.443595	0.0187475	0.152085	-1	TMEM178B
100507423	0.0578496	0.507897	0.656892	0	MKNK1-AS1
100507472	-0.237338	0.0727367	0.293083	0	LOC100507472
100507495	-0.124281	0.481221	0.64501	0	SDCBP2-AS1
100507500	0.289787	0.302852	0.537137	0	EGFR-AS1
100507501	1.23026	0.0703559	0.287435	0	LOC100507501
100507557	-0.849473	0.132046	0.386458	0	LOC100507557
100507564	0.0591514	0.683862	0.729278	0	LOC100507564
100507567	-0.00994702	0.890984	0.791026	0	RAB11B-AS1
100507577	0.104515	0.81645	0.772971	0	LOC100507577
100507588	-0.289281	0.726087	0.745382	0	TGFBR3L
100507589	0.0840639	0.876144	0.787206	0	NAGPA-AS1,ALG1
10051	0.0928619	0.504437	0.65597	0	SMC4
10052	0.367547	0.353909	0.570373	0	GJC1
100526693	0.388091	0.0723691	0.292714	0	ARPC4-TTLL3,ARPC4
100526737	0.063093	0.473544	0.641061	0	RBM14-RBM4,RBM14
100526739	0.281608	0.512227	0.658559	0	APITD1-CORT,APITD1
100526740	-0.192047	0.224697	0.479444	0	ATP5J2-PTCD1,PTCD1
100526760	0.03102	0.698037	0.735021	0	ABHD14A-ACY1,ABHD14A
100526761	-0.16544	0.182688	0.439608	0	CCDC169-SOHLH2,SOHLH2
100526767	0.557044	0.00218549	0.0615162	1	RNF103-CHMP3,CHMP3
100526772	-0.106242	0.639603	0.713801	0	TMEM110-MUSTN1,MUSTN1
100526783	-0.324438	0.0260682	0.178664	-1	C15orf38-AP3S2,AP3S2
100526825	0.287578	0.268355	0.513116	0	INMT-FAM188B,INMT
100526831	1.23451	0.00538722	0.0890358	1	SLX1B-SULT1A4
100526832	0.105476	0.4195	0.613731	0	PHOSPHO2-KLHL23,PHOSPHO2
100526836	-0.0834405	0.393087	0.598893	0	BLOC1S5-TXNDC5,TXNDC5
100526837	-0.196692	0.143	0.399778	0	EEF1E1-MUTED,BLOC1S5
100526842	0.761079	0.012455	0.126382	1	RPL17-C18orf32,C18orf32
100527943	0.00575091	0.935885	0.798952	0	TGIF2-C20orf24,TGIF2
100527950	-0.488154	0.0287531	0.187745	-1	GJA9-MYCBP,MYCBP
100527963	-0.131284	0.191226	0.446744	0	PMF1-BGLAP,PMF1
100527964	0.536749	0.0614747	0.268642	0	LOC100527964
100527978	0.528145	0.00243318	0.0642086	1	TMEM56-RWDD3
100528007	0.0385283	0.934167	0.798465	0	C10orf32-AS3MT,C10orf32
100528016	-0.115661	0.39207	0.598213	0	TMX2-CTNND1,TMX2
100528018	-0.322226	0.0592273	0.264138	0	ARL2-SNX15,ARL2
100528021	1.27577	0.105014	0.345804	0	ST20-MTHFS,MTHFS
100528022	-0.0456695	0.889723	0.791	0	BLOC1S1-RDH5,BLOC1S1
100528030	0.0212237	0.803985	0.769412	0	POC1B-GALNT4
100528031	-1.60366	0.0130173	0.127801	-1	FKBP1A-SDCBP2,SDCBP2
100528064	-0.720455	0.135791	0.391168	0	NEDD8-MDP1,TM9SF1,MDP1,CHMP4A
100529063	0.132451	0.206285	0.461927	0	BCL2L2-PABPN1,BCL2L2
100529067	-0.318803	0.49368	0.651438	0	SERF2-C15ORF63,SERF2
100529097	0.00816089	0.926453	0.797354	0	RPL36A-HNRNPH2,RPL36A
100529144	-0.381656	0.0687308	0.284352	0	CORO7-PAM16,PAM16
100529207	-0.199105	0.418995	0.613605	0	RAD51L3-RFFL,RFFL
100529209	0.237121	0.285614	0.525601	0	RNASEK-C17orf49
100529211	-0.663203	0.267235	0.512803	0	C17orf61-PLSCR3,PLSCR3
100529215	-0.692374	0.483165	0.646165	0	ZNF559-ZNF177,ZNF559
100529239	0.431874	0.0030622	0.0694126	1	RPS10-NUDT3,NUDT3
100529240	-0.379591	0.0208357	0.162215	-1	ZNF816-ZNF321P,ZNF321P
100529241	1.79728	6.47045e-05	0.0146961	1	HSPE1-MOB4,HSPE1
100529257	0.703871	0.00930211	0.111381	1	SYNJ2BP-COX16,COX16
100529261	0.782769	0.0998629	0.33772	0	CHURC1-FNTB,CHURC1
100529262	-0.612399	0.254296	0.503212	0	MIA-RAB4B
100529264	-0.134475	0.248952	0.499827	0	RAB4B-EGLN2,RAB4B
100529855	-0.730391	0.136595	0.392186	0	ZNF625-ZNF20,ZNF20
100532724	-0.264108	0.47848	0.644319	0	NPHP3-ACAD11
100532726	2.17828	6.09207e-06	0.00969933	1	NDUFC2-KCTD14,KCTD14
100532731	-0.402925	0.0135296	0.129192	-1	COMMD3-BMI1,COMMD3
100532735	0.603161	0.000422326	0.0315634	1	INO80B-WBP1,INO80B
100532736	-0.0847062	0.309255	0.54087	0	MINOS1-NBL1,MINOS1
100532742	-0.501766	0.399041	0.601822	0	PIR-FIGF,FIGF
100533105	-0.0282676	0.857578	0.782956	0	C8orf44-SGK3,C8orf44
100533106	0.0847634	0.622819	0.707934	0	ZHX1-C8ORF76
100533107	0.107642	0.590097	0.69368	0	RTEL1-TNFRSF6B,RTEL1
100533111	0.00672681	0.96255	0.802814	0	ZNF670-ZNF695,ZNF695
100533179	-0.3939	0.105307	0.34621	0	UBE2F-SCLY,UBE2F
100533184	-0.110419	0.755842	0.756925	0	ARHGAP19-SLIT1
100533195	0.239995	0.782485	0.763716	0	FAM24B-CUZD1,CUZD1
100533464	-0.366404	0.504873	0.656091	0	PRH1-PRR4,PRR4
100533467	-0.401467	0.0283066	0.185591	-1	BIVM-ERCC5,BIVM
100533483	0.428205	0.00777092	0.101586	1	DYX1C1-CCPG1,CCPG1
100533496	-0.13529	0.428519	0.61975	0	TVP23C-CDRT4,CDRT4
100533952	0.300705	0.0394156	0.22065	0	RBAK-RBAKDN,RNF216P1
100533955	-0.875224	0.000552068	0.0337744	-1	SENP3-EIF4A1,SENP3
100533970	0.535726	0.0104283	0.115044	1	P2RX5-TAX1BP3,TAX1BP3
100533975	0.017355	0.805873	0.770089	0	SLMO2-ATP5E,ATP5E
100534012	-0.189925	0.674203	0.726012	0	TNFAIP8L2-SCNM1,TNFAIP8L2
100534589	-0.0394613	0.799444	0.768763	0	HOXA10-HOXA9,HOXA9
100534595	-0.192289	0.0531291	0.253258	0	HNRNPUL2-BSCL2,BSCL2
100534599	-0.60033	0.0218684	0.166448	-1	ISY1-RAB43,RAB43
100534611	0.422318	0.138566	0.394179	0	TM4SF19-TCTEX1D2
10054	-0.167606	0.203849	0.459156	0	UBA2
10055	0.0838387	0.551371	0.677134	0	SAE1
10056	-0.329484	0.0530202	0.253123	0	FARSB
10057	0.0676391	0.770348	0.761086	0	ABCC5
10058	-0.925417	0.00077633	0.0396582	-1	ABCB6
10059	0.197307	0.0630214	0.270894	0	DNM1L
10061	-0.182732	0.159577	0.415707	0	ABCF2
100616668	-0.468024	0.528573	0.666999	0	TPTE2P5
10062	-0.18895	0.600492	0.699166	0	NR1H3
100630918	0.120064	0.310711	0.541352	0	LOC100630918
100630923	0.369557	0.0463026	0.237308	0
100631383	0.359312	0.0546463	0.255571	0
100652739	-0.337076	0.493178	0.651412	0	RAET1E-AS1
100652758	0.104089	0.269694	0.513824	0	LOC100652758
100652768	0.0700938	0.632192	0.711139	0	LOC100652768
100652772	0.845613	0.2286	0.482346	0	NNT-AS1
100652999	-1.08256	0.00422872	0.0812904	-1	LOC100652999
100653515	0.0107898	0.88096	0.788644	0	LOC100653515
10066	-0.112057	0.48139	0.645146	0	SCAMP2
10067	-0.106452	0.214691	0.471047	0	SCAMP3
10068	-1.08899	0.0891839	0.321666	0	IL18BP
10069	-0.0473313	0.64019	0.713846	0	RWDD2B
10072	-0.130262	0.485786	0.647675	0	DPP3
10073	-0.314636	0.432921	0.621146	0	SNUPN
10075	0.944808	0.00656559	0.09605	1	HUWE1
100750225	2.11438	0.0435835	0.230405	0	PCAT1
100750247	-0.591043	0.0629454	0.270856	0	HIF1A-AS2
10076	-0.201345	0.396522	0.600488	0	PTPRU
100775104	0.0923692	0.873538	0.786643	0	KLHL7-AS1
100775107	0.219149	0.227368	0.481368	0	RBM5-AS1
10078	-0.108964	0.319116	0.546608	0	TSSC4
10079	-0.041223	0.68048	0.72787	0	ATP9A
10081	0.229822	0.053648	0.254045	0	PDCD7
100820829	-0.481144	0.297523	0.534441	0	MYZAP,GCOM1
10083	0.193106	0.448772	0.628667	0	USH1C
10084	0.0860932	0.486716	0.647893	0	PQBP1
100859930	0.0138779	0.942912	0.799719	0	HEIH
100861412	-0.0230853	0.867196	0.785733	0	FSBP,RAD54B
100862671	1.47911	0.0172203	0.147	1	LOC100862671,SRCAP
10087	0.0100345	0.98225	0.805999	0	COL4A3BP
100873954	-0.0863956	0.71596	0.741638	0	SNRK-AS1
100874018	-0.00859527	0.903066	0.794689	0	EPN2-AS1
100874055	-0.395078	0.439583	0.62381	0	LINC00570
100874058	-0.0845252	0.791216	0.76673	0	COX10-AS1
100874095	0.505137	0.0250612	0.175891	1	ADIPOQ-AS1
100874123	0.68603	0.0214914	0.164637	1	ZNRF3-AS1
100874237	-0.0465544	0.575795	0.689222	0	CACNA2D3-AS1
100874323	0.0318	0.700265	0.735021	0	HOXA-AS4
100874366	-0.184652	0.711446	0.739206	0	HOXC-AS5
100874392	-0.0476873	0.595429	0.696033	0	ANKRD20A12P
100885776	-0.119778	0.595747	0.696063	0	UGDH-AS1
100885795	-0.120417	0.279991	0.522864	0	LARS2-AS1
100885848	0.191038	0.21976	0.475388	0	PTGES3L
100885850	-0.014839	0.868083	0.786026	0	PTGES3L-AARSD1,AARSD1
100886964	-0.0208364	0.911048	0.795612	0	PTCSC3
10090	-0.486723	0.0103333	0.115044	-1	UST
100913187	-0.000615747	0.993702	0.806957	0	APOBEC3A_B,APOBEC3A
10092	0.109817	0.283246	0.52402	0	ARPC5
10093	0.00845605	0.925631	0.797354	0	ARPC4
10095	0.202651	0.138193	0.393669	0	ARPC1B
10096	0.619305	0.0554015	0.256405	0	ACTR3
10097	0.0978931	0.485198	0.647342	0	ACTR2
10099	-2.18829	1.95556e-05	0.0112119	-1	TSPAN3
100996291	0.115111	0.436707	0.622775	0	LOC100996291
100996307	-0.207386	0.831734	0.776764	0	LIPE-AS1
100996485	-0.163279	0.298438	0.53508	0	LOC100996485
100996712	-0.00485144	0.946109	0.800968	0	SRGAP2D
100996928	-0.167855	0.125221	0.377232	0	C7orf55-LUC7L2,C7orf55
100996939	0.0241661	0.775957	0.762362	0	PYURF
101	-0.328695	0.727324	0.745654	0	ADAM8
10101	-0.0147933	0.889252	0.790789	0	NUBP2
10102	-0.382183	0.244247	0.495882	0	TSFM
10103	-0.289472	0.687113	0.730204	0	TSPAN1
10105	0.0213758	0.806654	0.770352	0	PPIF
10106	0.383506	0.13718	0.39284	0	CTDSP2
101060200	0.29549	0.55453	0.678951	0	ZNF891
10109	0.326546	0.0184816	0.15064	1	ARPC2
10111	0.488501	0.0173942	0.147227	1	RAD50
10112	0.105246	0.303599	0.537446	0	KIF20A
10113	0.0371767	0.713498	0.740061	0	PREB
10114	0.362139	0.372495	0.584126	0	HIPK3
10116	0.0896362	0.472348	0.64077	0	FEM1B
101180901	-0.175857	0.26451	0.511808	0
10120	-0.0491095	0.574346	0.688664	0	ACTR1B
10121	-0.0520971	0.585221	0.692503	0	ACTR1A
10123	-0.769597	0.0773831	0.300252	0	ARL4C
10124	0.0818993	0.813767	0.772504	0	ARL4A
101243544	0.26781	0.164605	0.419804	0	ERCC6-PGBD3
10126	-0.336992	0.0289893	0.188261	-1	DNAL4
10127	-0.0562081	0.667488	0.723024	0	ZNF263
10128	-0.472846	0.00825287	0.105392	-1	LRPPRC
10131	0.0782656	0.649007	0.717164	0	TRAP1
10133	0.668573	0.036483	0.212378	0	OPTN
10134	-0.232562	0.58239	0.691023	0	BCAP31
10135	0.295344	0.0540269	0.254045	0	NAMPT
10137	-0.563903	0.0554056	0.256405	0	RBM12
10138	-0.0308708	0.89362	0.791225	0	YAF2
10139	0.602206	0.206604	0.462102	0	ARFRP1
10140	0.374746	0.415122	0.611497	0	TOB1
101410538	0.541026	0.0128642	0.126951	1	MMP24-AS1
101410543	0.00867161	0.902227	0.794375	0	XXYLT1-AS2
10142	-0.459362	0.0198074	0.156505	-1	AKAP9
10144	-0.101517	0.941462	0.799713	0	FAM13A
10146	0.275479	0.10095	0.340158	0	G3BP1
10147	0.0867773	0.501111	0.654836	0	SUGP2
10149	-0.184981	0.300492	0.536409	0	GPR64
10150	0.0180488	0.869763	0.786586	0	MBNL2
10152	0.0495006	0.800281	0.76888	0	ABI2
10153	0.207838	0.0534133	0.253544	0	CEBPZ
10155	-0.0474738	0.622034	0.707934	0	TRIM28
10156	1.0515	0.00626904	0.094007	1	RASA4
10159	-0.0394617	0.656436	0.719634	0	ATP6AP2
10160	0.178045	0.36255	0.576688	0	FARP1
10161	0.0187237	0.799836	0.768829	0	LPAR6
10162	0.0810205	0.488623	0.648509	0	LPCAT3
10163	0.141904	0.337626	0.557481	0	WASF2
10164	-0.322501	0.319823	0.546937	0	CHST4
10165	-0.159422	0.139375	0.39496	0	SLC25A13
10166	-0.153811	0.233537	0.486342	0	SLC25A15
10168	-0.462502	0.00239697	0.0637679	-1	ZNF197
10169	0.0152379	0.974484	0.804094	0	SERF2
1017	-0.0764597	0.391962	0.598213	0	CDK2
10171	-0.050819	0.589623	0.69368	0	RCL1
10175	-0.0750428	0.518428	0.662171	0	CNIH1
10179	0.049677	0.804707	0.76964	0	RBM7
1018	-0.100061	0.584574	0.692324	0	CDK3
10180	0.34644	0.0254657	0.177113	1	RBM6
10181	-0.137388	0.268789	0.513434	0	RBM5
10184	-0.388696	0.238594	0.490419	0	LHFPL2
10188	0.540472	0.0864476	0.318232	0	TNK2
10189	0.0117026	0.870271	0.786586	0	ALYREF
1019	0.391797	0.0108264	0.116861	1	CDK4
10190	0.228404	0.0685569	0.284352	0	TXNDC9
10193	0.374133	0.184736	0.440981	0	RNF41
10194	-0.466295	0.155072	0.411321	0	TSHZ1
10195	0.0882769	0.489386	0.648706	0	ALG3
10196	0.00553791	0.978985	0.805337	0	PRMT3
10197	0.297036	0.271743	0.516083	0	PSME3
10198	-0.306918	0.0269197	0.181311	-1	MPHOSPH9
10199	-0.0032334	0.967483	0.803104	0	MPHOSPH10
102	-0.143417	0.258961	0.506784	0	ADAM10
1020	0.0971027	0.267945	0.512896	0	CDK5
10200	-0.0037935	0.96537	0.80298	0	MPHOSPH6
10201	-0.394022	0.229489	0.483036	0	NME6
10202	0.213801	0.48869	0.648509	0	DHRS2
10204	0.126762	0.298337	0.534999	0	NUTF2
10205	-0.253815	0.284884	0.524763	0	MPZL2
10206	-0.715543	0.163877	0.419024	0	TRIM13
10207	-0.548352	0.00170866	0.0560598	-1	INADL
10208	-0.290463	0.109262	0.352375	0	USPL1
10209	0.218687	0.0317447	0.197943	1	EIF1
1021	-0.656337	0.000638192	0.0360671	-1	CDK6
10210	-0.422474	0.56422	0.684304	0	TOPORS
10212	0.086821	0.320992	0.547555	0	DDX39A
10213	-0.00327768	0.965854	0.803059	0	PSMD14
10217	0.0219636	0.888761	0.790721	0	CTDSPL
10218	-0.00555672	0.937594	0.799108	0	ANGPTL7
10219	-0.0632125	0.848649	0.781239	0	KLRG1
1022	-0.00338809	0.975388	0.804284	0	CDK7
10220	0.509406	0.0264467	0.179814	1	GDF11
10221	0.703932	0.0243622	0.174196	1	TRIB1
10224	0.324854	0.210048	0.466419	0	ZNF443
10226	0.200696	0.0536125	0.254041	0	PLIN3
10227	-0.0424621	0.778336	0.763254	0	MFSD10
10228	-0.411754	0.0686958	0.284352	0	STX6
10229	1.1219	0.283644	0.524198	0	COQ7
10230	0.267838	0.542954	0.674035	0	NBR2
10232	0.0656358	0.612949	0.704954	0	MSLN
10233	-0.1842	0.314414	0.543075	0	LRRC23
10236	0.0495004	0.713613	0.740089	0	HNRNPR
10237	0.0103318	0.930048	0.797736	0	SLC35B1
10238	-0.339593	0.155242	0.411321	0	DCAF7
1024	0.136849	0.306538	0.539189	0	CDK8
10240	-0.144075	0.128677	0.383133	0	MRPS31
10241	0.0391661	0.903356	0.794689	0	CALCOCO2
10243	-0.427543	0.58891	0.693665	0	GPHN
10244	-0.0499215	0.655424	0.719314	0	RABEPK
10245	0.0198834	0.783092	0.76388	0	TIMM17B
10247	0.00160442	0.981827	0.805976	0	HRSP12
1025	0.571519	0.121655	0.370816	0	CDK9
10250	-0.205508	0.338143	0.557506	0	SRRM1
10252	0.273993	0.335	0.556378	0	SPRY1
10253	-0.74712	0.0577643	0.261094	0	SPRY2
10254	0.583362	0.0246189	0.174659	1	STAM2
10256	-0.153066	0.754061	0.755861	0	CNKSR1
10257	-0.0216601	0.83835	0.77805	0	ABCC4
1026	0.166881	0.307905	0.539863	0	CDKN1A
10260	-0.446757	0.274811	0.51835	0	DENND4A
10261	0.00123763	0.985975	0.806106	0	IGSF6
10262	0.0173833	0.859244	0.783573	0	SF3B4
10263	-0.0799941	0.703587	0.736891	0	CDK2AP2
10265	0.176045	0.425181	0.617178	0	IRX5
10269	-0.00523552	0.951779	0.80153	0	ZMPSTE24
1027	-0.0367374	0.706817	0.737928	0	CDKN1B
10270	0.0373559	0.85917	0.783573	0	AKAP8
10272	0.340472	0.0567105	0.259105	0	FSTL3
10273	0.328868	0.0274382	0.182295	1	STUB1
10274	-0.0474104	0.763173	0.75856	0	STAG1
10276	0.694674	0.0076706	0.101586	1	NET1
10277	0.139057	0.338814	0.557842	0	UBE4B
10279	1.82284	0.274836	0.51835	0	PRSS16
1028	-0.0880765	0.80542	0.770081	0	CDKN1C
10280	0.302666	0.0649539	0.274795	0	SIGMAR1
10283	-0.651847	0.00292287	0.0687801	-1	CWC27
10284	0.0405271	0.924199	0.797326	0	SAP18
10285	0.13392	0.354679	0.570487	0	SMNDC1
10286	-0.16991	0.0752613	0.297788	0	BCAS2
10287	0.183444	0.243477	0.495288	0	RGS19
10289	0.0150934	0.831154	0.776661	0	EIF1B
1029	-0.015351	0.90746	0.795454	0	CDKN2A
10290	-0.744301	0.00338877	0.0724207	-1	SPEG
10291	-0.205795	0.306461	0.539189	0	SF3A1
10293	-0.227744	0.50175	0.654836	0	TRAIP
10294	-0.807991	0.000707316	0.0380197	-1	DNAJA2
10295	-0.060377	0.697315	0.734971	0	BCKDK
10296	-0.23016	0.16629	0.42156	0	MAEA
10298	0.254547	0.206525	0.462032	0	PAK4
10299	-0.294611	0.668263	0.723453	0	2006-03-01
103	-0.000143767	0.999032	0.807821	0	ADAR
1030	0.0381776	0.830533	0.776384	0	CDKN2B
10300	-0.219959	0.0503221	0.246141	0	KATNB1
10307	0.13631	0.346559	0.563313	0	APBB3
10308	-0.238033	0.375401	0.586349	0	ZNF267
10309	0.17893	0.676582	0.726972	0	CCNO
1031	0.440093	0.0232976	0.170898	1	CDKN2C
10311	0.0303939	0.816896	0.773032	0	DSCR3
10312	0.157345	0.179524	0.436194	0	TCIRG1
10313	0.775872	0.0280122	0.184754	1	RTN3
10314	0.0719095	0.351141	0.568295	0	LANCL1
10318	-0.164957	0.331213	0.55489	0	TNIP1
10319	0.308238	0.251573	0.50181	0	LAMC3
1032	-0.318885	0.446492	0.627319	0	CDKN2D
10322	0.065888	0.543074	0.674096	0	SMYD5
10325	0.243621	0.248167	0.498881	0	RRAGB
10327	0.0173286	0.856268	0.782223	0	AKR1A1
10328	0.333336	0.0270891	0.181785	1	EMC8
10329	-0.515114	0.0709759	0.288763	0	TMEM5
10330	-0.0826907	0.375292	0.586274	0	CNPY2
10331	0.116916	0.856713	0.78248	0	B3GNT3
10336	0.0520798	0.693799	0.733618	0	PCGF3
10342	-0.0383515	0.634862	0.712139	0	TFG
10347	-0.0283041	0.924659	0.797354	0	ABCA7
10352	0.0814143	0.505323	0.656173	0	WARS2
10362	0.162595	0.324821	0.549678	0	HMG20B
10363	0.722515	0.00278198	0.0666054	1	HMG20A
10367	0.054828	0.689666	0.730933	0	MICU1
10370	0.0300171	0.847054	0.780675	0	CITED2
10376	0.232771	0.306905	0.539428	0	TUBA1B
10379	0.0836024	0.728548	0.74638	0	IRF9,RNF31
10380	-0.238407	0.149661	0.405236	0	BPNT1
10381	-1.09301	0.000485404	0.0317599	-1	TUBB3
10383	0.248049	0.147232	0.404158	0	TUBB4B
10384	0.0979579	0.725854	0.745382	0	BTN3A3
10385	0.0857557	0.865423	0.785404	0	BTN2A2
10388	-0.0844403	0.826543	0.774982	0	SYCP2
10389	0.245954	0.0503126	0.246141	0	SCML2
1039	0.164851	0.165389	0.420542	0	CDR2
10390	0.040794	0.713079	0.739939	0	CEPT1
103910	0.031992	0.695147	0.734311	0	MYL12B
10392	0.429674	0.0903928	0.323721	0	NOD1
10393	-0.199024	0.645762	0.715239	0	ANAPC10
10397	0.196119	0.392533	0.598583	0	NDRG1
10398	-0.0565791	0.672431	0.725416	0	MYL9
10399	0.0556018	0.453082	0.631245	0	GNB2L1
104	-0.0363486	0.8161	0.772971	0	ADARB1
10400	-0.0152692	0.882552	0.788998	0	PEMT
10401	-0.224219	0.182695	0.439608	0	PIAS3
10403	0.00284551	0.969605	0.803394	0	NDC80
10404	-0.113985	0.661778	0.721499	0	CPQ
10409	0.104021	0.406491	0.605411	0	BASP1
10412	-0.0637609	0.441011	0.624775	0	NSA2
10413	-0.105986	0.461419	0.635445	0	YAP1
10419	0.124399	0.288087	0.528219	0	PRMT5
10420	-1.62856	0.000112649	0.0192163	-1	TESK2
10421	0.338228	0.044455	0.232059	0	CD2BP2
10422	-0.0707064	0.526967	0.666415	0	UBAC1
10423	-0.0403688	0.790124	0.766435	0	CDIPT
10424	0.840476	0.0723821	0.292714	0	PGRMC2
10425	0.622808	0.0369395	0.213604	0	ARIH2
10426	-0.809492	0.00902123	0.110201	-1	TUBGCP3
10427	-0.191705	0.472357	0.64077	0	SEC24B
10428	-0.159875	0.0995981	0.337719	0	CFDP1
10430	-0.0245144	0.748384	0.753264	0	TMEM147
10432	0.244721	0.404595	0.604635	0
10434	0.0425252	0.810788	0.771166	0	LYPLA1
10435	0.180159	0.317991	0.545939	0	CDC42EP2
10436	0.240117	0.458022	0.63356	0	EMG1
10437	-0.00511843	0.942379	0.799713	0	IFI30
10438	-0.0724655	0.709138	0.738339	0	C1D
10440	0.0377378	0.626147	0.708988	0	TIMM17A
10443	-1.29797	0.000499542	0.0320268	-1	N4BP2L2
10444	0.597498	0.0371866	0.21387	0	ZER1
10445	0.0973562	0.399922	0.602181	0	MCRS1
10446	0.153739	0.190779	0.446433	0	LRRN2
10447	0.111354	0.553329	0.678364	0	FAM3C
10449	0.0410957	0.622116	0.707934	0	ACAA2
10450	0.144086	0.397417	0.600887	0	PPIE
10452	0.103058	0.606869	0.701722	0	TOMM40
10455	-0.0908105	0.421061	0.61486	0	ECI2
10456	-0.0638833	0.545004	0.674773	0	HAX1
10457	-0.0900267	0.730689	0.746786	0	GPNMB
10458	0.237844	0.785286	0.764957	0	BAIAP2
10459	0.0148889	0.963336	0.802814	0	MAD2L2
10460	0.0506495	0.648639	0.71708	0	TACC3
10463	-0.122288	0.252826	0.50243	0	SLC30A9
10464	-0.345803	0.254079	0.503164	0	PIBF1
10465	-0.012078	0.906842	0.795454	0	PPIH
10466	1.55062	2.22293e-05	0.0112119	1	COG5
10467	0.00673521	0.985457	0.806036	0	ZNHIT1
10468	0.1855	0.915261	0.796034	0	FST
10469	-0.263132	0.111818	0.355938	0	TIMM44
10472	-0.405821	0.516506	0.660941	0	ZBTB18
10473	0.221195	0.142462	0.398627	0	HMGN4
10474	0.0282781	0.849757	0.781657	0	TADA3
10475	0.275135	0.498736	0.653449	0	TRIM38
10477	0.0273832	0.950414	0.80153	0	UBE2E3
10478	-0.0387066	0.837701	0.777984	0	SLC25A17
10479	-0.0462334	0.779834	0.763461	0	SLC9A6
10480	0.00546079	0.93919	0.799388	0	EIF3M
10481	-0.122876	0.578056	0.690081	0	HOXB13
10482	-0.374968	0.0183115	0.150279	-1	NXF1
10483	1.02071	0.00769051	0.101586	1	SEC23B
10484	-0.00333993	0.985965	0.806106	0	SEC23A
10486	0.071303	0.538445	0.67158	0	CAP2
10487	0.0702539	0.412241	0.609791	0	CAP1
10488	-0.238594	0.0662033	0.278601	0	CREB3
10489	0.0381134	0.654347	0.719145	0	LRRC41
10490	-0.0700778	0.479252	0.644774	0	VTI1B
10491	0.11158	0.6997	0.735021	0	CRTAP
10492	0.797003	0.0023702	0.0637679	1	SYNCRIP
10493	0.15172	0.290673	0.529953	0	VAT1
10494	0.336495	0.437474	0.622823	0	STK25
10495	0.394309	0.0178387	0.14935	1	ENOX2
10497	0.0865605	0.42372	0.616172	0	UNC13B
10498	0.667909	0.000185718	0.0237326	1	CARM1
10499	-0.188211	0.319617	0.546937	0	NCOA2
105	0.0127192	0.971374	0.803845	0	ADARB2
1050	-0.0939803	0.587509	0.693051	0	CEBPA
10500	0.334771	0.447181	0.627707	0	SEMA6C
10501	1.11605	0.0360978	0.21199	0	SEMA6B
10507	-0.681225	0.140316	0.396349	0	SEMA4D
10509	-0.22208	0.449387	0.628718	0	SEMA4B
1051	0.310415	0.160316	0.41623	0	CEBPB
10512	-0.0971349	0.710448	0.738795	0	SEMA3C
10513	0.240218	0.224653	0.479444	0	APPBP2
10514	0.0150722	0.89014	0.791026	0	MYBBP1A
10516	-0.229193	0.680649	0.72787	0	FBLN5
10518	-0.329674	0.392318	0.598485	0	CIB2
10519	-0.0331842	0.780114	0.763461	0	CIB1
1052	0.207546	0.0968202	0.332968	0	CEBPD
10520	-0.172631	0.277799	0.520648	0	ZNF211
10521	-0.0625215	0.481768	0.645239	0	DDX17
10522	-0.737655	0.0398129	0.221676	0	DEAF1
10523	0.453114	0.0578022	0.261094	0	CHERP
10524	0.528458	0.0196472	0.156052	1	KAT5
10525	-0.21567	0.0909925	0.324581	0	HYOU1
10526	-0.20085	0.168023	0.42312	0	IPO8
10527	0.160052	0.136487	0.392163	0	IPO7
10528	-0.180661	0.047991	0.24086	0	NOP56
10531	-1.11874	0.200296	0.45596	0	PITRM1
10533	0.0724282	0.676688	0.726972	0	ATG7
10535	0.0025702	0.973521	0.804028	0	RNASEH2A
10539	-0.271253	0.70615	0.737716	0	GLRX3
1054	0.48838	0.00562272	0.0909074	1	CEBPG
10540	-0.0536956	0.641435	0.714341	0	DCTN2
10541	-0.0892302	0.524826	0.665365	0	ANP32B
10544	0.0188184	0.874437	0.786915	0	PROCR
10548	-0.253953	0.332525	0.555433	0	TM9SF1,IPO4
10550	0.138743	0.22792	0.481909	0	ARL6IP5
10552	-0.0616212	0.449946	0.629078	0	ARPC1A
10553	0.0745611	0.517138	0.661412	0	HTATIP2
10555	-0.127961	0.369709	0.582417	0	AGPAT2
10556	-0.204147	0.598249	0.698309	0	RPP30
10557	-0.418757	0.00576318	0.0912312	-1	RPP38
10558	-0.176123	0.160633	0.41623	0	SPTLC1
10559	-0.0107464	0.950703	0.80153	0	SLC35A1
1056	-0.636446	0.242436	0.494719	0	CEL
10560	-0.0216156	0.846671	0.780484	0	SLC19A2
10561	-0.126221	0.641278	0.714315	0	IFI44
10564	-0.12404	0.466074	0.63759	0	ARFGEF2
10565	0.198836	0.470805	0.640149	0	ARFGEF1
10569	-0.0768988	0.493378	0.651412	0	SLU7
10572	-0.0816918	0.503703	0.655672	0	SIVA1
10573	-0.0259907	0.73702	0.749235	0	MRPL28
10574	-0.0617027	0.416488	0.612367	0	CCT7
10575	-0.0985125	0.361259	0.575553	0	CCT4
10576	-0.0367803	0.678078	0.727075	0	CCT2
10579	1.00108	0.00229597	0.0630253	1	TACC2
1058	-0.115453	0.478779	0.644607	0	CENPA
10580	0.768901	0.307405	0.539511	0	SORBS1
10585	0.136435	0.785749	0.764959	0	POMT1
10586	-0.0144375	0.838468	0.77805	0	MAB21L2
10587	-0.117307	0.431081	0.620485	0	TXNRD2
10589	0.000878362	0.990046	0.806296	0	DRAP1
1059	-0.0173148	0.896872	0.792415	0	CENPB
10591	0.0471196	0.562141	0.683726	0	DNPH1
10592	0.112086	0.525756	0.666033	0	SMC2
10594	-0.0729769	0.507494	0.656872	0	PRPF8
10598	-0.102918	0.399814	0.602181	0	AHSA1
1060	-0.447617	0.0531872	0.253301	0	CENPC
10600	-0.00558376	0.953286	0.80153	0	USP16
10603	0.763339	0.269199	0.513615	0	SH2B2
10605	0.557666	0.116926	0.363913	0	PAIP1
10606	0.314466	0.0472781	0.239087	0	PAICS
10607	-0.0348211	0.801536	0.768943	0	TBL3
10608	0.734301	0.00124103	0.0492318	1	MXD4
10609	-0.0380035	0.774191	0.762362	0	LEPREL4
10610	-3.9235	0.0386887	0.218599	0	ST6GALNAC2
10611	-1.24156	0.000845657	0.0414274	-1	PDLIM5
10612	-0.0152347	0.98712	0.806206	0	TRIM3
10613	0.114475	0.379964	0.589188	0	ERLIN1
10614	-1.74235	0.000197169	0.0238915	-1	HEXIM1
10615	-0.0357473	0.689681	0.730933	0	SPAG5
10616	0.840978	0.00865831	0.107836	1	RBCK1
10617	-0.455564	0.174195	0.430783	0	STAMBP
10618	-0.403785	0.0881155	0.319934	0	TGOLN2
1062	-0.113125	0.515489	0.660453	0	CENPE
10620	-0.0483105	0.743195	0.751488	0	ARID3B
10621	-0.152882	0.219009	0.47502	0	POLR3F
10622	-0.00278965	0.988539	0.806296	0	POLR3G
10623	-0.076302	0.453082	0.631245	0	POLR3C
10625	0.388403	0.00826348	0.105392	1	IVNS1ABP
10627	0.0114055	0.875055	0.787042	0	MYL12A
10628	0.0943702	0.375783	0.586657	0	TXNIP
10629	-0.0403455	0.880402	0.788471	0	TAF6L
1063	0.178596	0.13261	0.386916	0	CENPF
10632	0.372813	0.0570715	0.259614	0	ATP5L
10634	0.434646	0.479395	0.644774	0	GAS2L1
10635	-0.0899424	0.472813	0.64104	0	RAD51AP1
10637	-0.112715	0.824198	0.774131	0	LEFTY1
10638	-0.192952	0.283231	0.52402	0	SPHAR
10640	-0.761125	0.221325	0.477153	0	EXOC5
10641	-0.213173	0.27346	0.517166	0	NPRL2
10642	-0.121673	0.508646	0.657225	0	IGF2BP1
10643	0.213029	0.129916	0.384617	0	IGF2BP3
10644	-0.351885	0.0906589	0.323875	0	IGF2BP2
10645	0.255361	0.563695	0.684136	0	CAMKK2
10650	0.348783	0.44547	0.626817	0	SLMO1
10651	-0.471162	0.00978998	0.113222	-1	MTX2
10652	0.0833091	0.498223	0.653138	0	YKT6
10653	-0.0375615	0.884282	0.788998	0	SPINT2
10654	-0.017266	0.937406	0.799108	0	PMVK
10657	-0.438996	0.254091	0.503164	0	KHDRBS1
10658	-0.041594	0.769316	0.760774	0	CELF1
10663	0.0365944	0.643516	0.714676	0	CXCR6
10664	-0.0665576	0.588292	0.693529	0	CTCF
10667	-0.199681	0.103517	0.343601	0	FARS2
10668	-0.169291	0.506757	0.656663	0	CGRRF1
10669	-0.153223	0.417494	0.612723	0	CGREF1
10670	-0.0687978	0.55104	0.677122	0	RRAGA
10671	0.0419149	0.623693	0.707934	0	DCTN6
10672	0.419444	0.00562417	0.0909074	1	GNA13
10677	0.280033	0.379127	0.588991	0	AVIL
10678	-0.0124919	0.945291	0.800543	0	B3GNT2
10681	-0.176243	0.589153	0.69368	0	GNB5
10682	0.102675	0.232497	0.485461	0	EBP
1069	0.00885709	0.901015	0.794124	0	CETN2
10691	0.203658	0.244004	0.495677	0	GMEB1
10694	0.0247831	0.743912	0.751507	0	CCT8
10695	-0.120331	0.165058	0.420542	0	CNPY3
10712	0.259031	0.176992	0.433875	0	FAM189B
10713	0.192801	0.295132	0.531863	0	USP39
10714	-0.847712	0.00362737	0.0747558	-1	POLD3
10715	-0.247986	0.357205	0.572339	0	CERS1
10717	-0.0377606	0.874808	0.787018	0	AP4B1
1072	-0.0718419	0.510447	0.657609	0	CFL1
10721	-0.0390695	0.836447	0.777424	0	POLQ
10723	-0.889279	0.00130424	0.0502382	-1	SLC12A7
10724	0.110046	0.538985	0.671943	0	MGEA5
10725	-0.209093	0.527717	0.666553	0	NFAT5
10726	0.587933	0.00161274	0.0543017	1	NUDC
10728	0.0698564	0.649203	0.717164	0	PTGES3
1073	0.186799	0.320533	0.547269	0	CFL2
10730	0.650268	0.00271015	0.0660602	1	YME1L1
10732	0.00209575	0.991183	0.806449	0	TCFL5
10733	0.0867967	0.709297	0.738339	0	PLK4
10734	0.255719	0.761367	0.75856	0	STAG3
10735	0.0301007	0.806766	0.770352	0	STAG2
10736	0.115334	0.409126	0.607086	0	SIX2
10737	0.0641555	0.92197	0.797192	0	RFPL3S
10740	1.47703	0.0912818	0.325138	0	RFPL1S
10741	0.026355	0.864801	0.78498	0	RBBP9
10743	-0.0967822	0.737366	0.749268	0	RAI1
10745	0.492968	0.114008	0.358963	0	PHTF1
10746	0.0217009	0.784983	0.764957	0	MAP3K2
10748	0.519904	0.15341	0.409438	0	KLRAP1
10749	0.031559	0.822649	0.774087	0	KIF1C
1075	-0.195386	0.0704088	0.287435	0	CTSC
10755	0.0602256	0.432346	0.621146	0	GIPC1
10758	-1.05166	0.00577472	0.0912312	-1	TRAF3IP2
10762	-0.66281	0.0169962	0.145939	-1	NUP50
10763	0.442258	0.151036	0.406196	0	NES
10765	0.0677076	0.708844	0.738339	0	KDM5B
10766	0.132975	0.545657	0.675025	0	TOB2
10767	0.418712	0.311095	0.541352	0	HBS1L
10768	0.0214455	0.862603	0.784511	0	AHCYL1
10769	0.021745	0.868046	0.786026	0	PLK2
10771	-0.159253	0.367581	0.580923	0	ZMYND11
10773	-0.464328	0.041333	0.224726	0	ZBTB6
10775	0.965377	0.0420381	0.226753	0	POP4
10776	-0.0541032	0.731298	0.746973	0	ARPP19
10778	-0.105141	0.8315	0.776764	0	ZNF271
10780	0.281531	0.31081	0.541352	0	ZNF234
10781	0.112796	0.404233	0.604498	0	ZNF266
10782	-0.21688	0.0792228	0.3043	0	ZNF274
10783	-0.739929	0.0458864	0.236316	0	NEK6
10785	-0.0879597	0.403525	0.604101	0	WDR4
10787	0.0113375	0.923445	0.797326	0	NCKAP1
10794	-0.100781	0.404704	0.604635	0	ZNF460
10795	-0.896577	0.00515508	0.0871356	-1	ZNF268,ZNF10
10797	0.00156396	0.98496	0.806036	0	MTHFD2
10799	0.0180685	0.813914	0.772567	0	RPP40
10801	-0.0439895	0.800188	0.76888	0	2009-09-01
10802	0.0366139	0.952603	0.80153	0	SEC24A
10806	-0.369947	0.0616585	0.268742	0	SDCCAG8
10807	0.124113	0.174228	0.430783	0	SDCCAG3
10808	0.209691	0.212414	0.469096	0	HSPH1
10809	-0.418311	0.34736	0.563819	0	STARD10
10811	0.170543	0.66304	0.721703	0	NOXA1
10813	-0.120056	0.275847	0.518924	0	UTP14A
10815	-0.345595	0.662595	0.721651	0	CPLX1
10817	-0.130926	0.407607	0.606009	0	FRS3
10818	-1.42408	0.00896012	0.109761	-1	FRS2
10819	0.176687	0.372755	0.584126	0	OR7E14P
10821	-0.129189	0.565649	0.684855	0	OR7E12P
10825	0.284317	0.143689	0.400312	0	NEU3
10826	-0.604473	0.208852	0.46452	0	FAXDC2
10827	0.237167	0.247706	0.498628	0	FAM114A2
10844	1.34092	0.0100473	0.114534	1	TUBGCP2
10845	-0.169098	0.133573	0.388548	0	CLPX
10846	-0.763765	0.0330222	0.202436	0	PDE10A
10847	0.217988	0.541351	0.673212	0	SRCAP
10848	0.166296	0.562797	0.683741	0	PPP1R13L
10849	-0.279848	0.131133	0.385795	0	CD3EAP
10855	0.912744	0.00572686	0.0912312	1	HPSE
10856	0.0336783	0.691734	0.732265	0	RUVBL2
10857	-0.0300639	0.700182	0.735021	0	PGRMC1
10865	-0.271709	0.293689	0.531159	0	ARID5A
10867	0.457416	0.00514391	0.0871356	1	TSPAN9
10868	-0.329522	0.0453242	0.235034	0	USP20
10869	0.292642	0.0481055	0.241075	0	USP19
10873	0.178931	0.413533	0.610718	0	ME3
10882	0.0349238	0.891018	0.791026	0	C1QL1
10884	-0.046473	0.645319	0.715239	0	MRPS30
10885	-0.0182765	0.899566	0.793542	0	WDR3
10890	-0.0832275	0.481114	0.644956	0	RAB10
10891	0.25658	0.270842	0.514986	0	PPARGC1A
10892	0.303895	0.0342544	0.205859	0	MALT1
10893	-0.310651	0.514968	0.660136	0	MMP24
10897	-0.0921706	0.466005	0.637585	0	YIF1A
10898	-0.0235275	0.835427	0.777424	0	CPSF4
10899	0.104956	0.211903	0.468252	0	JTB
109	0.8052	0.00551096	0.0900836	1	ADCY3
10900	0.527348	0.345838	0.562817	0	RUNDC3A
10901	0.121058	0.401993	0.602942	0	DHRS4,DHRS4L2
10903	-1.44251	0.0429459	0.228935	0	MTMR11
10904	0.320509	0.0294542	0.189965	1	BLCAP
10905	-0.361582	0.0182994	0.150279	-1	MAN1A2
10906	-0.112718	0.456159	0.632855	0	TRAFD1
10907	0.8631	0.0338117	0.204692	0	TXNL4A
10908	0.424118	0.0409941	0.224416	0	PNPLA6
10910	0.0391193	0.707754	0.738328	0	SUGT1
10914	-0.0583385	0.509317	0.657437	0	PAPOLA
10915	0.191834	0.0861675	0.317813	0	TCERG1
10916	0.338196	0.0357357	0.211508	0	MAGED2
10920	-0.0262416	0.766069	0.759371	0	COPS8
10921	-0.666195	0.00291095	0.0687801	-1	RNPS1
10922	0.111709	0.324857	0.549678	0	FASTK
10923	-1.02358	0.000354673	0.0294837	-1	SUB1
10924	-0.0837968	0.710586	0.738795	0	SMPDL3A
10926	0.125969	0.579691	0.690664	0	DBF4
10927	-0.445853	0.123885	0.374667	0	SPIN1
10928	-0.238339	0.300444	0.536409	0	RALBP1
10930	3.39636	0.00535256	0.0887702	1	APOBEC2
10933	-0.131164	0.224238	0.479322	0	MORF4L1
10935	0.0645565	0.550231	0.676901	0	PRDX3
10936	-0.260453	0.120539	0.369524	0	GPR75
10938	0.356387	0.070946	0.288763	0	EHD1
10939	-0.0146723	0.851175	0.781759	0	AFG3L2
10940	-0.153605	0.220534	0.476244	0	POP1
10942	-0.163423	0.17345	0.42995	0	PRSS21
10943	-0.272625	0.101396	0.340941	0	MSL3
10944	0.687945	0.00951357	0.111925	1	C11orf58
10945	0.192272	0.0770197	0.29945	0	KDELR1
10946	0.286469	0.0329555	0.20223	0	SF3A3
10947	0.200769	0.0688617	0.284524	0	AP3M2
10948	-0.0316706	0.874657	0.786981	0	STARD3
10949	0.0582622	0.67831	0.72716	0	HNRNPA0
10950	-0.0526127	0.632721	0.711139	0	BTG3
10951	0.0278703	0.880071	0.788471	0	CBX1
10953	-0.0365887	0.662025	0.721499	0	TOMM34
10954	-0.151404	0.303804	0.537446	0	PDIA5
10955	0.065767	0.616444	0.706846	0	SERINC3
10956	-0.14571	0.138511	0.394149	0	OS9
10957	-0.155956	0.553779	0.678632	0	PNRC1
10959	-0.00739137	0.933064	0.798113	0	TMED2
10960	0.10919	0.183138	0.439649	0	LMAN2
10961	-0.0024117	0.976079	0.804484	0	ERP29
10962	0.730499	0.162858	0.418164	0	MLLT11
10963	0.0373165	0.717505	0.742156	0	STIP1
10965	0.0773722	0.750089	0.753786	0	ACOT2
10966	-0.162621	0.397978	0.601167	0	RAB40B
10969	0.154909	0.492051	0.650862	0	EBNA1BP2
10970	-0.050613	0.617682	0.707	0	CKAP4
10971	0.0469947	0.520406	0.663195	0	YWHAQ
10972	-0.169828	0.218007	0.473956	0	TMED10
10973	-0.33673	0.143074	0.399868	0	ASCC3
10975	0.077439	0.436271	0.622678	0	UQCR11
10978	0.185513	0.384904	0.592665	0	CLP1
10979	-0.0422537	0.74616	0.752319	0	FERMT2
10980	0.0258242	0.810971	0.771166	0	COPS6
10981	-0.121839	0.142867	0.399523	0	RAB32
10983	0.085358	0.289914	0.52984	0	CCNI
10985	-0.137587	0.173049	0.429599	0	GCN1L1
10987	-0.0923766	0.506839	0.65668	0	COPS5
10988	0.0741973	0.725518	0.745382	0	METAP2
10989	-0.0702819	0.38449	0.5924	0	IMMT
10992	0.0136925	0.884682	0.788998	0	SF3B2
10994	0.00555413	0.961927	0.802814	0	ILVBL
10999	0.0325736	0.817858	0.773037	0	SLC27A4
11000	0.123774	0.644849	0.715216	0	SLC27A3
11001	-0.273915	0.352462	0.569132	0	SLC27A2
11004	-0.106801	0.239693	0.491779	0	KIF2C
11007	0.000891359	0.993039	0.806949	0	CCDC85B
1101	0.0666253	0.501196	0.654836	0	CHAD
11010	0.178592	0.279316	0.522323	0	GLIPR1
11011	0.0995586	0.389061	0.596278	0	TLK2
11014	0.279972	0.0168313	0.145258	1	KDELR2
11015	0.279122	0.0532445	0.253301	0	KDELR3
11016	0.790165	0.171498	0.427641	0	ATF7
11017	0.339651	0.13406	0.38888	0	SNRNP27
11018	0.0462525	0.56461	0.684551	0	TMED1
11019	1.45463	0.0358194	0.211853	0	LIAS
1102	0.164829	0.611765	0.703887	0	RCBTB2
11020	-0.0231608	0.911668	0.795612	0	IFT27
11021	0.155898	0.367844	0.580923	0	RAB35
11022	0.595648	0.227459	0.481368	0	TDRKH
11025	-0.115492	0.813628	0.772504	0	LILRB3,LILRA6
11030	-0.723411	0.0285191	0.186472	-1	RBPMS
11031	0.380341	0.0590312	0.263969	0	RAB31
11034	0.108162	0.233206	0.486224	0	DSTN
11039	-0.422736	0.188566	0.444442	0	SMA4
1104	0.0841459	0.378421	0.588756	0	RCC1,SNHG3
11040	0.0374595	0.728802	0.74638	0	PIM2
11041	0.241465	0.259397	0.506946	0	B3GNT1
11042	0.374545	0.222013	0.477557	0
11043	-0.202901	0.61718	0.707	0	MID2
11044	-0.031209	0.822621	0.774087	0	PAPD7
11047	-0.148595	0.299014	0.535394	0	ADRM1
1105	-0.0339879	0.762617	0.75856	0	CHD1
11051	0.543942	0.00161652	0.0543017	1	NUDT21
11052	0.267606	0.127778	0.381686	0	CPSF6
11054	0.0599487	0.801625	0.768943	0	OGFR
11056	-0.204096	0.228387	0.482346	0	DDX52
11057	-0.437639	0.117994	0.365483	0	ABHD2
11059	-0.00200318	0.991955	0.806665	0	WWP1
1106	-0.74412	0.0519995	0.250765	0
11060	-0.352391	0.0616664	0.268742	0	WWP2
11062	0.0349196	0.925836	0.797354	0	DUS4L
11064	0.484689	0.136052	0.391701	0	CNTRL
11065	0.106075	0.325598	0.550407	0	UBE2C
11066	-0.270134	0.219397	0.475032	0	SNRNP35
11068	0.0132981	0.901583	0.794217	0	CYB561D2
1107	-0.343014	0.0401281	0.22248	0	CHD3
11070	0.163302	0.30658	0.539189	0	TMEM115
11072	-0.333163	0.341373	0.559837	0	DUSP14
11073	-0.000403133	0.99759	0.807467	0	TOPBP1
11076	-0.154445	0.869938	0.786586	0	TPPP
11077	-0.757011	0.0318344	0.198176	-1	HSF2BP
11078	0.73944	0.00074577	0.0383019	1	TRIOBP,NOL12
11079	0.601844	0.00312091	0.069657	1	RER1
1108	-0.151565	0.214486	0.471033	0	CHD4
11080	-0.0918411	0.448507	0.628626	0	DNAJB4
11083	0.185955	0.154152	0.410594	0	DIDO1
11091	0.143138	0.296697	0.53346	0	WDR5
11092	-0.0834764	0.826415	0.774961	0	C9orf9
11093	0.663736	0.160967	0.416375	0	ADAMTS13
11094	0.129805	0.617006	0.707	0	CACFD1
11097	0.106799	0.527412	0.666415	0	NUPL2
11098	-0.524628	0.197553	0.453175	0	PRSS23
11099	0.87295	0.0839939	0.312938	0	PTPN21
11100	0.201063	0.273613	0.517166	0	HNRNPUL1
11101	-0.145035	0.238535	0.490419	0	ATE1
11102	0.200455	0.15388	0.410067	0	RPP14
11103	-0.351476	0.10359	0.343601	0	KRR1
11104	-0.258715	0.0549002	0.255953	0	KATNA1
11108	0.278784	0.0157885	0.139911	1	PRDM4
1111	0.158524	0.559668	0.682196	0	CHEK1
11112	0.000753468	0.99471	0.806957	0	HIBADH
11113	0.0447508	0.787991	0.765843	0	CIT
11116	0.0241982	0.857653	0.782956	0	FGFR1OP,CCR6
11118	-0.101289	0.242644	0.494719	0	BTN3A2
11119	-0.401036	0.0294264	0.189934	-1	BTN3A1
1112	0.362373	0.0438826	0.231474	0	FOXN3
11120	0.0192809	0.977905	0.805182	0	BTN2A1
11123	0.55832	0.000708436	0.0380197	1	RCAN3
11124	-0.18503	0.131729	0.386041	0	FAF1
11126	0.0238669	0.938464	0.799108	0	CD160
11127	0.0457836	0.908739	0.795454	0	KIF3A
11128	-0.0524901	0.717703	0.742156	0	POLR3A
11129	0.0477645	0.905043	0.795286	0	CLASRP
11130	0.126658	0.203682	0.459156	0	ZWINT
11133	0.0187397	0.93229	0.797751	0	KPTN
11135	0.127135	0.330134	0.554192	0	CDC42EP1
11137	0.0577593	0.532884	0.669187	0	PWP1
11138	0.149796	0.368795	0.581642	0	TBC1D8
11140	-0.0696746	0.365544	0.579278	0	CDC37
11142	0.311411	0.595146	0.695898	0	PKIG
11143	-0.204488	0.134159	0.38888	0	KAT7
11144	-1.5356	0.000129002	0.0195607	-1	DMC1
11145	0.202324	0.210012	0.466419	0	PLA2G16
11146	-0.00857899	0.953969	0.80153	0	GLMN
11147	-0.283565	0.156549	0.412805	0	HHLA3
11152	-0.0276689	0.872858	0.786586	0	WDR45
11153	0.296229	0.139438	0.395022	0	FICD
11154	-1.22043	0.24258	0.494719	0	AP4S1
11156	0.257265	0.317674	0.545833	0	PTP4A3
11157	0.00833389	0.957201	0.801809	0	LSM6
11158	-0.286583	0.193568	0.448376	0	RABL2B
11159	-0.474325	0.437376	0.622823	0	RABL2A
11160	0.0962575	0.619542	0.707008	0	ERLIN2
11161	0.05753	0.697617	0.735021	0	C14orf1
11162	0.0512859	0.549652	0.676832	0	NUDT6
11163	0.566809	0.0944817	0.329756	0	NUDT4
11164	0.00312974	0.966282	0.803083	0	NUDT5
11168	0.0665437	0.551451	0.677134	0	PSIP1
11169	0.462405	0.113266	0.358113	0	WDHD1
11171	0.0908938	0.378154	0.588532	0	STRAP
11174	-1.25114	0.00452884	0.0832451	-1	ADAMTS6
11176	0.809674	0.00357873	0.0746434	1	BAZ2A
11177	0.0884671	0.567331	0.685191	0	BAZ1A
11179	0.494	0.111801	0.355938	0	ZNF277
11180	0.102612	0.358595	0.5737	0	WDR6
11182	-0.0069476	0.994845	0.806957	0	SLC2A6
11183	0.2946	0.0675696	0.282091	0	MAP4K5
11185	-0.00142112	0.996243	0.807105	0	INMT
11186	0.0766389	0.823949	0.774131	0	RASSF1
11187	0.0467154	0.731726	0.746973	0	PKP3
11188	0.0365212	0.81541	0.772971	0	NISCH
1119	0.453823	0.0755236	0.29837	0	CHKA
11190	0.0893554	0.654751	0.719259	0	CEP250
11193	0.0252042	0.928096	0.797354	0	WBP4
11194	0.527289	0.00537824	0.0890358	1	ABCB8
11196	0.347881	0.23647	0.489372	0	SEC23IP
11198	0.149397	0.146057	0.402783	0	SUPT16H
112	-0.11442	0.533571	0.669394	0	ADCY6
1120	0.583624	0.191191	0.446744	0	CHKB
11200	-0.0711265	0.401171	0.602528	0	CHEK2
11209	0.0796138	0.912256	0.795612	0	MST1P2
1121	-0.367412	0.15218	0.407553	0	CHM
11211	-0.14281	0.510154	0.657437	0	FZD10
11212	0.242402	0.173461	0.42995	0	PROSC
11214	-0.130061	0.427242	0.618852	0	AKAP13
11215	-0.0390991	0.908687	0.795454	0	AKAP11
11216	-0.357423	0.376843	0.587718	0	AKAP10
11217	-0.715155	0.00507666	0.0871356	-1	AKAP2
11218	-0.0293682	0.795486	0.76803	0	DDX20
1122	-0.162598	0.0588682	0.263759	0	CHML
11221	-0.317843	0.15863	0.414856	0	DUSP10
11222	0.115116	0.207895	0.463146	0	MRPL3
11226	-0.0161627	0.88129	0.788664	0	GALNT6
11228	0.399546	0.0866749	0.318392	0	RASSF8
1123	0.800476	0.0293571	0.189743	1	CHN1
11230	-0.234031	0.246995	0.498266	0	PRAF2
11231	0.230019	0.563451	0.684093	0	SEC63
11232	0.177292	0.066946	0.280613	0	POLG2
11234	0.0998256	0.694138	0.733834	0	HPS5
11235	-0.0560682	0.607698	0.701722	0	PDCD10
11236	-0.0815956	0.565517	0.68484	0	RNF139
11237	0.0330255	0.791016	0.76673	0	RNF24
11238	-0.00867376	0.985528	0.806036	0	CA5B
112398	-0.0786677	0.873644	0.786643	0	EGLN2
112399	-0.476385	0.316489	0.545051	0	EGLN3
11243	0.0350466	0.695165	0.734311	0
11244	-0.035749	0.892386	0.79118	0	ZHX1
11245	0.264156	0.632265	0.711139	0	GPR176
112464	0.0217242	0.762081	0.75856	0	PRKCDBP
11247	-0.750301	0.0258188	0.178337	-1	NXPH4
112479	-0.0360241	0.961621	0.802814	0	ERI2
112483	-0.0654258	0.551546	0.677134	0	SAT2
112487	-0.268526	0.116068	0.362681	0	DTD2
11252	0.0599734	0.736413	0.748969	0	PACSIN2
11253	-0.0953182	0.540772	0.672869	0	MAN1B1
112574	0.843203	0.111925	0.35604	0	SNX18
11259	0.0156904	0.824137	0.774131	0	FILIP1L
11260	0.0171593	0.885803	0.789278	0	XPOT
11261	-0.10041	0.302356	0.537	0	CHP1
112611	0.0949822	0.338062	0.557506	0	RWDD2A
11266	-0.00273665	0.975246	0.804284	0	DUSP12
11267	-0.0801744	0.42312	0.616152	0	SNF8
11269	-0.0303748	0.720153	0.74316	0	DDX19B
112714	1.28607	0.0745957	0.297038	0	TUBA3E
112724	-0.0505679	0.779301	0.763299	0	RDH13,GP6
11273	-0.274903	0.0824365	0.310014	0	ATXN2L
11274	0.0508678	0.640942	0.71419	0	USP18
11275	-0.424214	0.0300926	0.192028	-1	KLHL2
112752	-0.00061986	0.998782	0.807821	0	IFT43
11276	1.55662	0.039752	0.221676	0	SYNRG
11277	0.297163	0.0214606	0.164637	1	TREX1,ATRIP
112770	0.159646	0.262948	0.5102	0	C1orf85
11278	-0.717121	0.0814004	0.308576	0	KLF12
112812	0.679992	0.0368965	0.213596	0
112817	1.02079	0.0363251	0.212311	0	HOGA1,PI4K2A
11282	0.531648	0.00308076	0.0694126	1	MGAT4B
11284	0.0847078	0.698159	0.735021	0	PNKP
112840	0.283316	0.131465	0.386041	0	WDR89
112849	0.182037	0.342699	0.560472	0	L3HYPDH
11285	0.0474513	0.615794	0.706695	0	B4GALT7
112858	0.461139	0.0575324	0.260333	0	TP53RK
112869	-0.0217244	0.823315	0.774131	0	CCDC101
112936	0.479504	0.0329232	0.20223	0	VPS26B
112937	0.320418	0.107157	0.349248	0	GLB1L3
112939	0.40472	0.0345589	0.207016	0	NACC1
112942	-0.0383689	0.682225	0.728415	0	CCDC104
112950	0.213083	0.0681577	0.284009	0	MED8
112970	-0.0205367	0.841415	0.778407	0	KTI12
113	-0.249129	0.560361	0.68264	0	ADCY7
1130	0.0294703	0.926676	0.797354	0	LYST
113000	-0.000378399	0.996419	0.807105	0	RPUSD1
113026	-0.121255	0.42005	0.614116	0	PLCD3
11311	-0.0175851	0.930465	0.797736	0	VPS45
113115	-0.302708	0.0194018	0.155097	-1	MTFR2
11313	-0.0241531	0.866568	0.785733	0	LYPLA2
113130	-0.0995501	0.282062	0.523706	0	CDCA5
113146	0.118026	0.414046	0.610865	0	AHNAK2
11315	0.0102718	0.884468	0.788998	0	PARK7
11316	0.0550133	0.455879	0.632855	0	COPE
113174	-0.141147	0.408257	0.606627	0	SAAL1
113177	-0.203595	0.786843	0.765273	0	IZUMO4
113178	-1.17794	0.205507	0.460943	0	SCAMP4,ADAT3
113179	-0.00368685	0.994252	0.806957	0
113189	-0.226551	0.478474	0.644319	0	CHST14
11319	-0.141601	0.240582	0.492732	0	ECD
11320	0.522008	0.0875107	0.319567	0	MGAT4A
113201	-0.123821	0.309998	0.541341	0	CASC4
11321	-0.0278383	0.748648	0.753328	0	GPN1
11322	0.00925436	0.926563	0.797354	0	TMC6
113230	-0.634808	0.123199	0.373705	0	LOC113230
113235	-0.527229	0.088711	0.321119	0	SLC46A1
113246	0.112336	0.245774	0.497313	0	C12orf57
11325	-0.0319836	0.808036	0.770352	0	DDX42
113251	0.00691466	0.964156	0.802814	0	LARP4
113263	1.10481	0.553832	0.678632	0	GLCCI1
11328	-0.163472	0.311269	0.541352	0	FKBP9
11329	0.233391	0.039867	0.221676	0	STK38
11331	0.0880155	0.279755	0.522656	0	PHB2
11332	-0.423274	0.629607	0.710373	0	ACOT7
11333	-0.455766	0.121308	0.370247	0	PDAP1
11334	0.264848	0.0570598	0.259614	0	TUSC2
11335	-0.0120673	0.905303	0.795286	0	CBX3
11336	-0.0097367	0.939988	0.799388	0	EXOC3
11337	-0.0272695	0.708282	0.738328	0	GABARAP
11338	0.663671	0.000417743	0.0315634	1	U2AF2
11339	0.0797197	0.50412	0.655825	0	OIP5
11340	0.0743425	0.431963	0.621146	0	EXOSC8
113419	-0.0332302	0.754727	0.756132	0	TEX261
11342	-0.255751	0.0876446	0.319636	0	RNF13
11343	0.357978	0.145306	0.402105	0	MGLL
11344	-0.347482	0.0466033	0.237308	0	TWF2
113444	0.184808	0.663398	0.721703	0	SMIM12
11345	0.00259715	0.970571	0.803702	0	GABARAPL2
113452	-0.187202	0.607654	0.701722	0	TMEM54
113457	0.782636	0.219346	0.475032	0	TUBA3D
11346	0.0200307	0.92748	0.797354	0	SYNPO
113510	-0.60782	0.0106761	0.11629	-1	HELQ
113540	0.0185791	0.903275	0.794689	0	CMTM1
1136	-0.274319	0.549753	0.676832	0	CHRNA3
113622	0.48509	0.164776	0.420086	0	ADPRHL1
113655	0.0465832	0.663379	0.721703	0	MFSD3
113675	-0.659159	0.0351408	0.209294	0	SDSL
113763	0.04767	0.599604	0.698948	0	ZBED6CL
113791	0.043413	0.94358	0.799874	0	PIK3IP1
1138	-0.0987261	0.884532	0.788998	0	CHRNA5
113802	-0.151986	0.154458	0.410594	0	HENMT1
113829	-0.44721	0.10094	0.340158	0	SLC35A4
113878	0.222135	0.618046	0.707	0	DTX2
114034	-0.25266	0.212432	0.469096	0	TOE1
114044	0.0668762	0.611237	0.703662	0	MCM3AP-AS1
114049	0.794004	0.1311	0.385795	0	WBSCR22
114112	-0.512347	0.0241271	0.173163	-1	TXNRD3
114294	-0.11568	0.305528	0.538791	0	LACTB
114299	-0.760401	0.332663	0.555486	0	PALM2
114327	-0.397418	0.00418048	0.0810042	-1	EFHC1
1144	0.0436777	0.792807	0.767012	0	CHRND
114569	0.0742501	0.478962	0.644645	0	MAL2
1146	1.23253	0.323464	0.548937	0	CHRNG
114609	0.156854	0.417443	0.612723	0	TIRAP
114625	-1.13877	0.0640354	0.273496	0	ERMAP
114659	-0.296063	0.47157	0.640631	0	LRRC37B
1147	-0.327226	0.0284955	0.186446	-1	CHUK
114781	0.590993	0.225783	0.47989	0	BTBD9
114783	-0.555038	0.408414	0.606666	0	LMTK3
114785	-0.193936	0.30228	0.537	0	MBD6
114787	-0.18388	0.544233	0.674746	0	GPRIN1
114789	-1.82094	0.105336	0.34621	0	SLC25A25
114790	0.0848223	0.770008	0.760907	0	STK11IP
114791	-0.162274	0.331259	0.55489	0	TUBGCP5
114793	-0.0920941	0.445245	0.626817	0	FMNL2
114794	-0.157268	0.791369	0.76673	0	ELFN2
114799	-0.397785	0.0142275	0.13157	-1	ESCO1
114803	-0.238528	0.595168	0.695898	0	MYSM1
114804	0.741167	0.173237	0.429619	0	RNF157
114818	0.281522	0.137344	0.392935	0	KLHL29
114819	1.45889	0.284839	0.524763	0	CROCCP3
114822	-0.189417	0.544645	0.674765	0	RHPN1
114823	0.115239	0.313094	0.541833	0	LENG8
114825	0.754917	0.0094244	0.111432	1	PWWP2A
114826	0.0642189	0.505036	0.656167	0	SMYD4
114827	-0.322212	0.704675	0.736998	0	FHAD1
114876	-0.268002	0.461919	0.635545	0	OSBPL1A
114879	0.0549733	0.819918	0.773201	0	OSBPL5
114880	1.19655	0.0931243	0.328263	0	OSBPL6
114881	-0.541711	0.0923863	0.326989	0	OSBPL7
114882	0.183397	0.247987	0.49866	0	OSBPL8
114883	-0.847285	0.00154651	0.0543017	-1	OSBPL9
114884	0.792928	0.0551912	0.256405	0	OSBPL10
114885	-0.484841	0.0672653	0.281143	0	OSBPL11
114897	-3.42959	0.00681054	0.0973942	-1	C1QTNF1
114898	-2.02669	0.00274295	0.0662044	-1	C1QTNF2
114904	0.158966	0.564776	0.684638	0	C1QTNF6
114907	0.425078	0.268219	0.512959	0	FBXO32
114908	0.0238295	0.867038	0.785733	0	TMEM123
114915	0.0847341	0.292436	0.530508	0	EPB41L4A-AS1
114926	-0.485438	0.207378	0.46266	0	SMIM19
114932	0.0995896	0.414781	0.611291	0	MRFAP1L1
114971	0.9487	0.00023347	0.0245495	1	PTPMT1,NDUFS3
114984	-0.0440726	0.60034	0.699166	0	FLYWCH2
114987	-1.53469	0.0363815	0.212311	0	WDR31
114990	0.0760528	0.491194	0.649986	0	VASN
114991	0.792035	0.0538854	0.254045	0	ZNF618
115	0.119103	0.452745	0.631013	0	ADCY9
115004	-0.199427	0.0831431	0.31118	0	MB21D1
115024	-0.149298	0.226749	0.480935	0	NT5C3B
115098	0.0464584	0.520777	0.66324	0	CCDC124
115106	-0.0761283	0.455629	0.632855	0	HAUS1
115123	-2.14542	0.0376988	0.215542	0	2003-03-01
115196	0.37841	0.181913	0.43883	0	ZNF554
1152	0.0397994	0.639771	0.713801	0	CKB
115201	-0.0498112	0.746999	0.752798	0	ATG4A
115207	0.0228037	0.909316	0.795454	0	KCTD12
115209	-0.265775	0.0546265	0.255571	0	OMA1
115273	-1.06008	1.90966e-05	0.0112119	-1	RAB42
115286	0.777189	0.00889499	0.109499	1	SLC25A26
115290	0.102814	0.630792	0.710924	0	FBXO17
115294	0.00589903	0.972723	0.804028	0	PCMTD1
1153	-0.0290104	0.716479	0.741751	0	CIRBP
115330	-0.0550145	0.539478	0.672271	0	GPR146
115353	-0.048938	0.649705	0.717179	0	LRRC42
1154	0.0831998	0.684489	0.729406	0	CISH
115426	-0.0522321	0.651921	0.718049	0	UHRF2
1155	0.050642	0.617415	0.707	0	TBCB
115509	0.332077	0.216246	0.472063	0	ZNF689
115548	0.0120709	0.925189	0.797354	0	FCHO2
115572	-0.00558397	0.955006	0.80153	0	FAM46B
115650	0.125053	0.458717	0.633825	0	TNFRSF13C
115701	0.920553	0.00428103	0.0814653	1	ALPK2
115703	0.164675	0.859381	0.783573	0	ARHGAP33
115704	0.120225	0.539305	0.672213	0	EVI5L
115708	0.330745	0.165829	0.420973	0	TRMT61A
115752	-0.151143	0.234278	0.486838	0	DIS3L
115795	-0.146872	0.763914	0.75887	0	FANCD2OS
115811	-1.07317	0.0161601	0.141591	-1	IQCD
115817	0.234323	0.328822	0.553479	0	DHRS1
115825	-0.527129	0.0947726	0.330338	0	WDFY2
1159	-0.193962	0.079607	0.30553	0	CKMT1B
115939	0.0668218	0.384546	0.5924	0	TSR3
115948	1.26519	0.138057	0.393541	0	CCDC151
115950	-0.0207755	0.933182	0.798142	0	ZNF653
115992	-0.159339	0.721971	0.744394	0	RNF166
1160	0.0472423	0.533871	0.669458	0	CKMT2
116028	0.880291	0.194026	0.449088	0	RMI2
116039	0.363199	0.00958862	0.112252	1	OSR2
116064	0.157929	0.198454	0.453975	0	LRRC58
116068	-0.277862	0.119615	0.368242	0	LYSMD3
116092	0.0862917	0.463797	0.636662	0	DNTTIP1
1161	0.639401	0.0724068	0.292714	0	ERCC8
116115	0.0865973	0.37056	0.582886	0	ZNF526
116138	-0.0046686	0.95446	0.80153	0	KLHDC3
116143	0.157846	0.108088	0.350935	0	WDR92
116150	0.353379	0.162947	0.418164	0	NUS1
116151	0.246245	0.38758	0.594963	0	FAM210B
116224	-0.424942	0.069285	0.285163	0	FAM122A
116225	0.16594	0.0648265	0.274795	0	ZMYND19
116228	-0.245864	0.127558	0.381386	0	COX20
116236	0.0322598	0.894993	0.791583	0	ABHD15
116238	0.127712	0.13147	0.386041	0	TLCD1
116254	0.177584	0.192281	0.447528	0	GINM1
1163	0.00256558	0.971236	0.803845	0	CKS1B
116349	-0.74931	0.0039885	0.0783974	-1	C5orf55
116412	-0.896722	0.061134	0.267853	0	ZNF837
116461	-0.0087604	0.93193	0.797751	0	TSEN15
116496	0.0438412	0.729889	0.746595	0	FAM129A
116729	-0.68211	0.256128	0.504376	0	PPP1R27
116828	0.0205589	0.936322	0.798985	0	N4BP2L2-IT2
116840	0.073117	0.65568	0.719314	0	CNTROB
116841	-0.0683107	0.487701	0.648418	0
116843	0.0702014	0.602814	0.700115	0	SLC18B1
116844	0.00301729	0.971962	0.803852	0	LRG1
116983	0.533105	0.184551	0.440981	0	ACAP3
116985	-0.131786	0.677826	0.727075	0	ARAP1
116987	0.151068	0.724367	0.745382	0	AGAP1
116988	-0.0869317	0.708146	0.738328	0	AGAP3
117143	-0.171236	0.428313	0.619652	0	TADA1
117145	0.399944	0.0180461	0.149802	1	THEM4
117155	-0.455782	0.247315	0.498426	0	CATSPER2
117166	0.981192	0.19833	0.453975	0	WFIKKN1
117177	-0.35338	0.549801	0.676832	0	RAB3IP
117178	0.0882671	0.633221	0.711374	0	SSX2IP
117246	0.224005	0.0838237	0.312425	0	FTSJ3
1173	-0.0998789	0.306376	0.539189	0	AP2M1
1174	0.0636409	0.464046	0.636665	0	AP1S1
117581	-0.196903	0.487893	0.648502	0	TWIST2
117583	-1.139	0.0917046	0.325904	0	PARD3B
117584	0.101639	0.655072	0.719314	0
1176	-0.0254229	0.760121	0.75788	0	AP3S1
117608	-0.246289	0.0988617	0.336085	0	ZNF354B
117854	-0.307558	0.414	0.610865	0	TRIM6
118	0.354977	0.590963	0.694269	0	ADD1
1181	-0.568757	0.0486028	0.242412	0	CLCN2
1182	0.522967	0.00916934	0.111045	1	CLCN3
1183	-0.230076	0.329075	0.553543	0	CLCN4
1184	0.0685044	0.84535	0.780041	0	CLCN5
118424	-0.85718	0.00664417	0.0961792	-1	UBE2J2
118426	0.827594	0.0156563	0.139386	1	LOH12CR1
118433	-0.212463	0.571368	0.686956	0	RPL23AP7
118460	0.34417	0.0815219	0.308908	0	EXOSC6
118471	0.196442	0.271938	0.516245	0	PRAP1,ZNF511
118472	-0.371351	0.271037	0.515252	0	ZNF511
118487	0.159796	0.390487	0.597218	0	CHCHD1
118490	0.397828	0.300527	0.536409	0	MSS51
118491	-1.52379	0.0303683	0.193612	-1	TTC18
1185	-0.40006	0.399583	0.602164	0	CLCN6
1186	-0.0405843	0.74716	0.752798	0	CLCN7
118672	0.175183	0.645582	0.715239	0	PSTK
118738	-0.244714	0.618578	0.707	0	ZNF488
118813	0.226024	0.280375	0.522917	0	ZFYVE27
118980	-0.353718	0.112201	0.356208	0	SFXN2
118987	-0.180447	0.0581966	0.262358	0	PDZD8
119016	-0.473345	0.00669232	0.096571	-1	AGAP4
119032	0.158491	0.340169	0.55911	0
1191	0.754553	0.193185	0.448201	0	CLU
1193	0.264151	0.624953	0.708691	0	CLIC2
119369	0.00818073	0.944056	0.800064	0	NUDT9P1
119385	-0.209905	0.324685	0.549678	0	AGAP11
119392	-0.554696	0.0573287	0.260041	0	SFR1
119395	0.192635	0.803714	0.769321	0	CALHM3
119437	0.102904	0.897508	0.792826	0	CTAGE7P
1195	-0.019236	0.890306	0.791026	0	CLK1
119504	0.704003	0.000811398	0.0403702	1	ANAPC16
119559	-0.0226344	0.813731	0.772504	0	SFXN4
1196	-0.0236854	0.763096	0.75856	0	CLK2
1197	-0.561416	0.106185	0.347501	0	CLK2P
1198	-1.32758	0.214433	0.471033	0	CLK3
120	-0.154133	0.188214	0.444261	0	ADD3
1200	0.328603	0.246105	0.497878	0	TPP1
120071	-0.110482	0.875676	0.787156	0	GYLTL1B
1201	0.144778	0.321044	0.547555	0	CLN3
120103	0.0159271	0.922474	0.797192	0	SLC36A4
120227	-0.258096	0.295146	0.531863	0	CYP2R1
1203	-0.32776	0.104441	0.344835	0	CLN5
120379	-1.67697	0.0122387	0.125277	-1	PIH1D2
120526	0.0640464	0.725515	0.745382	0	DNAJC24
120534	0.370478	0.0972529	0.333713	0	ARL14EP
1207	-0.0857159	0.272739	0.516536	0	CLNS1A
120863	0.965584	0.153457	0.409438	0	DEPDC4
1209	-0.289423	0.0157874	0.139911	-1	CLPTM1
120939	0.799471	0.0134521	0.129092	1	TMEM52B
1211	-0.0403948	0.626256	0.708991	0	CLTA
1212	0.30014	0.265524	0.51203	0	CLTB
121227	0.0261101	0.883573	0.788998	0	LRIG3
121260	0.081571	0.460499	0.634888	0	SLC15A4
121268	-0.0339268	0.780372	0.763461	0	RHEBL1
121274	-0.0970352	0.457883	0.63356	0	ZNF641
1213	0.0720546	0.767838	0.760179	0	CLTC
121441	-0.39342	0.0618427	0.269206	0	NEDD1
121457	0.392458	0.184464	0.440981	0	IKBIP
121512	0.175135	0.394455	0.599884	0	FGD4
121536	0.781523	0.0850074	0.314684	0	AEBP2
121642	-0.0283665	0.779696	0.763452	0	ALKBH2
121643	0.958638	0.110174	0.353328	0	FOXN4
121665	-0.122762	0.284022	0.524744	0	SPPL3
121952	0.324387	0.382229	0.590968	0	METTL21EP
122402	-0.10101	0.545659	0.675025	0	TDRD9
122416	-0.0782626	0.512482	0.658559	0	ANKRD9
122525	0.0920474	0.918536	0.796744	0	C14orf28
122553	0.00274094	0.980638	0.805714	0	TRAPPC6B
122616	-0.260859	0.238851	0.490578	0	C14orf79
122622	0.0804018	0.860882	0.784133	0	ADSSL1
122704	0.337812	0.0146942	0.134069	1	MRPL52
122769	-0.0837153	0.622586	0.707934	0	LRR1
122786	-0.331054	0.128655	0.383133	0	FRMD6
122809	0.0483845	0.642416	0.714341	0	SOCS4
122830	0.202381	0.384114	0.592115	0	NAA30
122953	0.476087	0.103926	0.34387	0	JDP2
122961	-0.0832013	0.303251	0.537356	0	ISCA2
123	0.0665381	0.719838	0.742996	0	PLIN2
123016	0.384862	0.0852854	0.31529	0	TTC8
123036	0.106281	0.793894	0.767549	0	TC2N
123096	0.145062	0.594002	0.695597	0	SLC25A29
123169	-0.0320867	0.665979	0.722516	0	LEO1
123207	-0.796092	0.00297343	0.0692791	-1	C15orf40
123228	-0.101603	0.731902	0.746973	0	SENP8
123263	-0.678396	0.000301722	0.0266903	-1	MTFMT
123283	-0.413984	0.317504	0.545755	0	TARSL2
123355	0.457193	0.257405	0.504995	0	LRRC28
1235	0.994951	0.00142348	0.0523271	1
123591	-0.96808	0.0136209	0.129565	-1	C15orf27
123606	0.473102	0.0972334	0.333713	0	NIPA1
123688	0.214045	0.582946	0.691408	0	HYKK
123720	-1.31593	0.379302	0.588991	0	WHAMM
123775	-1.26399	0.237335	0.489612	0	C16orf46
123803	0.0346093	0.702815	0.736405	0	NTAN1
123811	-0.225158	0.0798529	0.30603	0	FOPNL
123879	-0.309869	0.221095	0.47698	0	DCUN1D3
124044	0.0481621	0.779518	0.763356	0	SPATA2L
124045	-0.367545	0.393418	0.599064	0	SPATA33
124056	-0.0167822	0.940412	0.799388	0	NOXO1
124093	0.347127	0.479698	0.644774	0	CCDC78
1241	0.669332	0.1899	0.446229	0	LTB4R
124152	0.735318	0.0225891	0.169403	1	IQCK
124222	-0.377331	0.0592093	0.264138	0	PAQR4
124245	0.191754	0.0442857	0.231593	0	ZC3H18
124359	-0.330931	0.0122192	0.125277	-1	CDYL2
1244	-0.219538	0.0887827	0.321135	0	ABCC2
124401	-0.236776	0.313532	0.542392	0	ANKS3
124402	0.130487	0.593888	0.695597	0	UBALD1
124411	-1.32908	0.194157	0.449088	0	ZNF720
124446	-0.0472239	0.683413	0.729112	0	TMEM219
124454	0.295728	0.0747642	0.297337	0	EARS2
124491	0.0479397	0.677816	0.727075	0	TMEM170A
124512	0.136149	0.519833	0.66298	0	METTL23
124540	0.104899	0.370024	0.582618	0	MSI2
124565	0.338633	0.181732	0.438619	0	SLC38A10
124583	0.105743	0.530324	0.667904	0	CANT1
124637	-0.0785089	0.482587	0.645753	0	CYB5D1
124641	0.0177916	0.807858	0.770352	0	OVCA2
124739	0.0946296	0.5262	0.666075	0	USP43
124751	-2.29336	0.000153817	0.0207237	-1	KRBA2
124790	0.0550149	0.686796	0.730204	0	HEXIM2
124801	0.00903387	0.932504	0.797751	0	LSM12
124808	0.00203234	0.987809	0.806206	0	CCDC43
124923	0.599536	0.350122	0.566981	0
124930	-0.0747503	0.659791	0.720734	0	ANKRD13B
124935	-0.194583	0.495046	0.651608	0	SLC43A2
124936	-0.333605	0.391719	0.598145	0	CYB5D2
124989	-1.63463	0.00434798	0.0819234	-1	EFCAB13
124995	0.0294322	0.773736	0.762278	0	MRPL10
124997	-0.205926	0.401449	0.6026	0	WDR81
125058	0.461418	0.11436	0.359596	0	TBC1D16
125061	-0.380398	0.0194607	0.155308	-1	AFMID
125113	0.479675	0.260122	0.507796	0	KRT222
125144	0.175696	0.263485	0.510414	0	C17orf76-AS1
125150	0.651071	0.0235483	0.171683	1	ZSWIM7
125170	0.153717	0.237379	0.489612	0	SMCR7
125228	0.366081	0.0315071	0.197364	1	FAM210A
125488	-0.287451	0.0464294	0.237308	0	TTC39C
125893	-0.109976	0.655381	0.719314	0	ZNF816
125919	0.173094	0.282322	0.523882	0	ZNF543
125950	-0.733162	0.0341885	0.205793	0	RAVER1
126003	-0.0265394	0.731849	0.746973	0	TRAPPC5
126017	-0.501954	0.259112	0.506784	0	ZNF813
126068	-0.080683	0.835803	0.777424	0	ZNF441
126070	0.763884	0.00520333	0.0873002	1	ZNF440
126074	0.351326	0.180802	0.437694	0	SWSAP1
126075	0.104226	0.812868	0.772188	0	CCDC159
126119	0.152631	0.249071	0.49996	0	JOSD2
126133	0.642847	0.00541505	0.0891872	1	ALDH16A1
126208	0.196836	0.588479	0.693529	0	ZNF787
126231	-0.129171	0.765355	0.758989	0	ZNF573
126272	-0.584725	0.0467724	0.237662	0	EID2B
126282	-0.0884926	0.785744	0.764959	0	TNFAIP8L1
126295	-0.25561	0.114854	0.36053	0	ZNF57
126298	0.182848	0.564054	0.684304	0	IRGQ
126299	0.442668	0.024744	0.174659	1	ZNF428
1263	0.113211	0.801948	0.768943	0	PLK3
126308	0.399449	0.0803347	0.306354	0	MOB3A
126321	0.136541	0.281096	0.52303	0	MFSD12
126326	-0.240017	0.587395	0.693051	0	GIPC3
126328	0.220081	0.150194	0.40577	0	NDUFA11
126353	0.11209	0.283524	0.524198	0	MISP
126374	-0.447213	0.518019	0.661894	0	WTIP
126375	-0.416648	0.165339	0.420542	0	ZNF792
126382	-0.156644	0.0819796	0.309669	0	NR2C2AP
126432	0.524802	0.0872694	0.319533	0	RINL
126433	0.824241	0.00449586	0.0832451	1	FBXO27
1265	0.0928879	0.293578	0.531159	0	CNN2
126526	-0.0277222	0.800291	0.76888	0	C19orf47
126626	-0.149762	0.516392	0.660901	0	GABPB2
126661	1.60611	0.05252	0.251655	0	CCDC163P
1267	-1.14746	0.00192114	0.0580374	-1	CNP
126731	-0.0167184	0.969623	0.803394	0	CCSAP
126789	0.0866521	0.644671	0.715216	0	PUSL1
126792	0.808194	0.0998222	0.33772	0	B3GALT6
126868	0.439382	0.2467	0.498266	0	MAB21L3
126917	-0.212906	0.12605	0.378603	0	IFFO2
1270	0.291697	0.0614364	0.268642	0	CNTF
127002	0.00366383	0.984088	0.806036	0	ATXN7L2
127018	0.677775	0.0131585	0.128791	1	LYPLAL1
127253	-0.597267	0.00141965	0.0523271	-1	TYW3
127262	-0.0204339	0.875922	0.787156	0	TPRG1L
127281	-0.0653073	0.926572	0.797354	0	FAM213B
127396	0.569344	0.47843	0.644319	0	ZNF684
127495	0.606196	0.0368822	0.213596	0	LRRC39
127544	-0.206391	0.325844	0.550607	0	RNF19B
127687	0.376037	0.127605	0.381408	0	C1orf122
1277	-0.605352	0.0158755	0.140032	-1	COL1A1
127700	-0.193467	0.638048	0.713328	0	OSCP1
127703	0.0171903	0.906236	0.795454	0	C1orf216
127829	-0.177101	0.221607	0.477329	0	ARL8A
127933	0.0809635	0.506068	0.65629	0	UHMK1
128	0.340948	0.0239593	0.173118	1	ADH5
128061	-0.182527	0.168481	0.423868	0	C1orf131
128077	-0.0276856	0.829413	0.776021	0	LIX1L
128153	1.12509	0.00839672	0.106382	1	SPATA17
1282	0.0919254	0.574421	0.688667	0	COL4A1
128209	-0.0716643	0.886673	0.7899	0	KLF17
128239	-0.0484218	0.761813	0.75856	0	IQGAP3
128240	-0.0159948	0.874475	0.786915	0	APOA1BP
128308	0.00831453	0.90786	0.795454	0	MRPL55
128338	0.301784	0.0369732	0.213669	0	DRAM2
128387	-0.167557	0.410813	0.608528	0	TATDN3
1284	0.0370513	0.623225	0.707934	0	COL4A2
128439	0.252027	0.277045	0.520052	0	SNHG11
128553	-0.883478	0.303809	0.537446	0	TSHZ2
1286	-0.511734	0.129508	0.384211	0	COL4A4
128611	-0.368636	0.098397	0.335501	0	ZNF831
128637	0.824755	0.00256249	0.0645592	1	TBC1D20
1287	0.178748	0.499016	0.653649	0	COL4A5
128710	-0.389179	0.129845	0.384617	0	SLX4IP
128866	0.133482	0.179151	0.43602	0	CHMP4B
128869	-0.0370883	0.784339	0.764706	0	PIGU
1289	0.47541	0.0108196	0.116861	1	COL5A1
128977	0.834843	0.101263	0.340647	0	C22orf39
128989	-0.0289718	0.871118	0.786586	0	TANGO2
1291	-0.139621	0.836114	0.777424	0	COL6A1
129138	0.0592652	0.494409	0.651608	0	ANKRD54
129285	-0.383511	0.305511	0.538791	0	PPP1R21
129293	0.155801	0.171544	0.427641	0	TRABD2A
129303	-0.760011	0.046503	0.237308	0	TMEM150A
1294	-0.6407	0.00395482	0.0780565	-1	COL7A1
129401	0.047445	0.737188	0.749268	0	NUP35
129450	0.996187	0.00208083	0.0602353	1	TYW5
1295	-0.280283	0.801185	0.768943	0	COL8A1
129530	-0.039418	0.890462	0.791026	0	LYG1
129563	-0.330215	0.245004	0.496491	0	DIS3L2
129642	-0.0775775	0.48796	0.648502	0	MBOAT2
129787	0.52032	0.0393354	0.22065	0	TMEM18
129831	-0.0758848	0.65584	0.719314	0	RBM45
129880	0.137863	0.204058	0.459166	0
129881	-0.942421	0.443305	0.625932	0	CCDC173
1299	0.815626	0.00136874	0.0519095	1	COL9A3
1300	-0.049939	0.554357	0.678951	0	COL10A1
130074	-0.0906076	0.612267	0.704339	0	FAM168B
130162	-0.0837422	0.934987	0.798757	0	CLHC1
1303	0.0268348	0.863421	0.784525	0	COL12A1
130340	0.256761	0.171751	0.427861	0	AP1S3
130355	-0.777719	0.0439383	0.23158	0	C2orf76
1305	0.706605	0.546527	0.675836	0	COL13A1
130507	-0.108351	0.639527	0.713801	0	UBR3
130535	-0.628677	0.268897	0.513434	0	KCTD18
130557	0.11981	0.713177	0.739958	0	ZNF513
130574	-0.410621	0.239611	0.491779	0	LYPD6
130589	-0.143084	0.34472	0.562399	0	GALM
1306	-0.639642	0.00645793	0.0953732	-1	COL15A1
130612	1.07573	0.033722	0.20458	0	TMEM198
130617	-0.211929	0.143512	0.400157	0	ZFAND2B
1307	0.0621628	0.83527	0.777424	0	COL16A1
1308	-2.07533	0.092247	0.326989	0	COL17A1
130814	-0.0110419	0.929106	0.797656	0	PQLC3
130827	0.541251	0.218542	0.474473	0	TMEM182
130872	0.616546	0.0877762	0.319636	0	AHSA2
130916	-0.831242	0.0705325	0.287817	0	MTERFD2
131118	0.0389879	0.789868	0.766265	0	DNAJC19
1312	0.69021	0.0684083	0.284352	0	COMT
1314	0.0372368	0.673271	0.725879	0	COPA
131408	-1.15509	0.156741	0.412899	0	FAM131A
131474	-0.0398104	0.862159	0.784511	0	CHCHD4
1315	-0.108249	0.360395	0.574464	0	COPB1
131544	-0.38514	0.0469788	0.238204	0	CRYBG3
131566	-0.06977	0.531436	0.668687	0	DCBLD2
131583	-0.175468	0.362199	0.576417	0	FAM43A
1316	-1.09109	0.00913402	0.111011	-1	KLF6
131601	-0.0262156	0.817686	0.773037	0	TPRA1
1317	-0.389068	0.141697	0.397649	0	SLC31A1
1318	-0.32264	0.277569	0.520561	0	SLC31A2
131965	0.246138	0.0390068	0.219664	0	METTL6
132	-0.115289	0.601511	0.699646	0	ADK
132001	-1.14112	0.0683641	0.284352	0	TAMM41
132014	-1.09466	0.00774582	0.101586	-1	IL17RE
132158	-0.125021	0.71139	0.739206	0	GLYCTK
132160	0.139568	0.43053	0.620429	0	PPM1M
132200	-1.05888	0.0265361	0.179823	-1	C3orf49
132228	-0.455591	0.0843732	0.313438	0	LSMEM2
132241	0.317631	0.242654	0.494719	0	RPL32P3
132320	-0.276728	0.537306	0.670629	0	SCLT1
132321	0.129597	0.593333	0.695597	0	C4orf33
1326	0.0294827	0.828596	0.775735	0	MAP3K8
132660	-0.377245	0.0514723	0.249721	0	LIN54
1327	0.0354479	0.686655	0.730204	0	COX4I1
132720	0.389336	0.583525	0.69166	0	C4orf32
132789	-0.140806	0.167012	0.422488	0	GNPDA2
132864	-0.905964	0.226755	0.480935	0	CPEB2
132949	0.322423	0.0642078	0.273837	0	AASDH
133	-0.0468725	0.686692	0.730204	0	ADM
133015	-1.51239	0.0103317	0.115044	-1	PACRGL
133308	0.4421	0.195552	0.451003	0	SLC9B2
133383	-0.258863	0.281815	0.523553	0	SETD9
133522	0.328796	0.266093	0.512108	0	PPARGC1B
133619	0.090161	0.454067	0.631596	0	PRRC1
133686	-0.573554	0.00909268	0.110663	-1	NADK2
133746	0.108645	0.4256	0.617598	0	JMY
133957	-0.0763915	0.46498	0.637064	0	CCDC127
134	-0.0126539	0.981137	0.805756	0	ADORA1
134145	0.823896	0.0261786	0.179011	1	FAM173B
134147	0.837784	0.00956479	0.11211	1	CMBL
134187	0.0102487	0.887246	0.790196	0	POU5F2
134218	0.408279	0.00872192	0.10812	1	DNAJC21
134265	0.0651465	0.858536	0.78323	0	AFAP1L1
134266	0.173048	0.134089	0.38888	0	GRPEL2
134353	0.309995	0.0801964	0.306096	0	LSM11
134359	0.253435	0.120947	0.36972	0	POC5
134429	0.650873	0.00731335	0.100033	1	STARD4
134430	-0.598596	0.00195188	0.0584507	-1	WDR36
134510	-0.122701	0.307566	0.539596	0	UBLCP1
134526	0.00585326	0.933842	0.79838	0	ACOT12
134549	-0.770191	0.0381306	0.217464	0	SHROOM1
134553	0.131024	0.499695	0.653936	0	C5orf24
134637	0.828042	0.0658063	0.277419	0	ADAT2
134728	0.880952	0.0934639	0.328611	0	IRAK1BP1
134957	-0.264587	0.395802	0.600159	0	STXBP5
135112	-0.64205	0.00422365	0.0812904	-1	NCOA7
135114	0.0776625	0.685144	0.729655	0	HINT3
1352	-0.197764	0.148312	0.404802	0	COX10
135228	0.406011	0.0136938	0.129904	1	CD109
135250	-0.112113	0.598495	0.698309	0	RAET1E
135293	-0.825561	0.0892376	0.321666	0	PM20D2
1353	-0.12949	0.29217	0.530508	0	COX11
135458	-0.00497226	0.944928	0.800504	0	HUS1B
1355	-0.768201	0.0022015	0.0615162	-1	COX15
1358	-1.3092	0.12578	0.378386	0	CPA2
135932	0.00694585	0.955802	0.801732	0	TMEM139
136	-0.806237	0.145439	0.402242	0	ADORA2B
136051	-0.496984	0.0181147	0.149995	-1	ZNF786
1362	-0.292266	0.105355	0.34621	0	CPD
136259	0.688484	0.190551	0.446321	0	KLF14
136306	-0.043512	0.699562	0.735021	0	SVOPL
1364	0.623652	0.26559	0.51203	0	CLDN4
1368	0.135396	0.100062	0.338119	0	CPM
136853	-0.219242	0.733079	0.74711	0	SRCRB4D
137075	0.00937211	0.991767	0.806623	0	CLDN23
1371	0.00519999	0.987269	0.806206	0	CPOX
137209	-0.950139	0.18247	0.439398	0	ZNF572
1373	0.153207	0.110331	0.353328	0	CPS1
1374	0.130936	0.230473	0.48388	0	CPT1A
137492	-0.0274026	0.86319	0.784511	0	VPS37A
1375	0.460848	0.0180035	0.14968	1	CPT1B,CHKB-CPT1B
1376	-0.297281	0.1093	0.352375	0	CPT2
137682	-0.405686	0.335266	0.556606	0	NDUFAF6
137695	0.226652	0.13371	0.388553	0	TMEM68
137886	0.0484777	0.670525	0.724752	0	UBXN2B
137964	0.528986	0.142329	0.398603	0	AGPAT6
138009	0.257224	0.241716	0.494232	0	DCAF4L2
138050	1.03131	0.038324	0.217937	0	HGSNAT
138151	0.722187	0.0738309	0.296082	0	NACC2
138162	0.773376	0.101748	0.341335	0	C9orf116
138199	-0.334559	0.0649217	0.274795	0	C9orf41
1382	-0.0468804	0.663693	0.721705	0	CRABP2
138241	-0.783562	0.0525012	0.251655	0	C9orf85
138311	0.122669	0.853272	0.781759	0	FAM69B
1384	-0.156807	0.665347	0.722426	0	CRAT
138428	-0.166776	0.762839	0.75856	0	PTRH1
138429	-0.138763	0.827128	0.775097	0	PIP5KL1
138474	0.445336	0.0255263	0.177113	1	TAF1L
1385	0.358182	0.502193	0.654836	0	CREB1
1386	0.0816673	0.622397	0.707934	0	ATF2
138639	-0.72728	0.236713	0.489542	0	PTPDC1
138649	-0.749059	0.30296	0.537137	0	ANKRD19P
1387	0.220811	0.712777	0.739784	0	CREBBP
138716	0.000685517	0.99241	0.806785	0	RPP25L
1389	0.521934	0.0408116	0.22393	0	CREBL2
1390	0.22157	0.66333	0.721703	0	CREM
139135	-0.060417	0.674169	0.726012	0	PASD1
139201	-0.371079	0.112131	0.356208	0	MAP2K4P1
139231	0.0700791	0.482929	0.64603	0	FAM199X
139285	-0.211062	0.353048	0.569692	0	AMER1
139322	0.273331	0.178287	0.43525	0	APOOL
139341	0.0628454	0.423421	0.616172	0	FUNDC1
139596	0.306215	0.585676	0.692503	0	UPRT
1397	1.04214	0.323212	0.548937	0	CRIP2
1398	0.0235483	0.835513	0.777424	0	CRK
139818	-0.00197414	0.990184	0.806296	0	DOCK11
139886	0.0391711	0.901034	0.794124	0	SPIN4
1399	0.0872468	0.372725	0.584126	0	CRKL
14	-0.00941013	0.906909	0.795454	0	AAMP
140290	1.64659	0.247004	0.498266	0	TCP10L
140432	-0.00129544	0.987645	0.806206	0	RNF113B
140459	0.167237	0.778304	0.763254	0	ASB6
140460	0.300705	0.152001	0.407415	0	ASB7
140461	0.601369	0.0279406	0.184457	1	ASB8
140462	0.0298847	0.895406	0.791728	0	ASB9
140465	0.00931667	0.898357	0.79314	0	MYL6B
140467	-0.229622	0.444343	0.626351	0	ZNF358
140564	-2.4637	0.00308004	0.0694126	-1	APOBEC3D
140576	-0.0393438	0.631435	0.711139	0	S100A16
140597	-0.0028111	0.968159	0.803222	0	TCEAL2
140609	-0.182581	0.383443	0.591442	0	NEK7
140683	0.0387956	0.662904	0.721703	0	BPIFA2
140685	-0.216057	0.146476	0.403475	0	ZBTB46
140687	0.0187957	0.791676	0.76673	0	GCNT7
1407	0.04977	0.853014	0.781759	0	CRY1
140700	0.212424	0.294316	0.531379	0	SAMD10
140701	-0.293104	0.705773	0.737564	0	ABHD16B
140707	0.117192	0.333011	0.555749	0	BRI3BP
140710	-0.354579	0.817479	0.773032	0	SOGA1
140711	0.700201	0.117821	0.365307	0	TLDC2
140730	0.197722	0.463055	0.63639	0	RIMS4
140735	0.225451	0.0406539	0.223644	0	DYNLL2
140738	0.360089	0.0181894	0.150051	1	TMEM37
140739	0.127169	0.395095	0.599891	0
140771	-1.26854	0.145074	0.401814	0	SMCR5
140775	-0.246628	0.0573008	0.260041	0	SMCR8
1408	0.0467983	0.689221	0.73085	0	CRY2
140809	-1.16777	0.0867578	0.318392	0	SRXN1
140825	0.253385	0.328769	0.553479	0	NEURL2
140831	-0.0242397	0.955013	0.80153	0	ZSWIM3
140838	0.195721	0.611801	0.703887	0	NANP
140862	0.217424	0.23866	0.490419	0	ISM1
140890	1.03273	0.0315293	0.197373	1	SREK1
140901	-0.0581392	0.785227	0.764957	0	STK35
1410	0.352105	0.523197	0.664551	0	CRYAB
142	-0.00835847	0.946481	0.800982	0	PARP1
142678	-0.159928	0.64551	0.715239	0	MIB2
142679	0.0342788	0.884343	0.788998	0	DUSP19
142684	-0.280851	0.0504164	0.246476	0	RAB40A
1427	-0.0178095	0.914754	0.795993	0	CRYGS
142891	0.22805	0.176998	0.433875	0	SAMD8
1429	-0.0588897	0.607624	0.701722	0	CRYZ
142940	-0.373659	0.0401137	0.22248	0	TRUB1
143	-0.247644	0.0547221	0.255571	0	PARP4
143098	-0.0367097	0.819058	0.773201	0	MPP7
1431	0.088032	0.439744	0.62381	0	CS
143187	0.829244	0.0322678	0.20029	0	VTI1A
1432	-0.284617	0.403951	0.6044	0	MAPK14
143244	0.207736	0.749803	0.753786	0	EIF5AL1
143279	0.343238	0.284618	0.524763	0	HECTD2
143384	0.0245453	0.931958	0.797751	0	CACUL1
1434	0.0676364	0.379077	0.588991	0	CSE1L
143458	-0.57356	0.00905946	0.110527	-1	LDLRAD3
143570	-1.03627	0.000448722	0.0317599	-1	XRRA1
1436	0.0943701	0.837489	0.777863	0	CSF1R
143666	-0.747688	0.00191572	0.0580374	-1	LOC143666
143684	-0.106178	0.492783	0.651187	0	FAM76B
143686	-0.0407465	0.764183	0.758936	0	SESN3
143872	-0.3136	0.251675	0.50181	0	ARHGAP42
143884	0.0420651	0.807364	0.770352	0	CWF19L2
143888	-0.194239	0.360167	0.574385	0	KDELC2
144097	0.14193	0.323437	0.548937	0	C11orf84
144100	-0.642857	0.384457	0.5924	0	PLEKHA7
144108	-0.175523	0.511866	0.65853	0	SPTY2D1
144132	-0.967157	0.188034	0.444261	0	DNHD1
144193	-0.55376	0.364538	0.578654	0	AMDHD1
144233	0.597095	0.0891104	0.321666	0	BCDIN3D
144245	0.571202	0.00256924	0.0645592	1	ALG10B
144348	-0.149213	0.160562	0.41623	0	ZNF664
144363	0.0914463	0.584143	0.691986	0	LYRM5
144402	-0.10285	0.589461	0.69368	0	CPNE8
144404	0.289415	0.125059	0.376864	0	TMEM120B
144455	-0.0466346	0.871624	0.786586	0	E2F7
144481	0.561897	0.337342	0.557481	0	SOCS2-AS1
1445	-0.0315425	0.911399	0.795612	0	CSK
144501	-0.0624693	0.77385	0.762278	0	KRT80
144571	-1.0431	0.109399	0.352375	0	A2M-AS1
144577	-0.043613	0.9147	0.795993	0	C12orf66
144608	0.068236	0.457196	0.633427	0	C12orf60
144715	-1.33039	0.145348	0.402105	0	RAD9B
144717	-0.0874563	0.76334	0.75856	0	FAM109A
144811	-0.241009	0.501308	0.654836	0	LACC1
144983	-0.663655	0.013855	0.130433	-1	HNRNPA1L2
145165	0.201309	0.290167	0.529865	0	ST13P4
145173	0.445252	0.219917	0.475609	0	B3GALTL
1452	-0.146471	0.161261	0.416686	0	CSNK1A1
1453	-0.878693	0.0573151	0.260041	0	CSNK1D
145389	1.22718	0.093866	0.329132	0	SLC38A6
1454	0.288403	0.163863	0.419024	0	CSNK1E
145438	-1.2609	0.0385678	0.218599	0	FRMD6-AS1
145482	-0.794931	0.0246605	0.174659	-1	PTGR2
145483	-0.536446	0.503199	0.655267	0	FAM161B
1455	-0.0947589	0.698377	0.735021	0	CSNK1G2
145508	-0.718524	0.109549	0.35248	0	CEP128
145553	-1.20443	0.0139712	0.130708	-1	MDP1
145567	-0.493658	0.109944	0.353269	0	TTC7B
1456	-0.921721	0.000565747	0.0339901	-1	CSNK1G3
1457	0.210225	0.0619355	0.269206	0	CSNK2A1
145748	0.527597	0.00935101	0.111381	1	LYSMD4
145773	-0.272864	0.323041	0.548908	0	FAM81A
145781	-0.230476	0.174782	0.431432	0
1459	0.173313	0.300289	0.536409	0	CSNK2A2
145957	-0.108329	0.835169	0.777424	0	NRG4
145978	-0.435157	0.0390638	0.219744	0	LINC00052
146050	0.0388803	0.872224	0.786586	0	ZSCAN29
146057	0.313744	0.312288	0.541394	0	TTBK2
146059	-0.555968	0.048292	0.241529	0	CDAN1
146183	3.11371e-05	0.999647	0.807911	0	OTOA
146223	-0.0195483	0.912919	0.795612	0	CMTM4
146225	-0.597825	0.190841	0.446433	0	CMTM2
146330	0.0775433	0.726397	0.745382	0	FBXL16
1464	-0.241975	0.179352	0.436094	0	CSPG4
146434	-0.00913043	0.965556	0.80298	0	ZNF597
1465	0.151447	0.404807	0.604635	0	CSRP1
146540	0.141564	0.580694	0.690664	0	ZNF785
146542	0.790876	0.0640352	0.273496	0	ZNF688
146562	1.05396	0.114647	0.360142	0	C16orf71
146664	0.0634181	0.746628	0.752516	0	MGAT5B
146691	0.644131	0.0100306	0.11448	1	TOM1L2
146705	-0.11794	0.645381	0.715239	0	ENTHD2
146712	-0.541982	0.125852	0.378419	0	B3GNTL1
146771	0.584553	0.0735357	0.295483	0	TCAM1P
1468	0.433891	0.0471326	0.238731	0	SLC25A10,MRPL12
146861	1.53096	0.0169707	0.14592	1	SLC35G3
146880	-0.430372	0.338574	0.557639	0	LOC146880
146909	0.376704	0.0338982	0.20482	0	KIF18B
146923	-0.00966455	0.949338	0.80153	0	RUNDC1
146956	-1.24854	0.000214975	0.02416	-1	EME1
147007	0.137254	0.203598	0.459141	0	TMEM199,SARM1
147011	0.514175	0.243182	0.494793	0	PROCA1
147015	0.096562	0.501758	0.654836	0	DHRS13
147040	0.440398	0.0271767	0.181842	1	KCTD11
147111	0.17526	0.455852	0.632855	0	NOTUM
147166	0.3908	0.0407161	0.223663	0	TRIM16L,NA
147179	0.0300988	0.850771	0.781759	0	WIPF2
147184	-0.101469	0.664516	0.721891	0	TMEM99
147339	0.129579	0.390735	0.59731	0	C18orf25
147407	0.192991	0.0765475	0.29945	0	SLC25A52
147463	0.453456	0.182356	0.439343	0	ANKRD29
147525	-0.339787	0.2692	0.513615	0	LINC00526
147645	-0.804408	0.22209	0.477605	0	VSIG10L
147650	-0.894823	0.0313539	0.197142	-1	LINC00085
147657	0.400082	0.0137423	0.130106	1	ZNF480
147660	-0.532953	0.144554	0.401538	0	ZNF578
147687	0.0207514	0.884767	0.788998	0	ZNF417
147694	-1.61985	0.00518535	0.0872083	-1	ZNF548,ZNF17
1477	-0.124287	0.641722	0.714341	0	CSTF1
147700	-0.147616	0.781456	0.763628	0	KLC3
147710	-0.0451343	0.551744	0.677264	0	IGSF23
147727	0.330886	0.113051	0.357955	0	ILF3-AS1
147798	1.13681	0.117905	0.365415	0	TMC4
1478	-0.0461474	0.671406	0.725203	0	CSTF2
147804	0.0265101	0.885496	0.789259	0	TPM3P9,ZNF761
147807	0.0815884	0.728769	0.74638	0	ZNF524
147808	-0.0234339	0.945253	0.800543	0	ZNF784
1479	-0.0208932	0.846765	0.780484	0	CSTF3
147912	0.651156	0.133069	0.387436	0	SIX5
147923	0.352877	0.381324	0.590328	0	ZNF420
147929	0.208491	0.10596	0.34736	0	ZNF565
147949	1.23713	0.0859579	0.317285	0	ZNF583
147965	0.152107	0.172864	0.429361	0	FAM98C
147991	-0.490609	0.0416575	0.225258	0	DPY19L3
148022	-0.096377	0.788947	0.765926	0	TICAM1
148046	-0.0255693	0.925534	0.797354	0	CIRBP-AS1
148137	0.418292	0.418463	0.613202	0	C19orf55
148156	-0.461054	0.0291889	0.188912	-1	ZNF558
148189	-1.68619	0.0553068	0.256405	0	LINC00662
148203	0.0685614	0.829921	0.776182	0	ZNF738
148206	0.131608	0.366136	0.579937	0	ZNF714
148223	0.784119	0.0030254	0.0694126	1	C19orf25
148229	-0.92068	0.0400092	0.222208	0	ATP8B3
148252	-0.0670262	0.832373	0.776945	0	DIRAS1
148254	-0.253212	0.316699	0.545051	0	ZNF555
148266	0.914601	0.42103	0.61486	0	ZNF569
148304	0.0882349	0.49529	0.651608	0	C1orf74
148327	-0.387444	0.0370897	0.213697	0	CREB3L4
148362	0.0863241	0.450529	0.629336	0	BROX
[truncated: 9,825 more rows]
